# Supplementary material for: Automated characterization and analysis of expression compatibility between regulatory sequences and metabolic genes in Escherichia coli
Source: Synth Syst Biotechnol. 2024 May 17;9(4):647–57. doi: 10.1016/j.synbio.2024.05.010 (PMC11137365; doi:10.1016/j.synbio.2024.05.010)
Supplement: Multimedia component 1 [file mmc1.xlsx]

## Sheet: Supplementary Table S1
Supplementary Table S1 Strains used in this study
Strain	Description	Reference or source
E. coli DH5α	General cloning host	Lab stock
C. glutamicum ATCC 13032	Wild-type strain	Lab stock
DH5α(pSC101-AmpR)	DH5α with pSC101-AmpR, AmpR	This study
DB3.1(pSC101-ccdB-GFP)	DB3.1 with pSC101-ccdB-GFP,AmpR	This study
DH5α(pSC101-ICD)	DH5α with ICD and pSC101 vector, AmpR	This study
DH5α(pSC101-G6PDH)	DH5α with G6PDH and pSC101 vector, AmpR	This study
E. coli MG1655-WX	MG1655 with ldhA, pflB, adhE, poxB, ackA, pta deletion	This study

## Sheet: Supplementary Table S2
Supplementary Table S2 Primers used in this study
Plasmid	Primer	Sequence 5’-3’	PCR template
pSC101-ccdB-GFP	1C2-F	CGGGCGGAGGTGGGTCGGGTGGCGGCGGATCAatgggatccatgtcgaaggg	pSC101-AmpR
	1C2-R	attttaacttgctatttctagctctaaaacctacttgtacagctcgtcc
	1C3-F	ggacgagctgtacaagtagg	pGFP
	1C3-R	GGCGCCACGTCAGGTGGCAC
	1C3-F	AAAAGTGCCACCTGACGTGG	pccdB
	1C1-R	ACCCGACCCACCTCCGCCCGAGCCTCCGCCACCtgagaccttatattccccag
pSC101-negative-GFP	2C2-F	cgaagaatccatgggcctgtatgggatccatgtcgaagg	pSC101-ccdB-GFP
	2C2-R	gacagttttccctttgatat
	2C3-F	atatcaaagggaaaactgtcgcctttttacggttcctggcc	pSC101-ccdB-GFP
	2C3-R	acaggcccatggattcttcgt
pSC101-ICDH-320	1136-320-1F	ATATAATGTGTGGATAAGTGAAAGATCTTTTAAGAAGGAGATATACATAatggaaagtaaagtagttgt	MG1655 gDNA
	1136-320-1R	ccttactcgagtttggatgctaattacatgttttcgatga
	1136-320-2F	ttagcatccaaactcgagtaagg	pSC101-ccdB-GFP
	1136-320-2R	CACTTATCCACACATTATATCGCCGCAAGGGATAAATGTCAAGGCGCGacaggcccatggattcttcg
pSC101-G6PDH-1	cg1778-1-1F	TATAATGCTAGCACGAAATCTTAATCTAGCGGAGGAGACTTTCATAATGAGCACAAACACGACCCC	C. glutamicum ATCC 13032 gDNA
	cg1778-1-1R	ccttactcgagtttggatgctaaTTATGGCCTGCGCCAGGTGTGA
	cg1778-1-2F	ttagcatccaaactcgagtaagg	pSC101-ccdB-GFP
	cg1778-1-2R	CGTGCTAGCATTATACCTAGGACTGAGCTAGCTGTCAAGGCGCGacaggcccatggattcttcg
	1136-1-1F	AGGTATAATGCTAGCACGAAATCTTAATCTAGCGGAGGAGACTTTCATAatggaaagtaaagtagttgt
	1136-1-2R	TCGTGCTAGCATTATACCTAGGACTGAGCTAGCTGTCAAGGCGCGacaggcccatggattcttc
	1136-50-1F	CCTAGGTATAATGCTAGCACGAATCTAGAGAAAGATTGGACGTACCATAatggaaagtaaagtagttgt
	1136-50-2R	TCGTGCTAGCATTATACCTAGGACTGAGCTAGCTGTCAAGGCGCGacaggcccatggattcttcg
	1136-90-1F	TATAATGTGTGGATAGAGTTCTAGAGAAAGAGTGGAACTACCATAatggaaagtaaagtagttgt
	1136-90-2R	AACTCTATCCACACATTATAGGTACAAAAAGATGCGATGTCAAGGCGCGacaggcccatggattcttcg
	1136-110-1F	gtcctagggactgtgctagcATCTTAATCTAGCGGAGGAGACTTTCATAatggaaagtaaagtagttgt
	1136-110-2R	AGATgctagcacagtccctaggactgagctagctgtaaaGGCGCGacaggcccatggattcttcg
	1136-140-1F	TATAATGTGTGGATCTGGCATCTTAATCTAGCTAGGGATATTTTCATAatggaaagtaaagtagttgt
	1136-140-2R	GCCAGATCCACACATTATACCTATAGGTTAGACTTTATGTCAAGGCGCGacaggcccatggattcttc
	1136-160-1F	AGGTACAGTGCTAGCTTAATATCTTAATCTAGCTAGGGAACGTTTCATAatggaaagtaaagtagttgt
	1136-160-2R	ATTAAGCTAGCACTGTACCTAGGACTGAGCTAGCCGTCAAGGCGCGacaggcccatggattcttcg
	1136-200-1F	AGGTACTATGCTAGCAAGGTATCTTAATCTAGCTGAGGAAAGTTTCATAatggaaagtaaagtagttgt
	1136-200-2R	TACCTTGCTAGCATAGTACCTAGGACTGAGCTAGCCGTAAAGGCGCGacaggcccatggattcttcg
	1136-230-1F	TGGTACAATGCTAGCGCCTGATCTTAATCTAGCGGGGGATTTTTTCATAatggaaagtaaagtagttgt
	1136-230-2R	TCAGGCGCTAGCATTGTACCAAGGGCTGAGCTAGCTATAAAGGCGCGacaggcccatggattcttcgt
	cg1778-50-1F	AGGTATAATGCTAGCACGAATCTAGAGAAAGATTGGACGTACCATAATGAGCACAAACACGACCCC
	cg1778-50-2R	TCGTGCTAGCATTATACCTAGGACTGAGCTAGCTGTCAAGGCGCGacaggcccatggattcttcg
	cg1778-90-1F	TAATGTGTGGATAGAGTTCTAGAGAAAGAGTGGAACTACCATAATGAGCACAAACACGACCCC
	cg1778-90-2R	GAACTCTATCCACACATTATAGGTACAAAAAGATGCGATGTCAAGGCGCGacaggcccatggattcttcg
	cg1778-100-1F	TATTGTGCTAGCCGTCGATCTTAATCTAGCGTGGGAGAGTTTCATAATGAGCACAAACACGACCCC
	cg1778-100-2R	ACGGCTAGCACAATACCTAGGACTGAGCTAGCCGTCAAGGCGCGacaggcccatggattcttcg
	cg1778-140-1F	TAATGTGTGGATCTGGCATCTTAATCTAGCTAGGGATATTTTCATAATGAGCACAAACACGACCCC
	cg1778-140-2R	GATGCCAGATCCACACATTATACCTATAGGTTAGACTTTATGTCAAGGCGCGacaggcccatggattcttc
	cg1778-160-1F	TACAGTGCTAGCTTAATATCTTAATCTAGCTAGGGAACGTTTCATAATGAGCACAAACACGACCCC
	cg1778-160-2R	TTAAGCTAGCACTGTACCTAGGACTGAGCTAGCCGTCAAGGCGCGacaggcccatggattcttcg
RT-PCR Primer	Sequence 5’-3’
GFP-1F	tcaacggccacaagttctcc
GFP-2R	agaagcactggacgccgtag
16s-F	cacactggaactgagacacg
16s-R	gtgcttcttctgcgggtaac

## Sheet: Supplementary Table S3
ID	Gene_ID	Promoter_ID	Promoter_Seq	RBS_ID	RBS_Seq	P+R	P+R_Seq	Gene_180bp	Linker+gfp	Fluorescencelog10
CA_C2873_RS2	CA_C2873	BBa_J23119	CGCGCCTTGACAGCTAGCTCAGTCCTAGGTATAATGCTAGCACGAA	apFAB917	ATCTTAATCTAGCGGAGGAGACTTTCATA	BBa_J23119--apFAB917	CGCGCCTTGACAGCTAGCTCAGTCCTAGGTATAATGCTAGCACGAAATCTTAATCTAGCGGAGGAGACTTTCATA	ATGAAAGAAGTTGTAATAGCTAGTGCAGTAAGAACAGCGATTGGATCTTATGGAAAGTCTCTTAAGGATGTACCAGCAGTAGATTTAGGAGCTACAGCTATAAAGGAAGCAGTTAAAAAAGCAGGAATAAAACCAGAGGATGTTAATGAAGTCATTTTAGGAAATGTTCTTCAAGCAGGT	GGTGGCGGAGGCTCGGGCGGAGGTGGGTCGGGTGGCGGCGGATCAatgggatccatgtcgaagggcgaggagctgttcaccggcgtcgtcccgatcctggtcgagctggacggtgacgtcaacggccacaagttctccgtctccggcgagggtgagggcgacgccacctacggcaagctgaccctgaagttcatctgcaccaccggtaagctgccggtcccgtggccgaccctggtcaccaccctgacctacggcgtccagtgcttctcccgctacccggaccacatgaagcgccacgacttcttcaagtccgccatgccggagggttacgtccaggagcgcaccatctccttcaaggacgacggtaactacaagacgcgtgccgaggtcaagttcgag…	5.51199
CA_C2873_RS8	CA_C2873	BBa_J23118	CGCGCCTTGACGGCTAGCTCAGTCCTAGGTATTGTGCTAGCCGTCG	apFAB923	ATCTTAATCTAGCGTGGGAGAGTTTCATA	BBa_J23118--apFAB923	CGCGCCTTGACGGCTAGCTCAGTCCTAGGTATTGTGCTAGCCGTCGATCTTAATCTAGCGTGGGAGAGTTTCATA	ATGAAAGAAGTTGTAATAGCTAGTGCAGTAAGAACAGCGATTGGATCTTATGGAAAGTCTCTTAAGGATGTACCAGCAGTAGATTTAGGAGCTACAGCTATAAAGGAAGCAGTTAAAAAAGCAGGAATAAAACCAGAGGATGTTAATGAAGTCATTTTAGGAAATGTTCTTCAAGCAGGT	GGTGGCGGAGGCTCGGGCGGAGGTGGGTCGGGTGGCGGCGGATCAatgggatccatgtcgaagggcgaggagctgttcaccggcgtcgtcccgatcctggtcgagctggacggtgacgtcaacggccacaagttctccgtctccggcgagggtgagggcgacgccacctacggcaagctgaccctgaagttcatctgcaccaccggtaagctgccggtcccgtggccgaccctggtcaccaccctgacctacggcgtccagtgcttctcccgctacccggaccacatgaagcgccacgacttcttcaagtccgccatgccggagggttacgtccaggagcgcaccatctccttcaaggacgacggtaactacaagacgcgtgccgaggtcaagttcgag…	5.07615
CA_C2873_RS15	CA_C2873	BBa_J23109	CGCCtttacagctagctcagtcctagggactgtgctagc	apFAB917	ATCTTAATCTAGCGGAGGAGACTTTCATA	BBa_J23109--apFAB917	CGCGCCtttacagctagctcagtcctagggactgtgctagcATCTTAATCTAGCGGAGGAGACTTTCATA	ATGAAAGAAGTTGTAATAGCTAGTGCAGTAAGAACAGCGATTGGATCTTATGGAAAGTCTCTTAAGGATGTACCAGCAGTAGATTTAGGAGCTACAGCTATAAAGGAAGCAGTTAAAAAAGCAGGAATAAAACCAGAGGATGTTAATGAAGTCATTTTAGGAAATGTTCTTCAAGCAGGT	GGTGGCGGAGGCTCGGGCGGAGGTGGGTCGGGTGGCGGCGGATCAatgggatccatgtcgaagggcgaggagctgttcaccggcgtcgtcccgatcctggtcgagctggacggtgacgtcaacggccacaagttctccgtctccggcgagggtgagggcgacgccacctacggcaagctgaccctgaagttcatctgcaccaccggtaagctgccggtcccgtggccgaccctggtcaccaccctgacctacggcgtccagtgcttctcccgctacccggaccacatgaagcgccacgacttcttcaagtccgccatgccggagggttacgtccaggagcgcaccatctccttcaaggacgacggtaactacaagacgcgtgccgaggtcaagttcgag…	3.78905
CA_C2873_RS11	CA_C2873	apFAB47	CGCGCCAAAAAGAGTATTGACTTCGCATCTTTTTGTACCCATAATTATTTCATTCACA	B0032_RBS	TCACACAGGAAAGGCCCATA	apFAB47--B0032_RBS	CGCGCCAAAAAGAGTATTGACTTCGCATCTTTTTGTACCCATAATTATTTCATTCACATCACACAGGAAAGGCCCATA	ATGAAAGAAGTTGTAATAGCTAGTGCAGTAAGAACAGCGATTGGATCTTATGGAAAGTCTCTTAAGGATGTACCAGCAGTAGATTTAGGAGCTACAGCTATAAAGGAAGCAGTTAAAAAAGCAGGAATAAAACCAGAGGATGTTAATGAAGTCATTTTAGGAAATGTTCTTCAAGCAGGT	GGTGGCGGAGGCTCGGGCGGAGGTGGGTCGGGTGGCGGCGGATCAatgggatccatgtcgaagggcgaggagctgttcaccggcgtcgtcccgatcctggtcgagctggacggtgacgtcaacggccacaagttctccgtctccggcgagggtgagggcgacgccacctacggcaagctgaccctgaagttcatctgcaccaccggtaagctgccggtcccgtggccgaccctggtcaccaccctgacctacggcgtccagtgcttctcccgctacccggaccacatgaagcgccacgacttcttcaagtccgccatgccggagggttacgtccaggagcgcaccatctccttcaaggacgacggtaactacaagacgcgtgccgaggtcaagttcgag…	5.46384
CA_C2873_RS9	CA_C2873	apFAB55	CGCGCCTTGACATAAAGTCTAACCTATAGGTATAATGTGTGGATCTGGC	apFAB876	ATCTTAATCTAGCTAGGGATATTTTCATA	apFAB55--apFAB876	CGCGCCTTGACATAAAGTCTAACCTATAGGTATAATGTGTGGATCTGGCATCTTAATCTAGCTAGGGATATTTTCATA	ATGAAAGAAGTTGTAATAGCTAGTGCAGTAAGAACAGCGATTGGATCTTATGGAAAGTCTCTTAAGGATGTACCAGCAGTAGATTTAGGAGCTACAGCTATAAAGGAAGCAGTTAAAAAAGCAGGAATAAAACCAGAGGATGTTAATGAAGTCATTTTAGGAAATGTTCTTCAAGCAGGT	GGTGGCGGAGGCTCGGGCGGAGGTGGGTCGGGTGGCGGCGGATCAatgggatccatgtcgaagggcgaggagctgttcaccggcgtcgtcccgatcctggtcgagctggacggtgacgtcaacggccacaagttctccgtctccggcgagggtgagggcgacgccacctacggcaagctgaccctgaagttcatctgcaccaccggtaagctgccggtcccgtggccgaccctggtcaccaccctgacctacggcgtccagtgcttctcccgctacccggaccacatgaagcgccacgacttcttcaagtccgccatgccggagggttacgtccaggagcgcaccatctccttcaaggacgacggtaactacaagacgcgtgccgaggtcaagttcgag…	4.15431
CA_C2873_RS4	CA_C2873	pTrc*	CGCGCCTTGACAATTAATCATCCGGCTCGTATAATGTGTGGAATTGTGAGATGAG	apFAB912	ATCTTAATCTAGCTAGGGAGTGTTTCATA	pTrc*--apFAB912	CGCGCCTTGACAATTAATCATCCGGCTCGTATAATGTGTGGAATTGTGAGATGAGATCTTAATCTAGCTAGGGAGTGTTTCATA	ATGAAAGAAGTTGTAATAGCTAGTGCAGTAAGAACAGCGATTGGATCTTATGGAAAGTCTCTTAAGGATGTACCAGCAGTAGATTTAGGAGCTACAGCTATAAAGGAAGCAGTTAAAAAAGCAGGAATAAAACCAGAGGATGTTAATGAAGTCATTTTAGGAAATGTTCTTCAAGCAGGT	GGTGGCGGAGGCTCGGGCGGAGGTGGGTCGGGTGGCGGCGGATCAatgggatccatgtcgaagggcgaggagctgttcaccggcgtcgtcccgatcctggtcgagctggacggtgacgtcaacggccacaagttctccgtctccggcgagggtgagggcgacgccacctacggcaagctgaccctgaagttcatctgcaccaccggtaagctgccggtcccgtggccgaccctggtcaccaccctgacctacggcgtccagtgcttctcccgctacccggaccacatgaagcgccacgacttcttcaagtccgccatgccggagggttacgtccaggagcgcaccatctccttcaaggacgacggtaactacaagacgcgtgccgaggtcaagttcgag…	5.01895
CA_C2873_RS6	CA_C2873	BBa_J23100	CGCGCCTTGACGGCTAGCTCAGTCCTAGGTACAGTGCTAGCTTAAT	apFAB918	ATCTTAATCTAGCTAGGGAACGTTTCATA	BBa_J23100--apFAB918	CGCGCCTTGACGGCTAGCTCAGTCCTAGGTACAGTGCTAGCTTAATATCTTAATCTAGCTAGGGAACGTTTCATA	ATGAAAGAAGTTGTAATAGCTAGTGCAGTAAGAACAGCGATTGGATCTTATGGAAAGTCTCTTAAGGATGTACCAGCAGTAGATTTAGGAGCTACAGCTATAAAGGAAGCAGTTAAAAAAGCAGGAATAAAACCAGAGGATGTTAATGAAGTCATTTTAGGAAATGTTCTTCAAGCAGGT	GGTGGCGGAGGCTCGGGCGGAGGTGGGTCGGGTGGCGGCGGATCAatgggatccatgtcgaagggcgaggagctgttcaccggcgtcgtcccgatcctggtcgagctggacggtgacgtcaacggccacaagttctccgtctccggcgagggtgagggcgacgccacctacggcaagctgaccctgaagttcatctgcaccaccggtaagctgccggtcccgtggccgaccctggtcaccaccctgacctacggcgtccagtgcttctcccgctacccggaccacatgaagcgccacgacttcttcaagtccgccatgccggagggttacgtccaggagcgcaccatctccttcaaggacgacggtaactacaagacgcgtgccgaggtcaagttcgag…	4.3054
CA_C2873_RS13	CA_C2873	apFAB277	CGCGCCTTCCCTATTAATCATCCGGCTCGTATAATGTGTGGAATTTA	apFAB876	ATCTTAATCTAGCTAGGGATATTTTCATA	apFAB277--apFAB876	CGCGCCTTCCCTATTAATCATCCGGCTCGTATAATGTGTGGAATTTAATCTTAATCTAGCTAGGGATATTTTCATA	ATGAAAGAAGTTGTAATAGCTAGTGCAGTAAGAACAGCGATTGGATCTTATGGAAAGTCTCTTAAGGATGTACCAGCAGTAGATTTAGGAGCTACAGCTATAAAGGAAGCAGTTAAAAAAGCAGGAATAAAACCAGAGGATGTTAATGAAGTCATTTTAGGAAATGTTCTTCAAGCAGGT	GGTGGCGGAGGCTCGGGCGGAGGTGGGTCGGGTGGCGGCGGATCAatgggatccatgtcgaagggcgaggagctgttcaccggcgtcgtcccgatcctggtcgagctggacggtgacgtcaacggccacaagttctccgtctccggcgagggtgagggcgacgccacctacggcaagctgaccctgaagttcatctgcaccaccggtaagctgccggtcccgtggccgaccctggtcaccaccctgacctacggcgtccagtgcttctcccgctacccggaccacatgaagcgccacgacttcttcaagtccgccatgccggagggttacgtccaggagcgcaccatctccttcaaggacgacggtaactacaagacgcgtgccgaggtcaagttcgag…	3.60378
CA_C2873_RS7	CA_C2873	BBa_J23105	CGCGCCTTTACGGCTAGCTCAGTCCTAGGTACTATGCTAGCAAGGT	apFAB857	ATCTTAATCTAGCTGAGGAAAGTTTCATA	BBa_J23105--apFAB857	CGCGCCTTTACGGCTAGCTCAGTCCTAGGTACTATGCTAGCAAGGTATCTTAATCTAGCTGAGGAAAGTTTCATA	ATGAAAGAAGTTGTAATAGCTAGTGCAGTAAGAACAGCGATTGGATCTTATGGAAAGTCTCTTAAGGATGTACCAGCAGTAGATTTAGGAGCTACAGCTATAAAGGAAGCAGTTAAAAAAGCAGGAATAAAACCAGAGGATGTTAATGAAGTCATTTTAGGAAATGTTCTTCAAGCAGGT	GGTGGCGGAGGCTCGGGCGGAGGTGGGTCGGGTGGCGGCGGATCAatgggatccatgtcgaagggcgaggagctgttcaccggcgtcgtcccgatcctggtcgagctggacggtgacgtcaacggccacaagttctccgtctccggcgagggtgagggcgacgccacctacggcaagctgaccctgaagttcatctgcaccaccggtaagctgccggtcccgtggccgaccctggtcaccaccctgacctacggcgtccagtgcttctcccgctacccggaccacatgaagcgccacgacttcttcaagtccgccatgccggagggttacgtccaggagcgcaccatctccttcaaggacgacggtaactacaagacgcgtgccgaggtcaagttcgag…	4.41322
CA_C2873_RS14	CA_C2873	BBa_J23115	CGCGCCTTTATAGCTAGCTCAGCCCTTGGTACAATGCTAGCGCCTG	apFAB904	ATCTTAATCTAGCGGGGGATTTTTTCATA	BBa_J23115--apFAB904	CGCGCCTTTATAGCTAGCTCAGCCCTTGGTACAATGCTAGCGCCTGATCTTAATCTAGCGGGGGATTTTTTCATA	ATGAAAGAAGTTGTAATAGCTAGTGCAGTAAGAACAGCGATTGGATCTTATGGAAAGTCTCTTAAGGATGTACCAGCAGTAGATTTAGGAGCTACAGCTATAAAGGAAGCAGTTAAAAAAGCAGGAATAAAACCAGAGGATGTTAATGAAGTCATTTTAGGAAATGTTCTTCAAGCAGGT	GGTGGCGGAGGCTCGGGCGGAGGTGGGTCGGGTGGCGGCGGATCAatgggatccatgtcgaagggcgaggagctgttcaccggcgtcgtcccgatcctggtcgagctggacggtgacgtcaacggccacaagttctccgtctccggcgagggtgagggcgacgccacctacggcaagctgaccctgaagttcatctgcaccaccggtaagctgccggtcccgtggccgaccctggtcaccaccctgacctacggcgtccagtgcttctcccgctacccggaccacatgaagcgccacgacttcttcaagtccgccatgccggagggttacgtccaggagcgcaccatctccttcaaggacgacggtaactacaagacgcgtgccgaggtcaagttcgag…	3.58925
CA_C2873_RS1	CA_C2873	apFAB75	CGCGCCTTGACATTTATCCCTTGCGGCGATATAATGTGTGGATAAGTG	JBEI_RBS	AAAGATCTTTTAAGAAGGAGATATACATA	apFAB75--JBEI_RBS	CGCGCCTTGACATTTATCCCTTGCGGCGATATAATGTGTGGATAAGTGAAAGATCTTTTAAGAAGGAGATATACATA	ATGAAAGAAGTTGTAATAGCTAGTGCAGTAAGAACAGCGATTGGATCTTATGGAAAGTCTCTTAAGGATGTACCAGCAGTAGATTTAGGAGCTACAGCTATAAAGGAAGCAGTTAAAAAAGCAGGAATAAAACCAGAGGATGTTAATGAAGTCATTTTAGGAAATGTTCTTCAAGCAGGT	GGTGGCGGAGGCTCGGGCGGAGGTGGGTCGGGTGGCGGCGGATCAatgggatccatgtcgaagggcgaggagctgttcaccggcgtcgtcccgatcctggtcgagctggacggtgacgtcaacggccacaagttctccgtctccggcgagggtgagggcgacgccacctacggcaagctgaccctgaagttcatctgcaccaccggtaagctgccggtcccgtggccgaccctggtcaccaccctgacctacggcgtccagtgcttctcccgctacccggaccacatgaagcgccacgacttcttcaagtccgccatgccggagggttacgtccaggagcgcaccatctccttcaaggacgacggtaactacaagacgcgtgccgaggtcaagttcgag…	5.38963
CA_C2873_RS5	CA_C2873	apFAB57	CGCGCCTTGACATAAAGTCTAACCTATAGGCATAATTATTTCATCCGAC	apFAB904	ATCTTAATCTAGCGGGGGATTTTTTCATA	apFAB57--apFAB904	CGCGCCTTGACATAAAGTCTAACCTATAGGCATAATTATTTCATCCGACATCTTAATCTAGCGGGGGATTTTTTCATA	ATGAAAGAAGTTGTAATAGCTAGTGCAGTAAGAACAGCGATTGGATCTTATGGAAAGTCTCTTAAGGATGTACCAGCAGTAGATTTAGGAGCTACAGCTATAAAGGAAGCAGTTAAAAAAGCAGGAATAAAACCAGAGGATGTTAATGAAGTCATTTTAGGAAATGTTCTTCAAGCAGGT	GGTGGCGGAGGCTCGGGCGGAGGTGGGTCGGGTGGCGGCGGATCAatgggatccatgtcgaagggcgaggagctgttcaccggcgtcgtcccgatcctggtcgagctggacggtgacgtcaacggccacaagttctccgtctccggcgagggtgagggcgacgccacctacggcaagctgaccctgaagttcatctgcaccaccggtaagctgccggtcccgtggccgaccctggtcaccaccctgacctacggcgtccagtgcttctcccgctacccggaccacatgaagcgccacgacttcttcaagtccgccatgccggagggttacgtccaggagcgcaccatctccttcaaggacgacggtaactacaagacgcgtgccgaggtcaagttcgag…	4.8574
CA_C2873_RS12	CA_C2873	BBa_J23119	CGCGCCTTGACAGCTAGCTCAGTCCTAGGTATAATGCTAGCACGAA	BBa_J61129	TCTAGAGAAAGATTGGACGTACCATA	BBa_J23119--BBa_J61129	CGCGCCTTGACAGCTAGCTCAGTCCTAGGTATAATGCTAGCACGAATCTAGAGAAAGATTGGACGTACCATA	ATGAAAGAAGTTGTAATAGCTAGTGCAGTAAGAACAGCGATTGGATCTTATGGAAAGTCTCTTAAGGATGTACCAGCAGTAGATTTAGGAGCTACAGCTATAAAGGAAGCAGTTAAAAAAGCAGGAATAAAACCAGAGGATGTTAATGAAGTCATTTTAGGAAATGTTCTTCAAGCAGGT	GGTGGCGGAGGCTCGGGCGGAGGTGGGTCGGGTGGCGGCGGATCAatgggatccatgtcgaagggcgaggagctgttcaccggcgtcgtcccgatcctggtcgagctggacggtgacgtcaacggccacaagttctccgtctccggcgagggtgagggcgacgccacctacggcaagctgaccctgaagttcatctgcaccaccggtaagctgccggtcccgtggccgaccctggtcaccaccctgacctacggcgtccagtgcttctcccgctacccggaccacatgaagcgccacgacttcttcaagtccgccatgccggagggttacgtccaggagcgcaccatctccttcaaggacgacggtaactacaagacgcgtgccgaggtcaagttcgag…	5.11633
CA_C2873_RS3	CA_C2873	apFAB46	CGCGCCAAAAAGAGTATTGACTTCGCATCTTTTTGTACCTATAATAGATTCATTGCTA	BBa_J61113	TCTAGAGAAAGAGTGGAAAAACCATA	apFAB46--BBa_J61113	CGCGCCAAAAAGAGTATTGACTTCGCATCTTTTTGTACCTATAATAGATTCATTGCTATCTAGAGAAAGAGTGGAAAAACCATA	ATGAAAGAAGTTGTAATAGCTAGTGCAGTAAGAACAGCGATTGGATCTTATGGAAAGTCTCTTAAGGATGTACCAGCAGTAGATTTAGGAGCTACAGCTATAAAGGAAGCAGTTAAAAAAGCAGGAATAAAACCAGAGGATGTTAATGAAGTCATTTTAGGAAATGTTCTTCAAGCAGGT	GGTGGCGGAGGCTCGGGCGGAGGTGGGTCGGGTGGCGGCGGATCAatgggatccatgtcgaagggcgaggagctgttcaccggcgtcgtcccgatcctggtcgagctggacggtgacgtcaacggccacaagttctccgtctccggcgagggtgagggcgacgccacctacggcaagctgaccctgaagttcatctgcaccaccggtaagctgccggtcccgtggccgaccctggtcaccaccctgacctacggcgtccagtgcttctcccgctacccggaccacatgaagcgccacgacttcttcaagtccgccatgccggagggttacgtccaggagcgcaccatctccttcaaggacgacggtaactacaagacgcgtgccgaggtcaagttcgag…	5.22049
CA_C2873_RS10	CA_C2873	apFAB70	CGCGCCTTGACATCGCATCTTTTTGTACCTATAATGTGTGGATAGAGT	BBa_J61127	TCTAGAGAAAGAGTGGAACTACCATA	apFAB70--BBa_J61127	CGCGCCTTGACATCGCATCTTTTTGTACCTATAATGTGTGGATAGAGTTCTAGAGAAAGAGTGGAACTACCATA	ATGAAAGAAGTTGTAATAGCTAGTGCAGTAAGAACAGCGATTGGATCTTATGGAAAGTCTCTTAAGGATGTACCAGCAGTAGATTTAGGAGCTACAGCTATAAAGGAAGCAGTTAAAAAAGCAGGAATAAAACCAGAGGATGTTAATGAAGTCATTTTAGGAAATGTTCTTCAAGCAGGT	GGTGGCGGAGGCTCGGGCGGAGGTGGGTCGGGTGGCGGCGGATCAatgggatccatgtcgaagggcgaggagctgttcaccggcgtcgtcccgatcctggtcgagctggacggtgacgtcaacggccacaagttctccgtctccggcgagggtgagggcgacgccacctacggcaagctgaccctgaagttcatctgcaccaccggtaagctgccggtcccgtggccgaccctggtcaccaccctgacctacggcgtccagtgcttctcccgctacccggaccacatgaagcgccacgacttcttcaagtccgccatgccggagggttacgtccaggagcgcaccatctccttcaaggacgacggtaactacaagacgcgtgccgaggtcaagttcgag…	5.20153
b0008_RS2	b0008	BBa_J23119	CGCGCCTTGACAGCTAGCTCAGTCCTAGGTATAATGCTAGCACGAA	apFAB917	ATCTTAATCTAGCGGAGGAGACTTTCATA	BBa_J23119--apFAB917	CGCGCCTTGACAGCTAGCTCAGTCCTAGGTATAATGCTAGCACGAAATCTTAATCTAGCGGAGGAGACTTTCATA	ATGACGGACAAATTGACCTCCCTTCGTCAGTACACCACCGTAGTGGCCGACACTGGGGACATCGCGGCAATGAAGCTGTATCAACCGCAGGATGCCACAACCAACCCTTCTCTCATTCTTAACGCAGCGCAGATTCCGGAATACCGTAAGTTGATTGATGATGCTGTCGCCTGGGCGAAA	GGTGGCGGAGGCTCGGGCGGAGGTGGGTCGGGTGGCGGCGGATCAatgggatccatgtcgaagggcgaggagctgttcaccggcgtcgtcccgatcctggtcgagctggacggtgacgtcaacggccacaagttctccgtctccggcgagggtgagggcgacgccacctacggcaagctgaccctgaagttcatctgcaccaccggtaagctgccggtcccgtggccgaccctggtcaccaccctgacctacggcgtccagtgcttctcccgctacccggaccacatgaagcgccacgacttcttcaagtccgccatgccggagggttacgtccaggagcgcaccatctccttcaaggacgacggtaactacaagacgcgtgccgaggtcaagttcgag…	5.18903
b0008_RS15	b0008	BBa_J23109	CGCCtttacagctagctcagtcctagggactgtgctagc	apFAB917	ATCTTAATCTAGCGGAGGAGACTTTCATA	BBa_J23109--apFAB917	CGCGCCtttacagctagctcagtcctagggactgtgctagcATCTTAATCTAGCGGAGGAGACTTTCATA	ATGACGGACAAATTGACCTCCCTTCGTCAGTACACCACCGTAGTGGCCGACACTGGGGACATCGCGGCAATGAAGCTGTATCAACCGCAGGATGCCACAACCAACCCTTCTCTCATTCTTAACGCAGCGCAGATTCCGGAATACCGTAAGTTGATTGATGATGCTGTCGCCTGGGCGAAA	GGTGGCGGAGGCTCGGGCGGAGGTGGGTCGGGTGGCGGCGGATCAatgggatccatgtcgaagggcgaggagctgttcaccggcgtcgtcccgatcctggtcgagctggacggtgacgtcaacggccacaagttctccgtctccggcgagggtgagggcgacgccacctacggcaagctgaccctgaagttcatctgcaccaccggtaagctgccggtcccgtggccgaccctggtcaccaccctgacctacggcgtccagtgcttctcccgctacccggaccacatgaagcgccacgacttcttcaagtccgccatgccggagggttacgtccaggagcgcaccatctccttcaaggacgacggtaactacaagacgcgtgccgaggtcaagttcgag…	3.75002
b0008_RS11	b0008	apFAB47	CGCGCCAAAAAGAGTATTGACTTCGCATCTTTTTGTACCCATAATTATTTCATTCACA	B0032_RBS	TCACACAGGAAAGGCCCATA	apFAB47--B0032_RBS	CGCGCCAAAAAGAGTATTGACTTCGCATCTTTTTGTACCCATAATTATTTCATTCACATCACACAGGAAAGGCCCATA	ATGACGGACAAATTGACCTCCCTTCGTCAGTACACCACCGTAGTGGCCGACACTGGGGACATCGCGGCAATGAAGCTGTATCAACCGCAGGATGCCACAACCAACCCTTCTCTCATTCTTAACGCAGCGCAGATTCCGGAATACCGTAAGTTGATTGATGATGCTGTCGCCTGGGCGAAA	GGTGGCGGAGGCTCGGGCGGAGGTGGGTCGGGTGGCGGCGGATCAatgggatccatgtcgaagggcgaggagctgttcaccggcgtcgtcccgatcctggtcgagctggacggtgacgtcaacggccacaagttctccgtctccggcgagggtgagggcgacgccacctacggcaagctgaccctgaagttcatctgcaccaccggtaagctgccggtcccgtggccgaccctggtcaccaccctgacctacggcgtccagtgcttctcccgctacccggaccacatgaagcgccacgacttcttcaagtccgccatgccggagggttacgtccaggagcgcaccatctccttcaaggacgacggtaactacaagacgcgtgccgaggtcaagttcgag…	4.84916
b0008_RS9	b0008	apFAB55	CGCGCCTTGACATAAAGTCTAACCTATAGGTATAATGTGTGGATCTGGC	apFAB876	ATCTTAATCTAGCTAGGGATATTTTCATA	apFAB55--apFAB876	CGCGCCTTGACATAAAGTCTAACCTATAGGTATAATGTGTGGATCTGGCATCTTAATCTAGCTAGGGATATTTTCATA	ATGACGGACAAATTGACCTCCCTTCGTCAGTACACCACCGTAGTGGCCGACACTGGGGACATCGCGGCAATGAAGCTGTATCAACCGCAGGATGCCACAACCAACCCTTCTCTCATTCTTAACGCAGCGCAGATTCCGGAATACCGTAAGTTGATTGATGATGCTGTCGCCTGGGCGAAA	GGTGGCGGAGGCTCGGGCGGAGGTGGGTCGGGTGGCGGCGGATCAatgggatccatgtcgaagggcgaggagctgttcaccggcgtcgtcccgatcctggtcgagctggacggtgacgtcaacggccacaagttctccgtctccggcgagggtgagggcgacgccacctacggcaagctgaccctgaagttcatctgcaccaccggtaagctgccggtcccgtggccgaccctggtcaccaccctgacctacggcgtccagtgcttctcccgctacccggaccacatgaagcgccacgacttcttcaagtccgccatgccggagggttacgtccaggagcgcaccatctccttcaaggacgacggtaactacaagacgcgtgccgaggtcaagttcgag…	3.92601
b0008_RS4	b0008	pTrc*	CGCGCCTTGACAATTAATCATCCGGCTCGTATAATGTGTGGAATTGTGAGATGAG	apFAB912	ATCTTAATCTAGCTAGGGAGTGTTTCATA	pTrc*--apFAB912	CGCGCCTTGACAATTAATCATCCGGCTCGTATAATGTGTGGAATTGTGAGATGAGATCTTAATCTAGCTAGGGAGTGTTTCATA	ATGACGGACAAATTGACCTCCCTTCGTCAGTACACCACCGTAGTGGCCGACACTGGGGACATCGCGGCAATGAAGCTGTATCAACCGCAGGATGCCACAACCAACCCTTCTCTCATTCTTAACGCAGCGCAGATTCCGGAATACCGTAAGTTGATTGATGATGCTGTCGCCTGGGCGAAA	GGTGGCGGAGGCTCGGGCGGAGGTGGGTCGGGTGGCGGCGGATCAatgggatccatgtcgaagggcgaggagctgttcaccggcgtcgtcccgatcctggtcgagctggacggtgacgtcaacggccacaagttctccgtctccggcgagggtgagggcgacgccacctacggcaagctgaccctgaagttcatctgcaccaccggtaagctgccggtcccgtggccgaccctggtcaccaccctgacctacggcgtccagtgcttctcccgctacccggaccacatgaagcgccacgacttcttcaagtccgccatgccggagggttacgtccaggagcgcaccatctccttcaaggacgacggtaactacaagacgcgtgccgaggtcaagttcgag…	4.24335
b0008_RS6	b0008	BBa_J23100	CGCGCCTTGACGGCTAGCTCAGTCCTAGGTACAGTGCTAGCTTAAT	apFAB918	ATCTTAATCTAGCTAGGGAACGTTTCATA	BBa_J23100--apFAB918	CGCGCCTTGACGGCTAGCTCAGTCCTAGGTACAGTGCTAGCTTAATATCTTAATCTAGCTAGGGAACGTTTCATA	ATGACGGACAAATTGACCTCCCTTCGTCAGTACACCACCGTAGTGGCCGACACTGGGGACATCGCGGCAATGAAGCTGTATCAACCGCAGGATGCCACAACCAACCCTTCTCTCATTCTTAACGCAGCGCAGATTCCGGAATACCGTAAGTTGATTGATGATGCTGTCGCCTGGGCGAAA	GGTGGCGGAGGCTCGGGCGGAGGTGGGTCGGGTGGCGGCGGATCAatgggatccatgtcgaagggcgaggagctgttcaccggcgtcgtcccgatcctggtcgagctggacggtgacgtcaacggccacaagttctccgtctccggcgagggtgagggcgacgccacctacggcaagctgaccctgaagttcatctgcaccaccggtaagctgccggtcccgtggccgaccctggtcaccaccctgacctacggcgtccagtgcttctcccgctacccggaccacatgaagcgccacgacttcttcaagtccgccatgccggagggttacgtccaggagcgcaccatctccttcaaggacgacggtaactacaagacgcgtgccgaggtcaagttcgag…	4.39283
b0008_RS13	b0008	apFAB277	CGCGCCTTCCCTATTAATCATCCGGCTCGTATAATGTGTGGAATTTA	apFAB876	ATCTTAATCTAGCTAGGGATATTTTCATA	apFAB277--apFAB876	CGCGCCTTCCCTATTAATCATCCGGCTCGTATAATGTGTGGAATTTAATCTTAATCTAGCTAGGGATATTTTCATA	ATGACGGACAAATTGACCTCCCTTCGTCAGTACACCACCGTAGTGGCCGACACTGGGGACATCGCGGCAATGAAGCTGTATCAACCGCAGGATGCCACAACCAACCCTTCTCTCATTCTTAACGCAGCGCAGATTCCGGAATACCGTAAGTTGATTGATGATGCTGTCGCCTGGGCGAAA	GGTGGCGGAGGCTCGGGCGGAGGTGGGTCGGGTGGCGGCGGATCAatgggatccatgtcgaagggcgaggagctgttcaccggcgtcgtcccgatcctggtcgagctggacggtgacgtcaacggccacaagttctccgtctccggcgagggtgagggcgacgccacctacggcaagctgaccctgaagttcatctgcaccaccggtaagctgccggtcccgtggccgaccctggtcaccaccctgacctacggcgtccagtgcttctcccgctacccggaccacatgaagcgccacgacttcttcaagtccgccatgccggagggttacgtccaggagcgcaccatctccttcaaggacgacggtaactacaagacgcgtgccgaggtcaagttcgag…	3.8981
b0008_RS7	b0008	BBa_J23105	CGCGCCTTTACGGCTAGCTCAGTCCTAGGTACTATGCTAGCAAGGT	apFAB857	ATCTTAATCTAGCTGAGGAAAGTTTCATA	BBa_J23105--apFAB857	CGCGCCTTTACGGCTAGCTCAGTCCTAGGTACTATGCTAGCAAGGTATCTTAATCTAGCTGAGGAAAGTTTCATA	ATGACGGACAAATTGACCTCCCTTCGTCAGTACACCACCGTAGTGGCCGACACTGGGGACATCGCGGCAATGAAGCTGTATCAACCGCAGGATGCCACAACCAACCCTTCTCTCATTCTTAACGCAGCGCAGATTCCGGAATACCGTAAGTTGATTGATGATGCTGTCGCCTGGGCGAAA	GGTGGCGGAGGCTCGGGCGGAGGTGGGTCGGGTGGCGGCGGATCAatgggatccatgtcgaagggcgaggagctgttcaccggcgtcgtcccgatcctggtcgagctggacggtgacgtcaacggccacaagttctccgtctccggcgagggtgagggcgacgccacctacggcaagctgaccctgaagttcatctgcaccaccggtaagctgccggtcccgtggccgaccctggtcaccaccctgacctacggcgtccagtgcttctcccgctacccggaccacatgaagcgccacgacttcttcaagtccgccatgccggagggttacgtccaggagcgcaccatctccttcaaggacgacggtaactacaagacgcgtgccgaggtcaagttcgag…	4.28847
b0008_RS14	b0008	BBa_J23115	CGCGCCTTTATAGCTAGCTCAGCCCTTGGTACAATGCTAGCGCCTG	apFAB904	ATCTTAATCTAGCGGGGGATTTTTTCATA	BBa_J23115--apFAB904	CGCGCCTTTATAGCTAGCTCAGCCCTTGGTACAATGCTAGCGCCTGATCTTAATCTAGCGGGGGATTTTTTCATA	ATGACGGACAAATTGACCTCCCTTCGTCAGTACACCACCGTAGTGGCCGACACTGGGGACATCGCGGCAATGAAGCTGTATCAACCGCAGGATGCCACAACCAACCCTTCTCTCATTCTTAACGCAGCGCAGATTCCGGAATACCGTAAGTTGATTGATGATGCTGTCGCCTGGGCGAAA	GGTGGCGGAGGCTCGGGCGGAGGTGGGTCGGGTGGCGGCGGATCAatgggatccatgtcgaagggcgaggagctgttcaccggcgtcgtcccgatcctggtcgagctggacggtgacgtcaacggccacaagttctccgtctccggcgagggtgagggcgacgccacctacggcaagctgaccctgaagttcatctgcaccaccggtaagctgccggtcccgtggccgaccctggtcaccaccctgacctacggcgtccagtgcttctcccgctacccggaccacatgaagcgccacgacttcttcaagtccgccatgccggagggttacgtccaggagcgcaccatctccttcaaggacgacggtaactacaagacgcgtgccgaggtcaagttcgag…	3.57012
b0008_RS1	b0008	apFAB75	CGCGCCTTGACATTTATCCCTTGCGGCGATATAATGTGTGGATAAGTG	JBEI_RBS	AAAGATCTTTTAAGAAGGAGATATACATA	apFAB75--JBEI_RBS	CGCGCCTTGACATTTATCCCTTGCGGCGATATAATGTGTGGATAAGTGAAAGATCTTTTAAGAAGGAGATATACATA	ATGACGGACAAATTGACCTCCCTTCGTCAGTACACCACCGTAGTGGCCGACACTGGGGACATCGCGGCAATGAAGCTGTATCAACCGCAGGATGCCACAACCAACCCTTCTCTCATTCTTAACGCAGCGCAGATTCCGGAATACCGTAAGTTGATTGATGATGCTGTCGCCTGGGCGAAA	GGTGGCGGAGGCTCGGGCGGAGGTGGGTCGGGTGGCGGCGGATCAatgggatccatgtcgaagggcgaggagctgttcaccggcgtcgtcccgatcctggtcgagctggacggtgacgtcaacggccacaagttctccgtctccggcgagggtgagggcgacgccacctacggcaagctgaccctgaagttcatctgcaccaccggtaagctgccggtcccgtggccgaccctggtcaccaccctgacctacggcgtccagtgcttctcccgctacccggaccacatgaagcgccacgacttcttcaagtccgccatgccggagggttacgtccaggagcgcaccatctccttcaaggacgacggtaactacaagacgcgtgccgaggtcaagttcgag…	5.47014
b0008_RS5	b0008	apFAB57	CGCGCCTTGACATAAAGTCTAACCTATAGGCATAATTATTTCATCCGAC	apFAB904	ATCTTAATCTAGCGGGGGATTTTTTCATA	apFAB57--apFAB904	CGCGCCTTGACATAAAGTCTAACCTATAGGCATAATTATTTCATCCGACATCTTAATCTAGCGGGGGATTTTTTCATA	ATGACGGACAAATTGACCTCCCTTCGTCAGTACACCACCGTAGTGGCCGACACTGGGGACATCGCGGCAATGAAGCTGTATCAACCGCAGGATGCCACAACCAACCCTTCTCTCATTCTTAACGCAGCGCAGATTCCGGAATACCGTAAGTTGATTGATGATGCTGTCGCCTGGGCGAAA	GGTGGCGGAGGCTCGGGCGGAGGTGGGTCGGGTGGCGGCGGATCAatgggatccatgtcgaagggcgaggagctgttcaccggcgtcgtcccgatcctggtcgagctggacggtgacgtcaacggccacaagttctccgtctccggcgagggtgagggcgacgccacctacggcaagctgaccctgaagttcatctgcaccaccggtaagctgccggtcccgtggccgaccctggtcaccaccctgacctacggcgtccagtgcttctcccgctacccggaccacatgaagcgccacgacttcttcaagtccgccatgccggagggttacgtccaggagcgcaccatctccttcaaggacgacggtaactacaagacgcgtgccgaggtcaagttcgag…	4.87415
b0008_RS12	b0008	BBa_J23119	CGCGCCTTGACAGCTAGCTCAGTCCTAGGTATAATGCTAGCACGAA	BBa_J61129	TCTAGAGAAAGATTGGACGTACCATA	BBa_J23119--BBa_J61129	CGCGCCTTGACAGCTAGCTCAGTCCTAGGTATAATGCTAGCACGAATCTAGAGAAAGATTGGACGTACCATA	ATGACGGACAAATTGACCTCCCTTCGTCAGTACACCACCGTAGTGGCCGACACTGGGGACATCGCGGCAATGAAGCTGTATCAACCGCAGGATGCCACAACCAACCCTTCTCTCATTCTTAACGCAGCGCAGATTCCGGAATACCGTAAGTTGATTGATGATGCTGTCGCCTGGGCGAAA	GGTGGCGGAGGCTCGGGCGGAGGTGGGTCGGGTGGCGGCGGATCAatgggatccatgtcgaagggcgaggagctgttcaccggcgtcgtcccgatcctggtcgagctggacggtgacgtcaacggccacaagttctccgtctccggcgagggtgagggcgacgccacctacggcaagctgaccctgaagttcatctgcaccaccggtaagctgccggtcccgtggccgaccctggtcaccaccctgacctacggcgtccagtgcttctcccgctacccggaccacatgaagcgccacgacttcttcaagtccgccatgccggagggttacgtccaggagcgcaccatctccttcaaggacgacggtaactacaagacgcgtgccgaggtcaagttcgag…	4.05461
b0008_RS3	b0008	apFAB46	CGCGCCAAAAAGAGTATTGACTTCGCATCTTTTTGTACCTATAATAGATTCATTGCTA	BBa_J61113	TCTAGAGAAAGAGTGGAAAAACCATA	apFAB46--BBa_J61113	CGCGCCAAAAAGAGTATTGACTTCGCATCTTTTTGTACCTATAATAGATTCATTGCTATCTAGAGAAAGAGTGGAAAAACCATA	ATGACGGACAAATTGACCTCCCTTCGTCAGTACACCACCGTAGTGGCCGACACTGGGGACATCGCGGCAATGAAGCTGTATCAACCGCAGGATGCCACAACCAACCCTTCTCTCATTCTTAACGCAGCGCAGATTCCGGAATACCGTAAGTTGATTGATGATGCTGTCGCCTGGGCGAAA	GGTGGCGGAGGCTCGGGCGGAGGTGGGTCGGGTGGCGGCGGATCAatgggatccatgtcgaagggcgaggagctgttcaccggcgtcgtcccgatcctggtcgagctggacggtgacgtcaacggccacaagttctccgtctccggcgagggtgagggcgacgccacctacggcaagctgaccctgaagttcatctgcaccaccggtaagctgccggtcccgtggccgaccctggtcaccaccctgacctacggcgtccagtgcttctcccgctacccggaccacatgaagcgccacgacttcttcaagtccgccatgccggagggttacgtccaggagcgcaccatctccttcaaggacgacggtaactacaagacgcgtgccgaggtcaagttcgag…	4.93222
b0008_RS10	b0008	apFAB70	CGCGCCTTGACATCGCATCTTTTTGTACCTATAATGTGTGGATAGAGT	BBa_J61127	TCTAGAGAAAGAGTGGAACTACCATA	apFAB70--BBa_J61127	CGCGCCTTGACATCGCATCTTTTTGTACCTATAATGTGTGGATAGAGTTCTAGAGAAAGAGTGGAACTACCATA	ATGACGGACAAATTGACCTCCCTTCGTCAGTACACCACCGTAGTGGCCGACACTGGGGACATCGCGGCAATGAAGCTGTATCAACCGCAGGATGCCACAACCAACCCTTCTCTCATTCTTAACGCAGCGCAGATTCCGGAATACCGTAAGTTGATTGATGATGCTGTCGCCTGGGCGAAA	GGTGGCGGAGGCTCGGGCGGAGGTGGGTCGGGTGGCGGCGGATCAatgggatccatgtcgaagggcgaggagctgttcaccggcgtcgtcccgatcctggtcgagctggacggtgacgtcaacggccacaagttctccgtctccggcgagggtgagggcgacgccacctacggcaagctgaccctgaagttcatctgcaccaccggtaagctgccggtcccgtggccgaccctggtcaccaccctgacctacggcgtccagtgcttctcccgctacccggaccacatgaagcgccacgacttcttcaagtccgccatgccggagggttacgtccaggagcgcaccatctccttcaaggacgacggtaactacaagacgcgtgccgaggtcaagttcgag…	4.4949
b0114_RS2	b0114	BBa_J23119	CGCGCCTTGACAGCTAGCTCAGTCCTAGGTATAATGCTAGCACGAA	apFAB917	ATCTTAATCTAGCGGAGGAGACTTTCATA	BBa_J23119--apFAB917	CGCGCCTTGACAGCTAGCTCAGTCCTAGGTATAATGCTAGCACGAAATCTTAATCTAGCGGAGGAGACTTTCATA	ATGTCAGAACGTTTCCCAAATGACGTGGATCCGATCGAAACTCGCGACTGGCTCCAGGCGATCGAATCGGTCATCCGTGAAGAAGGTGTTGAGCGTGCTCAGTATCTGATCGACCAACTGCTTGCTGAAGCCCGCAAAGGCGGTGTAAACGTAGCCGCAGGCACAGGTATCAGCAACTAC	GGTGGCGGAGGCTCGGGCGGAGGTGGGTCGGGTGGCGGCGGATCAatgggatccatgtcgaagggcgaggagctgttcaccggcgtcgtcccgatcctggtcgagctggacggtgacgtcaacggccacaagttctccgtctccggcgagggtgagggcgacgccacctacggcaagctgaccctgaagttcatctgcaccaccggtaagctgccggtcccgtggccgaccctggtcaccaccctgacctacggcgtccagtgcttctcccgctacccggaccacatgaagcgccacgacttcttcaagtccgccatgccggagggttacgtccaggagcgcaccatctccttcaaggacgacggtaactacaagacgcgtgccgaggtcaagttcgag…	5.01051
b0114_RS8	b0114	BBa_J23118	CGCGCCTTGACGGCTAGCTCAGTCCTAGGTATTGTGCTAGCCGTCG	apFAB923	ATCTTAATCTAGCGTGGGAGAGTTTCATA	BBa_J23118--apFAB923	CGCGCCTTGACGGCTAGCTCAGTCCTAGGTATTGTGCTAGCCGTCGATCTTAATCTAGCGTGGGAGAGTTTCATA	ATGTCAGAACGTTTCCCAAATGACGTGGATCCGATCGAAACTCGCGACTGGCTCCAGGCGATCGAATCGGTCATCCGTGAAGAAGGTGTTGAGCGTGCTCAGTATCTGATCGACCAACTGCTTGCTGAAGCCCGCAAAGGCGGTGTAAACGTAGCCGCAGGCACAGGTATCAGCAACTAC	GGTGGCGGAGGCTCGGGCGGAGGTGGGTCGGGTGGCGGCGGATCAatgggatccatgtcgaagggcgaggagctgttcaccggcgtcgtcccgatcctggtcgagctggacggtgacgtcaacggccacaagttctccgtctccggcgagggtgagggcgacgccacctacggcaagctgaccctgaagttcatctgcaccaccggtaagctgccggtcccgtggccgaccctggtcaccaccctgacctacggcgtccagtgcttctcccgctacccggaccacatgaagcgccacgacttcttcaagtccgccatgccggagggttacgtccaggagcgcaccatctccttcaaggacgacggtaactacaagacgcgtgccgaggtcaagttcgag…	4.03888
b0114_RS15	b0114	BBa_J23109	CGCCtttacagctagctcagtcctagggactgtgctagc	apFAB917	ATCTTAATCTAGCGGAGGAGACTTTCATA	BBa_J23109--apFAB917	CGCGCCtttacagctagctcagtcctagggactgtgctagcATCTTAATCTAGCGGAGGAGACTTTCATA	ATGTCAGAACGTTTCCCAAATGACGTGGATCCGATCGAAACTCGCGACTGGCTCCAGGCGATCGAATCGGTCATCCGTGAAGAAGGTGTTGAGCGTGCTCAGTATCTGATCGACCAACTGCTTGCTGAAGCCCGCAAAGGCGGTGTAAACGTAGCCGCAGGCACAGGTATCAGCAACTAC	GGTGGCGGAGGCTCGGGCGGAGGTGGGTCGGGTGGCGGCGGATCAatgggatccatgtcgaagggcgaggagctgttcaccggcgtcgtcccgatcctggtcgagctggacggtgacgtcaacggccacaagttctccgtctccggcgagggtgagggcgacgccacctacggcaagctgaccctgaagttcatctgcaccaccggtaagctgccggtcccgtggccgaccctggtcaccaccctgacctacggcgtccagtgcttctcccgctacccggaccacatgaagcgccacgacttcttcaagtccgccatgccggagggttacgtccaggagcgcaccatctccttcaaggacgacggtaactacaagacgcgtgccgaggtcaagttcgag…	3.75084
b0114_RS9	b0114	apFAB55	CGCGCCTTGACATAAAGTCTAACCTATAGGTATAATGTGTGGATCTGGC	apFAB876	ATCTTAATCTAGCTAGGGATATTTTCATA	apFAB55--apFAB876	CGCGCCTTGACATAAAGTCTAACCTATAGGTATAATGTGTGGATCTGGCATCTTAATCTAGCTAGGGATATTTTCATA	ATGTCAGAACGTTTCCCAAATGACGTGGATCCGATCGAAACTCGCGACTGGCTCCAGGCGATCGAATCGGTCATCCGTGAAGAAGGTGTTGAGCGTGCTCAGTATCTGATCGACCAACTGCTTGCTGAAGCCCGCAAAGGCGGTGTAAACGTAGCCGCAGGCACAGGTATCAGCAACTAC	GGTGGCGGAGGCTCGGGCGGAGGTGGGTCGGGTGGCGGCGGATCAatgggatccatgtcgaagggcgaggagctgttcaccggcgtcgtcccgatcctggtcgagctggacggtgacgtcaacggccacaagttctccgtctccggcgagggtgagggcgacgccacctacggcaagctgaccctgaagttcatctgcaccaccggtaagctgccggtcccgtggccgaccctggtcaccaccctgacctacggcgtccagtgcttctcccgctacccggaccacatgaagcgccacgacttcttcaagtccgccatgccggagggttacgtccaggagcgcaccatctccttcaaggacgacggtaactacaagacgcgtgccgaggtcaagttcgag…	4.2333
b0114_RS4	b0114	pTrc*	CGCGCCTTGACAATTAATCATCCGGCTCGTATAATGTGTGGAATTGTGAGATGAG	apFAB912	ATCTTAATCTAGCTAGGGAGTGTTTCATA	pTrc*--apFAB912	CGCGCCTTGACAATTAATCATCCGGCTCGTATAATGTGTGGAATTGTGAGATGAGATCTTAATCTAGCTAGGGAGTGTTTCATA	ATGTCAGAACGTTTCCCAAATGACGTGGATCCGATCGAAACTCGCGACTGGCTCCAGGCGATCGAATCGGTCATCCGTGAAGAAGGTGTTGAGCGTGCTCAGTATCTGATCGACCAACTGCTTGCTGAAGCCCGCAAAGGCGGTGTAAACGTAGCCGCAGGCACAGGTATCAGCAACTAC	GGTGGCGGAGGCTCGGGCGGAGGTGGGTCGGGTGGCGGCGGATCAatgggatccatgtcgaagggcgaggagctgttcaccggcgtcgtcccgatcctggtcgagctggacggtgacgtcaacggccacaagttctccgtctccggcgagggtgagggcgacgccacctacggcaagctgaccctgaagttcatctgcaccaccggtaagctgccggtcccgtggccgaccctggtcaccaccctgacctacggcgtccagtgcttctcccgctacccggaccacatgaagcgccacgacttcttcaagtccgccatgccggagggttacgtccaggagcgcaccatctccttcaaggacgacggtaactacaagacgcgtgccgaggtcaagttcgag…	5.10555
b0114_RS13	b0114	apFAB277	CGCGCCTTCCCTATTAATCATCCGGCTCGTATAATGTGTGGAATTTA	apFAB876	ATCTTAATCTAGCTAGGGATATTTTCATA	apFAB277--apFAB876	CGCGCCTTCCCTATTAATCATCCGGCTCGTATAATGTGTGGAATTTAATCTTAATCTAGCTAGGGATATTTTCATA	ATGTCAGAACGTTTCCCAAATGACGTGGATCCGATCGAAACTCGCGACTGGCTCCAGGCGATCGAATCGGTCATCCGTGAAGAAGGTGTTGAGCGTGCTCAGTATCTGATCGACCAACTGCTTGCTGAAGCCCGCAAAGGCGGTGTAAACGTAGCCGCAGGCACAGGTATCAGCAACTAC	GGTGGCGGAGGCTCGGGCGGAGGTGGGTCGGGTGGCGGCGGATCAatgggatccatgtcgaagggcgaggagctgttcaccggcgtcgtcccgatcctggtcgagctggacggtgacgtcaacggccacaagttctccgtctccggcgagggtgagggcgacgccacctacggcaagctgaccctgaagttcatctgcaccaccggtaagctgccggtcccgtggccgaccctggtcaccaccctgacctacggcgtccagtgcttctcccgctacccggaccacatgaagcgccacgacttcttcaagtccgccatgccggagggttacgtccaggagcgcaccatctccttcaaggacgacggtaactacaagacgcgtgccgaggtcaagttcgag…	3.92233
b0114_RS7	b0114	BBa_J23105	CGCGCCTTTACGGCTAGCTCAGTCCTAGGTACTATGCTAGCAAGGT	apFAB857	ATCTTAATCTAGCTGAGGAAAGTTTCATA	BBa_J23105--apFAB857	CGCGCCTTTACGGCTAGCTCAGTCCTAGGTACTATGCTAGCAAGGTATCTTAATCTAGCTGAGGAAAGTTTCATA	ATGTCAGAACGTTTCCCAAATGACGTGGATCCGATCGAAACTCGCGACTGGCTCCAGGCGATCGAATCGGTCATCCGTGAAGAAGGTGTTGAGCGTGCTCAGTATCTGATCGACCAACTGCTTGCTGAAGCCCGCAAAGGCGGTGTAAACGTAGCCGCAGGCACAGGTATCAGCAACTAC	GGTGGCGGAGGCTCGGGCGGAGGTGGGTCGGGTGGCGGCGGATCAatgggatccatgtcgaagggcgaggagctgttcaccggcgtcgtcccgatcctggtcgagctggacggtgacgtcaacggccacaagttctccgtctccggcgagggtgagggcgacgccacctacggcaagctgaccctgaagttcatctgcaccaccggtaagctgccggtcccgtggccgaccctggtcaccaccctgacctacggcgtccagtgcttctcccgctacccggaccacatgaagcgccacgacttcttcaagtccgccatgccggagggttacgtccaggagcgcaccatctccttcaaggacgacggtaactacaagacgcgtgccgaggtcaagttcgag…	4.41868
b0114_RS14	b0114	BBa_J23115	CGCGCCTTTATAGCTAGCTCAGCCCTTGGTACAATGCTAGCGCCTG	apFAB904	ATCTTAATCTAGCGGGGGATTTTTTCATA	BBa_J23115--apFAB904	CGCGCCTTTATAGCTAGCTCAGCCCTTGGTACAATGCTAGCGCCTGATCTTAATCTAGCGGGGGATTTTTTCATA	ATGTCAGAACGTTTCCCAAATGACGTGGATCCGATCGAAACTCGCGACTGGCTCCAGGCGATCGAATCGGTCATCCGTGAAGAAGGTGTTGAGCGTGCTCAGTATCTGATCGACCAACTGCTTGCTGAAGCCCGCAAAGGCGGTGTAAACGTAGCCGCAGGCACAGGTATCAGCAACTAC	GGTGGCGGAGGCTCGGGCGGAGGTGGGTCGGGTGGCGGCGGATCAatgggatccatgtcgaagggcgaggagctgttcaccggcgtcgtcccgatcctggtcgagctggacggtgacgtcaacggccacaagttctccgtctccggcgagggtgagggcgacgccacctacggcaagctgaccctgaagttcatctgcaccaccggtaagctgccggtcccgtggccgaccctggtcaccaccctgacctacggcgtccagtgcttctcccgctacccggaccacatgaagcgccacgacttcttcaagtccgccatgccggagggttacgtccaggagcgcaccatctccttcaaggacgacggtaactacaagacgcgtgccgaggtcaagttcgag…	4.08986
b0114_RS12	b0114	BBa_J23119	CGCGCCTTGACAGCTAGCTCAGTCCTAGGTATAATGCTAGCACGAA	BBa_J61129	TCTAGAGAAAGATTGGACGTACCATA	BBa_J23119--BBa_J61129	CGCGCCTTGACAGCTAGCTCAGTCCTAGGTATAATGCTAGCACGAATCTAGAGAAAGATTGGACGTACCATA	ATGTCAGAACGTTTCCCAAATGACGTGGATCCGATCGAAACTCGCGACTGGCTCCAGGCGATCGAATCGGTCATCCGTGAAGAAGGTGTTGAGCGTGCTCAGTATCTGATCGACCAACTGCTTGCTGAAGCCCGCAAAGGCGGTGTAAACGTAGCCGCAGGCACAGGTATCAGCAACTAC	GGTGGCGGAGGCTCGGGCGGAGGTGGGTCGGGTGGCGGCGGATCAatgggatccatgtcgaagggcgaggagctgttcaccggcgtcgtcccgatcctggtcgagctggacggtgacgtcaacggccacaagttctccgtctccggcgagggtgagggcgacgccacctacggcaagctgaccctgaagttcatctgcaccaccggtaagctgccggtcccgtggccgaccctggtcaccaccctgacctacggcgtccagtgcttctcccgctacccggaccacatgaagcgccacgacttcttcaagtccgccatgccggagggttacgtccaggagcgcaccatctccttcaaggacgacggtaactacaagacgcgtgccgaggtcaagttcgag…	4.71776
b0114_RS3	b0114	apFAB46	CGCGCCAAAAAGAGTATTGACTTCGCATCTTTTTGTACCTATAATAGATTCATTGCTA	BBa_J61113	TCTAGAGAAAGAGTGGAAAAACCATA	apFAB46--BBa_J61113	CGCGCCAAAAAGAGTATTGACTTCGCATCTTTTTGTACCTATAATAGATTCATTGCTATCTAGAGAAAGAGTGGAAAAACCATA	ATGTCAGAACGTTTCCCAAATGACGTGGATCCGATCGAAACTCGCGACTGGCTCCAGGCGATCGAATCGGTCATCCGTGAAGAAGGTGTTGAGCGTGCTCAGTATCTGATCGACCAACTGCTTGCTGAAGCCCGCAAAGGCGGTGTAAACGTAGCCGCAGGCACAGGTATCAGCAACTAC	GGTGGCGGAGGCTCGGGCGGAGGTGGGTCGGGTGGCGGCGGATCAatgggatccatgtcgaagggcgaggagctgttcaccggcgtcgtcccgatcctggtcgagctggacggtgacgtcaacggccacaagttctccgtctccggcgagggtgagggcgacgccacctacggcaagctgaccctgaagttcatctgcaccaccggtaagctgccggtcccgtggccgaccctggtcaccaccctgacctacggcgtccagtgcttctcccgctacccggaccacatgaagcgccacgacttcttcaagtccgccatgccggagggttacgtccaggagcgcaccatctccttcaaggacgacggtaactacaagacgcgtgccgaggtcaagttcgag…	5.63244
b0114_RS10	b0114	apFAB70	CGCGCCTTGACATCGCATCTTTTTGTACCTATAATGTGTGGATAGAGT	BBa_J61127	TCTAGAGAAAGAGTGGAACTACCATA	apFAB70--BBa_J61127	CGCGCCTTGACATCGCATCTTTTTGTACCTATAATGTGTGGATAGAGTTCTAGAGAAAGAGTGGAACTACCATA	ATGTCAGAACGTTTCCCAAATGACGTGGATCCGATCGAAACTCGCGACTGGCTCCAGGCGATCGAATCGGTCATCCGTGAAGAAGGTGTTGAGCGTGCTCAGTATCTGATCGACCAACTGCTTGCTGAAGCCCGCAAAGGCGGTGTAAACGTAGCCGCAGGCACAGGTATCAGCAACTAC	GGTGGCGGAGGCTCGGGCGGAGGTGGGTCGGGTGGCGGCGGATCAatgggatccatgtcgaagggcgaggagctgttcaccggcgtcgtcccgatcctggtcgagctggacggtgacgtcaacggccacaagttctccgtctccggcgagggtgagggcgacgccacctacggcaagctgaccctgaagttcatctgcaccaccggtaagctgccggtcccgtggccgaccctggtcaccaccctgacctacggcgtccagtgcttctcccgctacccggaccacatgaagcgccacgacttcttcaagtccgccatgccggagggttacgtccaggagcgcaccatctccttcaaggacgacggtaactacaagacgcgtgccgaggtcaagttcgag…	5.04407
b0420_RS2	b0420	BBa_J23119	CGCGCCTTGACAGCTAGCTCAGTCCTAGGTATAATGCTAGCACGAA	apFAB917	ATCTTAATCTAGCGGAGGAGACTTTCATA	BBa_J23119--apFAB917	CGCGCCTTGACAGCTAGCTCAGTCCTAGGTATAATGCTAGCACGAAATCTTAATCTAGCGGAGGAGACTTTCATA	ATGAGTTTTGATATTGCCAAATACCCGACCCTGGCACTGGTCGACTCCACCCAGGAGTTACGACTGTTGCCGAAAGAGAGTTTACCGAAACTCTGCGACGAACTGCGCCGCTATTTACTCGACAGCGTGAGCCGTTCCAGCGGGCACTTCGCCTCCGGGCTGGGCACGGTCGAACTGACC	GGTGGCGGAGGCTCGGGCGGAGGTGGGTCGGGTGGCGGCGGATCAatgggatccatgtcgaagggcgaggagctgttcaccggcgtcgtcccgatcctggtcgagctggacggtgacgtcaacggccacaagttctccgtctccggcgagggtgagggcgacgccacctacggcaagctgaccctgaagttcatctgcaccaccggtaagctgccggtcccgtggccgaccctggtcaccaccctgacctacggcgtccagtgcttctcccgctacccggaccacatgaagcgccacgacttcttcaagtccgccatgccggagggttacgtccaggagcgcaccatctccttcaaggacgacggtaactacaagacgcgtgccgaggtcaagttcgag…	5.45952
b0420_RS8	b0420	BBa_J23118	CGCGCCTTGACGGCTAGCTCAGTCCTAGGTATTGTGCTAGCCGTCG	apFAB923	ATCTTAATCTAGCGTGGGAGAGTTTCATA	BBa_J23118--apFAB923	CGCGCCTTGACGGCTAGCTCAGTCCTAGGTATTGTGCTAGCCGTCGATCTTAATCTAGCGTGGGAGAGTTTCATA	ATGAGTTTTGATATTGCCAAATACCCGACCCTGGCACTGGTCGACTCCACCCAGGAGTTACGACTGTTGCCGAAAGAGAGTTTACCGAAACTCTGCGACGAACTGCGCCGCTATTTACTCGACAGCGTGAGCCGTTCCAGCGGGCACTTCGCCTCCGGGCTGGGCACGGTCGAACTGACC	GGTGGCGGAGGCTCGGGCGGAGGTGGGTCGGGTGGCGGCGGATCAatgggatccatgtcgaagggcgaggagctgttcaccggcgtcgtcccgatcctggtcgagctggacggtgacgtcaacggccacaagttctccgtctccggcgagggtgagggcgacgccacctacggcaagctgaccctgaagttcatctgcaccaccggtaagctgccggtcccgtggccgaccctggtcaccaccctgacctacggcgtccagtgcttctcccgctacccggaccacatgaagcgccacgacttcttcaagtccgccatgccggagggttacgtccaggagcgcaccatctccttcaaggacgacggtaactacaagacgcgtgccgaggtcaagttcgag…	4.94571
b0420_RS15	b0420	BBa_J23109	CGCCtttacagctagctcagtcctagggactgtgctagc	apFAB917	ATCTTAATCTAGCGGAGGAGACTTTCATA	BBa_J23109--apFAB917	CGCGCCtttacagctagctcagtcctagggactgtgctagcATCTTAATCTAGCGGAGGAGACTTTCATA	ATGAGTTTTGATATTGCCAAATACCCGACCCTGGCACTGGTCGACTCCACCCAGGAGTTACGACTGTTGCCGAAAGAGAGTTTACCGAAACTCTGCGACGAACTGCGCCGCTATTTACTCGACAGCGTGAGCCGTTCCAGCGGGCACTTCGCCTCCGGGCTGGGCACGGTCGAACTGACC	GGTGGCGGAGGCTCGGGCGGAGGTGGGTCGGGTGGCGGCGGATCAatgggatccatgtcgaagggcgaggagctgttcaccggcgtcgtcccgatcctggtcgagctggacggtgacgtcaacggccacaagttctccgtctccggcgagggtgagggcgacgccacctacggcaagctgaccctgaagttcatctgcaccaccggtaagctgccggtcccgtggccgaccctggtcaccaccctgacctacggcgtccagtgcttctcccgctacccggaccacatgaagcgccacgacttcttcaagtccgccatgccggagggttacgtccaggagcgcaccatctccttcaaggacgacggtaactacaagacgcgtgccgaggtcaagttcgag…	5.26273
b0420_RS11	b0420	apFAB47	CGCGCCAAAAAGAGTATTGACTTCGCATCTTTTTGTACCCATAATTATTTCATTCACA	B0032_RBS	TCACACAGGAAAGGCCCATA	apFAB47--B0032_RBS	CGCGCCAAAAAGAGTATTGACTTCGCATCTTTTTGTACCCATAATTATTTCATTCACATCACACAGGAAAGGCCCATA	ATGAGTTTTGATATTGCCAAATACCCGACCCTGGCACTGGTCGACTCCACCCAGGAGTTACGACTGTTGCCGAAAGAGAGTTTACCGAAACTCTGCGACGAACTGCGCCGCTATTTACTCGACAGCGTGAGCCGTTCCAGCGGGCACTTCGCCTCCGGGCTGGGCACGGTCGAACTGACC	GGTGGCGGAGGCTCGGGCGGAGGTGGGTCGGGTGGCGGCGGATCAatgggatccatgtcgaagggcgaggagctgttcaccggcgtcgtcccgatcctggtcgagctggacggtgacgtcaacggccacaagttctccgtctccggcgagggtgagggcgacgccacctacggcaagctgaccctgaagttcatctgcaccaccggtaagctgccggtcccgtggccgaccctggtcaccaccctgacctacggcgtccagtgcttctcccgctacccggaccacatgaagcgccacgacttcttcaagtccgccatgccggagggttacgtccaggagcgcaccatctccttcaaggacgacggtaactacaagacgcgtgccgaggtcaagttcgag…	5.41155
b0420_RS9	b0420	apFAB55	CGCGCCTTGACATAAAGTCTAACCTATAGGTATAATGTGTGGATCTGGC	apFAB876	ATCTTAATCTAGCTAGGGATATTTTCATA	apFAB55--apFAB876	CGCGCCTTGACATAAAGTCTAACCTATAGGTATAATGTGTGGATCTGGCATCTTAATCTAGCTAGGGATATTTTCATA	ATGAGTTTTGATATTGCCAAATACCCGACCCTGGCACTGGTCGACTCCACCCAGGAGTTACGACTGTTGCCGAAAGAGAGTTTACCGAAACTCTGCGACGAACTGCGCCGCTATTTACTCGACAGCGTGAGCCGTTCCAGCGGGCACTTCGCCTCCGGGCTGGGCACGGTCGAACTGACC	GGTGGCGGAGGCTCGGGCGGAGGTGGGTCGGGTGGCGGCGGATCAatgggatccatgtcgaagggcgaggagctgttcaccggcgtcgtcccgatcctggtcgagctggacggtgacgtcaacggccacaagttctccgtctccggcgagggtgagggcgacgccacctacggcaagctgaccctgaagttcatctgcaccaccggtaagctgccggtcccgtggccgaccctggtcaccaccctgacctacggcgtccagtgcttctcccgctacccggaccacatgaagcgccacgacttcttcaagtccgccatgccggagggttacgtccaggagcgcaccatctccttcaaggacgacggtaactacaagacgcgtgccgaggtcaagttcgag…	4.54325
b0420_RS4	b0420	pTrc*	CGCGCCTTGACAATTAATCATCCGGCTCGTATAATGTGTGGAATTGTGAGATGAG	apFAB912	ATCTTAATCTAGCTAGGGAGTGTTTCATA	pTrc*--apFAB912	CGCGCCTTGACAATTAATCATCCGGCTCGTATAATGTGTGGAATTGTGAGATGAGATCTTAATCTAGCTAGGGAGTGTTTCATA	ATGAGTTTTGATATTGCCAAATACCCGACCCTGGCACTGGTCGACTCCACCCAGGAGTTACGACTGTTGCCGAAAGAGAGTTTACCGAAACTCTGCGACGAACTGCGCCGCTATTTACTCGACAGCGTGAGCCGTTCCAGCGGGCACTTCGCCTCCGGGCTGGGCACGGTCGAACTGACC	GGTGGCGGAGGCTCGGGCGGAGGTGGGTCGGGTGGCGGCGGATCAatgggatccatgtcgaagggcgaggagctgttcaccggcgtcgtcccgatcctggtcgagctggacggtgacgtcaacggccacaagttctccgtctccggcgagggtgagggcgacgccacctacggcaagctgaccctgaagttcatctgcaccaccggtaagctgccggtcccgtggccgaccctggtcaccaccctgacctacggcgtccagtgcttctcccgctacccggaccacatgaagcgccacgacttcttcaagtccgccatgccggagggttacgtccaggagcgcaccatctccttcaaggacgacggtaactacaagacgcgtgccgaggtcaagttcgag…	5.44048
b0420_RS6	b0420	BBa_J23100	CGCGCCTTGACGGCTAGCTCAGTCCTAGGTACAGTGCTAGCTTAAT	apFAB918	ATCTTAATCTAGCTAGGGAACGTTTCATA	BBa_J23100--apFAB918	CGCGCCTTGACGGCTAGCTCAGTCCTAGGTACAGTGCTAGCTTAATATCTTAATCTAGCTAGGGAACGTTTCATA	ATGAGTTTTGATATTGCCAAATACCCGACCCTGGCACTGGTCGACTCCACCCAGGAGTTACGACTGTTGCCGAAAGAGAGTTTACCGAAACTCTGCGACGAACTGCGCCGCTATTTACTCGACAGCGTGAGCCGTTCCAGCGGGCACTTCGCCTCCGGGCTGGGCACGGTCGAACTGACC	GGTGGCGGAGGCTCGGGCGGAGGTGGGTCGGGTGGCGGCGGATCAatgggatccatgtcgaagggcgaggagctgttcaccggcgtcgtcccgatcctggtcgagctggacggtgacgtcaacggccacaagttctccgtctccggcgagggtgagggcgacgccacctacggcaagctgaccctgaagttcatctgcaccaccggtaagctgccggtcccgtggccgaccctggtcaccaccctgacctacggcgtccagtgcttctcccgctacccggaccacatgaagcgccacgacttcttcaagtccgccatgccggagggttacgtccaggagcgcaccatctccttcaaggacgacggtaactacaagacgcgtgccgaggtcaagttcgag…	4.73356
b0420_RS7	b0420	BBa_J23105	CGCGCCTTTACGGCTAGCTCAGTCCTAGGTACTATGCTAGCAAGGT	apFAB857	ATCTTAATCTAGCTGAGGAAAGTTTCATA	BBa_J23105--apFAB857	CGCGCCTTTACGGCTAGCTCAGTCCTAGGTACTATGCTAGCAAGGTATCTTAATCTAGCTGAGGAAAGTTTCATA	ATGAGTTTTGATATTGCCAAATACCCGACCCTGGCACTGGTCGACTCCACCCAGGAGTTACGACTGTTGCCGAAAGAGAGTTTACCGAAACTCTGCGACGAACTGCGCCGCTATTTACTCGACAGCGTGAGCCGTTCCAGCGGGCACTTCGCCTCCGGGCTGGGCACGGTCGAACTGACC	GGTGGCGGAGGCTCGGGCGGAGGTGGGTCGGGTGGCGGCGGATCAatgggatccatgtcgaagggcgaggagctgttcaccggcgtcgtcccgatcctggtcgagctggacggtgacgtcaacggccacaagttctccgtctccggcgagggtgagggcgacgccacctacggcaagctgaccctgaagttcatctgcaccaccggtaagctgccggtcccgtggccgaccctggtcaccaccctgacctacggcgtccagtgcttctcccgctacccggaccacatgaagcgccacgacttcttcaagtccgccatgccggagggttacgtccaggagcgcaccatctccttcaaggacgacggtaactacaagacgcgtgccgaggtcaagttcgag…	4.18525
b0420_RS14	b0420	BBa_J23115	CGCGCCTTTATAGCTAGCTCAGCCCTTGGTACAATGCTAGCGCCTG	apFAB904	ATCTTAATCTAGCGGGGGATTTTTTCATA	BBa_J23115--apFAB904	CGCGCCTTTATAGCTAGCTCAGCCCTTGGTACAATGCTAGCGCCTGATCTTAATCTAGCGGGGGATTTTTTCATA	ATGAGTTTTGATATTGCCAAATACCCGACCCTGGCACTGGTCGACTCCACCCAGGAGTTACGACTGTTGCCGAAAGAGAGTTTACCGAAACTCTGCGACGAACTGCGCCGCTATTTACTCGACAGCGTGAGCCGTTCCAGCGGGCACTTCGCCTCCGGGCTGGGCACGGTCGAACTGACC	GGTGGCGGAGGCTCGGGCGGAGGTGGGTCGGGTGGCGGCGGATCAatgggatccatgtcgaagggcgaggagctgttcaccggcgtcgtcccgatcctggtcgagctggacggtgacgtcaacggccacaagttctccgtctccggcgagggtgagggcgacgccacctacggcaagctgaccctgaagttcatctgcaccaccggtaagctgccggtcccgtggccgaccctggtcaccaccctgacctacggcgtccagtgcttctcccgctacccggaccacatgaagcgccacgacttcttcaagtccgccatgccggagggttacgtccaggagcgcaccatctccttcaaggacgacggtaactacaagacgcgtgccgaggtcaagttcgag…	3.86921
b0420_RS5	b0420	apFAB57	CGCGCCTTGACATAAAGTCTAACCTATAGGCATAATTATTTCATCCGAC	apFAB904	ATCTTAATCTAGCGGGGGATTTTTTCATA	apFAB57--apFAB904	CGCGCCTTGACATAAAGTCTAACCTATAGGCATAATTATTTCATCCGACATCTTAATCTAGCGGGGGATTTTTTCATA	ATGAGTTTTGATATTGCCAAATACCCGACCCTGGCACTGGTCGACTCCACCCAGGAGTTACGACTGTTGCCGAAAGAGAGTTTACCGAAACTCTGCGACGAACTGCGCCGCTATTTACTCGACAGCGTGAGCCGTTCCAGCGGGCACTTCGCCTCCGGGCTGGGCACGGTCGAACTGACC	GGTGGCGGAGGCTCGGGCGGAGGTGGGTCGGGTGGCGGCGGATCAatgggatccatgtcgaagggcgaggagctgttcaccggcgtcgtcccgatcctggtcgagctggacggtgacgtcaacggccacaagttctccgtctccggcgagggtgagggcgacgccacctacggcaagctgaccctgaagttcatctgcaccaccggtaagctgccggtcccgtggccgaccctggtcaccaccctgacctacggcgtccagtgcttctcccgctacccggaccacatgaagcgccacgacttcttcaagtccgccatgccggagggttacgtccaggagcgcaccatctccttcaaggacgacggtaactacaagacgcgtgccgaggtcaagttcgag…	5.30602
b0420_RS12	b0420	BBa_J23119	CGCGCCTTGACAGCTAGCTCAGTCCTAGGTATAATGCTAGCACGAA	BBa_J61129	TCTAGAGAAAGATTGGACGTACCATA	BBa_J23119--BBa_J61129	CGCGCCTTGACAGCTAGCTCAGTCCTAGGTATAATGCTAGCACGAATCTAGAGAAAGATTGGACGTACCATA	ATGAGTTTTGATATTGCCAAATACCCGACCCTGGCACTGGTCGACTCCACCCAGGAGTTACGACTGTTGCCGAAAGAGAGTTTACCGAAACTCTGCGACGAACTGCGCCGCTATTTACTCGACAGCGTGAGCCGTTCCAGCGGGCACTTCGCCTCCGGGCTGGGCACGGTCGAACTGACC	GGTGGCGGAGGCTCGGGCGGAGGTGGGTCGGGTGGCGGCGGATCAatgggatccatgtcgaagggcgaggagctgttcaccggcgtcgtcccgatcctggtcgagctggacggtgacgtcaacggccacaagttctccgtctccggcgagggtgagggcgacgccacctacggcaagctgaccctgaagttcatctgcaccaccggtaagctgccggtcccgtggccgaccctggtcaccaccctgacctacggcgtccagtgcttctcccgctacccggaccacatgaagcgccacgacttcttcaagtccgccatgccggagggttacgtccaggagcgcaccatctccttcaaggacgacggtaactacaagacgcgtgccgaggtcaagttcgag…	4.86937
b0420_RS10	b0420	apFAB70	CGCGCCTTGACATCGCATCTTTTTGTACCTATAATGTGTGGATAGAGT	BBa_J61127	TCTAGAGAAAGAGTGGAACTACCATA	apFAB70--BBa_J61127	CGCGCCTTGACATCGCATCTTTTTGTACCTATAATGTGTGGATAGAGTTCTAGAGAAAGAGTGGAACTACCATA	ATGAGTTTTGATATTGCCAAATACCCGACCCTGGCACTGGTCGACTCCACCCAGGAGTTACGACTGTTGCCGAAAGAGAGTTTACCGAAACTCTGCGACGAACTGCGCCGCTATTTACTCGACAGCGTGAGCCGTTCCAGCGGGCACTTCGCCTCCGGGCTGGGCACGGTCGAACTGACC	GGTGGCGGAGGCTCGGGCGGAGGTGGGTCGGGTGGCGGCGGATCAatgggatccatgtcgaagggcgaggagctgttcaccggcgtcgtcccgatcctggtcgagctggacggtgacgtcaacggccacaagttctccgtctccggcgagggtgagggcgacgccacctacggcaagctgaccctgaagttcatctgcaccaccggtaagctgccggtcccgtggccgaccctggtcaccaccctgacctacggcgtccagtgcttctcccgctacccggaccacatgaagcgccacgacttcttcaagtccgccatgccggagggttacgtccaggagcgcaccatctccttcaaggacgacggtaactacaagacgcgtgccgaggtcaagttcgag…	4.62602
b0720_RS8	b0720	BBa_J23118	CGCGCCTTGACGGCTAGCTCAGTCCTAGGTATTGTGCTAGCCGTCG	apFAB923	ATCTTAATCTAGCGTGGGAGAGTTTCATA	BBa_J23118--apFAB923	CGCGCCTTGACGGCTAGCTCAGTCCTAGGTATTGTGCTAGCCGTCGATCTTAATCTAGCGTGGGAGAGTTTCATA	ATGGCTGATACAAAAGCAAAACTCACCCTCAACGGGGATACAGCTGTTGAACTGGATGTGCTGAAAGGCACGCTGGGTCAAGATGTTATTGATATCCGTACTCTCGGTTCAAAAGGTGTGTTCACCTTTGACCCAGGCTTCACTTCAACCGCATCCTGCGAATCTAAAATTACTTTTATT	GGTGGCGGAGGCTCGGGCGGAGGTGGGTCGGGTGGCGGCGGATCAatgggatccatgtcgaagggcgaggagctgttcaccggcgtcgtcccgatcctggtcgagctggacggtgacgtcaacggccacaagttctccgtctccggcgagggtgagggcgacgccacctacggcaagctgaccctgaagttcatctgcaccaccggtaagctgccggtcccgtggccgaccctggtcaccaccctgacctacggcgtccagtgcttctcccgctacccggaccacatgaagcgccacgacttcttcaagtccgccatgccggagggttacgtccaggagcgcaccatctccttcaaggacgacggtaactacaagacgcgtgccgaggtcaagttcgag…	3.8264
b0720_RS15	b0720	BBa_J23109	CGCCtttacagctagctcagtcctagggactgtgctagc	apFAB917	ATCTTAATCTAGCGGAGGAGACTTTCATA	BBa_J23109--apFAB917	CGCGCCtttacagctagctcagtcctagggactgtgctagcATCTTAATCTAGCGGAGGAGACTTTCATA	ATGGCTGATACAAAAGCAAAACTCACCCTCAACGGGGATACAGCTGTTGAACTGGATGTGCTGAAAGGCACGCTGGGTCAAGATGTTATTGATATCCGTACTCTCGGTTCAAAAGGTGTGTTCACCTTTGACCCAGGCTTCACTTCAACCGCATCCTGCGAATCTAAAATTACTTTTATT	GGTGGCGGAGGCTCGGGCGGAGGTGGGTCGGGTGGCGGCGGATCAatgggatccatgtcgaagggcgaggagctgttcaccggcgtcgtcccgatcctggtcgagctggacggtgacgtcaacggccacaagttctccgtctccggcgagggtgagggcgacgccacctacggcaagctgaccctgaagttcatctgcaccaccggtaagctgccggtcccgtggccgaccctggtcaccaccctgacctacggcgtccagtgcttctcccgctacccggaccacatgaagcgccacgacttcttcaagtccgccatgccggagggttacgtccaggagcgcaccatctccttcaaggacgacggtaactacaagacgcgtgccgaggtcaagttcgag…	4.14763
b0720_RS11	b0720	apFAB47	CGCGCCAAAAAGAGTATTGACTTCGCATCTTTTTGTACCCATAATTATTTCATTCACA	B0032_RBS	TCACACAGGAAAGGCCCATA	apFAB47--B0032_RBS	CGCGCCAAAAAGAGTATTGACTTCGCATCTTTTTGTACCCATAATTATTTCATTCACATCACACAGGAAAGGCCCATA	ATGGCTGATACAAAAGCAAAACTCACCCTCAACGGGGATACAGCTGTTGAACTGGATGTGCTGAAAGGCACGCTGGGTCAAGATGTTATTGATATCCGTACTCTCGGTTCAAAAGGTGTGTTCACCTTTGACCCAGGCTTCACTTCAACCGCATCCTGCGAATCTAAAATTACTTTTATT	GGTGGCGGAGGCTCGGGCGGAGGTGGGTCGGGTGGCGGCGGATCAatgggatccatgtcgaagggcgaggagctgttcaccggcgtcgtcccgatcctggtcgagctggacggtgacgtcaacggccacaagttctccgtctccggcgagggtgagggcgacgccacctacggcaagctgaccctgaagttcatctgcaccaccggtaagctgccggtcccgtggccgaccctggtcaccaccctgacctacggcgtccagtgcttctcccgctacccggaccacatgaagcgccacgacttcttcaagtccgccatgccggagggttacgtccaggagcgcaccatctccttcaaggacgacggtaactacaagacgcgtgccgaggtcaagttcgag…	5.2588
b0720_RS9	b0720	apFAB55	CGCGCCTTGACATAAAGTCTAACCTATAGGTATAATGTGTGGATCTGGC	apFAB876	ATCTTAATCTAGCTAGGGATATTTTCATA	apFAB55--apFAB876	CGCGCCTTGACATAAAGTCTAACCTATAGGTATAATGTGTGGATCTGGCATCTTAATCTAGCTAGGGATATTTTCATA	ATGGCTGATACAAAAGCAAAACTCACCCTCAACGGGGATACAGCTGTTGAACTGGATGTGCTGAAAGGCACGCTGGGTCAAGATGTTATTGATATCCGTACTCTCGGTTCAAAAGGTGTGTTCACCTTTGACCCAGGCTTCACTTCAACCGCATCCTGCGAATCTAAAATTACTTTTATT	GGTGGCGGAGGCTCGGGCGGAGGTGGGTCGGGTGGCGGCGGATCAatgggatccatgtcgaagggcgaggagctgttcaccggcgtcgtcccgatcctggtcgagctggacggtgacgtcaacggccacaagttctccgtctccggcgagggtgagggcgacgccacctacggcaagctgaccctgaagttcatctgcaccaccggtaagctgccggtcccgtggccgaccctggtcaccaccctgacctacggcgtccagtgcttctcccgctacccggaccacatgaagcgccacgacttcttcaagtccgccatgccggagggttacgtccaggagcgcaccatctccttcaaggacgacggtaactacaagacgcgtgccgaggtcaagttcgag…	4.2671
b0720_RS4	b0720	pTrc*	CGCGCCTTGACAATTAATCATCCGGCTCGTATAATGTGTGGAATTGTGAGATGAG	apFAB912	ATCTTAATCTAGCTAGGGAGTGTTTCATA	pTrc*--apFAB912	CGCGCCTTGACAATTAATCATCCGGCTCGTATAATGTGTGGAATTGTGAGATGAGATCTTAATCTAGCTAGGGAGTGTTTCATA	ATGGCTGATACAAAAGCAAAACTCACCCTCAACGGGGATACAGCTGTTGAACTGGATGTGCTGAAAGGCACGCTGGGTCAAGATGTTATTGATATCCGTACTCTCGGTTCAAAAGGTGTGTTCACCTTTGACCCAGGCTTCACTTCAACCGCATCCTGCGAATCTAAAATTACTTTTATT	GGTGGCGGAGGCTCGGGCGGAGGTGGGTCGGGTGGCGGCGGATCAatgggatccatgtcgaagggcgaggagctgttcaccggcgtcgtcccgatcctggtcgagctggacggtgacgtcaacggccacaagttctccgtctccggcgagggtgagggcgacgccacctacggcaagctgaccctgaagttcatctgcaccaccggtaagctgccggtcccgtggccgaccctggtcaccaccctgacctacggcgtccagtgcttctcccgctacccggaccacatgaagcgccacgacttcttcaagtccgccatgccggagggttacgtccaggagcgcaccatctccttcaaggacgacggtaactacaagacgcgtgccgaggtcaagttcgag…	5.54092
b0720_RS6	b0720	BBa_J23100	CGCGCCTTGACGGCTAGCTCAGTCCTAGGTACAGTGCTAGCTTAAT	apFAB918	ATCTTAATCTAGCTAGGGAACGTTTCATA	BBa_J23100--apFAB918	CGCGCCTTGACGGCTAGCTCAGTCCTAGGTACAGTGCTAGCTTAATATCTTAATCTAGCTAGGGAACGTTTCATA	ATGGCTGATACAAAAGCAAAACTCACCCTCAACGGGGATACAGCTGTTGAACTGGATGTGCTGAAAGGCACGCTGGGTCAAGATGTTATTGATATCCGTACTCTCGGTTCAAAAGGTGTGTTCACCTTTGACCCAGGCTTCACTTCAACCGCATCCTGCGAATCTAAAATTACTTTTATT	GGTGGCGGAGGCTCGGGCGGAGGTGGGTCGGGTGGCGGCGGATCAatgggatccatgtcgaagggcgaggagctgttcaccggcgtcgtcccgatcctggtcgagctggacggtgacgtcaacggccacaagttctccgtctccggcgagggtgagggcgacgccacctacggcaagctgaccctgaagttcatctgcaccaccggtaagctgccggtcccgtggccgaccctggtcaccaccctgacctacggcgtccagtgcttctcccgctacccggaccacatgaagcgccacgacttcttcaagtccgccatgccggagggttacgtccaggagcgcaccatctccttcaaggacgacggtaactacaagacgcgtgccgaggtcaagttcgag…	4.72539
b0720_RS13	b0720	apFAB277	CGCGCCTTCCCTATTAATCATCCGGCTCGTATAATGTGTGGAATTTA	apFAB876	ATCTTAATCTAGCTAGGGATATTTTCATA	apFAB277--apFAB876	CGCGCCTTCCCTATTAATCATCCGGCTCGTATAATGTGTGGAATTTAATCTTAATCTAGCTAGGGATATTTTCATA	ATGGCTGATACAAAAGCAAAACTCACCCTCAACGGGGATACAGCTGTTGAACTGGATGTGCTGAAAGGCACGCTGGGTCAAGATGTTATTGATATCCGTACTCTCGGTTCAAAAGGTGTGTTCACCTTTGACCCAGGCTTCACTTCAACCGCATCCTGCGAATCTAAAATTACTTTTATT	GGTGGCGGAGGCTCGGGCGGAGGTGGGTCGGGTGGCGGCGGATCAatgggatccatgtcgaagggcgaggagctgttcaccggcgtcgtcccgatcctggtcgagctggacggtgacgtcaacggccacaagttctccgtctccggcgagggtgagggcgacgccacctacggcaagctgaccctgaagttcatctgcaccaccggtaagctgccggtcccgtggccgaccctggtcaccaccctgacctacggcgtccagtgcttctcccgctacccggaccacatgaagcgccacgacttcttcaagtccgccatgccggagggttacgtccaggagcgcaccatctccttcaaggacgacggtaactacaagacgcgtgccgaggtcaagttcgag…	3.97069
b0720_RS7	b0720	BBa_J23105	CGCGCCTTTACGGCTAGCTCAGTCCTAGGTACTATGCTAGCAAGGT	apFAB857	ATCTTAATCTAGCTGAGGAAAGTTTCATA	BBa_J23105--apFAB857	CGCGCCTTTACGGCTAGCTCAGTCCTAGGTACTATGCTAGCAAGGTATCTTAATCTAGCTGAGGAAAGTTTCATA	ATGGCTGATACAAAAGCAAAACTCACCCTCAACGGGGATACAGCTGTTGAACTGGATGTGCTGAAAGGCACGCTGGGTCAAGATGTTATTGATATCCGTACTCTCGGTTCAAAAGGTGTGTTCACCTTTGACCCAGGCTTCACTTCAACCGCATCCTGCGAATCTAAAATTACTTTTATT	GGTGGCGGAGGCTCGGGCGGAGGTGGGTCGGGTGGCGGCGGATCAatgggatccatgtcgaagggcgaggagctgttcaccggcgtcgtcccgatcctggtcgagctggacggtgacgtcaacggccacaagttctccgtctccggcgagggtgagggcgacgccacctacggcaagctgaccctgaagttcatctgcaccaccggtaagctgccggtcccgtggccgaccctggtcaccaccctgacctacggcgtccagtgcttctcccgctacccggaccacatgaagcgccacgacttcttcaagtccgccatgccggagggttacgtccaggagcgcaccatctccttcaaggacgacggtaactacaagacgcgtgccgaggtcaagttcgag…	4.09557
b0720_RS14	b0720	BBa_J23115	CGCGCCTTTATAGCTAGCTCAGCCCTTGGTACAATGCTAGCGCCTG	apFAB904	ATCTTAATCTAGCGGGGGATTTTTTCATA	BBa_J23115--apFAB904	CGCGCCTTTATAGCTAGCTCAGCCCTTGGTACAATGCTAGCGCCTGATCTTAATCTAGCGGGGGATTTTTTCATA	ATGGCTGATACAAAAGCAAAACTCACCCTCAACGGGGATACAGCTGTTGAACTGGATGTGCTGAAAGGCACGCTGGGTCAAGATGTTATTGATATCCGTACTCTCGGTTCAAAAGGTGTGTTCACCTTTGACCCAGGCTTCACTTCAACCGCATCCTGCGAATCTAAAATTACTTTTATT	GGTGGCGGAGGCTCGGGCGGAGGTGGGTCGGGTGGCGGCGGATCAatgggatccatgtcgaagggcgaggagctgttcaccggcgtcgtcccgatcctggtcgagctggacggtgacgtcaacggccacaagttctccgtctccggcgagggtgagggcgacgccacctacggcaagctgaccctgaagttcatctgcaccaccggtaagctgccggtcccgtggccgaccctggtcaccaccctgacctacggcgtccagtgcttctcccgctacccggaccacatgaagcgccacgacttcttcaagtccgccatgccggagggttacgtccaggagcgcaccatctccttcaaggacgacggtaactacaagacgcgtgccgaggtcaagttcgag…	4.04357
b0720_RS5	b0720	apFAB57	CGCGCCTTGACATAAAGTCTAACCTATAGGCATAATTATTTCATCCGAC	apFAB904	ATCTTAATCTAGCGGGGGATTTTTTCATA	apFAB57--apFAB904	CGCGCCTTGACATAAAGTCTAACCTATAGGCATAATTATTTCATCCGACATCTTAATCTAGCGGGGGATTTTTTCATA	ATGGCTGATACAAAAGCAAAACTCACCCTCAACGGGGATACAGCTGTTGAACTGGATGTGCTGAAAGGCACGCTGGGTCAAGATGTTATTGATATCCGTACTCTCGGTTCAAAAGGTGTGTTCACCTTTGACCCAGGCTTCACTTCAACCGCATCCTGCGAATCTAAAATTACTTTTATT	GGTGGCGGAGGCTCGGGCGGAGGTGGGTCGGGTGGCGGCGGATCAatgggatccatgtcgaagggcgaggagctgttcaccggcgtcgtcccgatcctggtcgagctggacggtgacgtcaacggccacaagttctccgtctccggcgagggtgagggcgacgccacctacggcaagctgaccctgaagttcatctgcaccaccggtaagctgccggtcccgtggccgaccctggtcaccaccctgacctacggcgtccagtgcttctcccgctacccggaccacatgaagcgccacgacttcttcaagtccgccatgccggagggttacgtccaggagcgcaccatctccttcaaggacgacggtaactacaagacgcgtgccgaggtcaagttcgag…	5.13141
b0720_RS3	b0720	apFAB46	CGCGCCAAAAAGAGTATTGACTTCGCATCTTTTTGTACCTATAATAGATTCATTGCTA	BBa_J61113	TCTAGAGAAAGAGTGGAAAAACCATA	apFAB46--BBa_J61113	CGCGCCAAAAAGAGTATTGACTTCGCATCTTTTTGTACCTATAATAGATTCATTGCTATCTAGAGAAAGAGTGGAAAAACCATA	ATGGCTGATACAAAAGCAAAACTCACCCTCAACGGGGATACAGCTGTTGAACTGGATGTGCTGAAAGGCACGCTGGGTCAAGATGTTATTGATATCCGTACTCTCGGTTCAAAAGGTGTGTTCACCTTTGACCCAGGCTTCACTTCAACCGCATCCTGCGAATCTAAAATTACTTTTATT	GGTGGCGGAGGCTCGGGCGGAGGTGGGTCGGGTGGCGGCGGATCAatgggatccatgtcgaagggcgaggagctgttcaccggcgtcgtcccgatcctggtcgagctggacggtgacgtcaacggccacaagttctccgtctccggcgagggtgagggcgacgccacctacggcaagctgaccctgaagttcatctgcaccaccggtaagctgccggtcccgtggccgaccctggtcaccaccctgacctacggcgtccagtgcttctcccgctacccggaccacatgaagcgccacgacttcttcaagtccgccatgccggagggttacgtccaggagcgcaccatctccttcaaggacgacggtaactacaagacgcgtgccgaggtcaagttcgag…	5.00632
b0720_RS10	b0720	apFAB70	CGCGCCTTGACATCGCATCTTTTTGTACCTATAATGTGTGGATAGAGT	BBa_J61127	TCTAGAGAAAGAGTGGAACTACCATA	apFAB70--BBa_J61127	CGCGCCTTGACATCGCATCTTTTTGTACCTATAATGTGTGGATAGAGTTCTAGAGAAAGAGTGGAACTACCATA	ATGGCTGATACAAAAGCAAAACTCACCCTCAACGGGGATACAGCTGTTGAACTGGATGTGCTGAAAGGCACGCTGGGTCAAGATGTTATTGATATCCGTACTCTCGGTTCAAAAGGTGTGTTCACCTTTGACCCAGGCTTCACTTCAACCGCATCCTGCGAATCTAAAATTACTTTTATT	GGTGGCGGAGGCTCGGGCGGAGGTGGGTCGGGTGGCGGCGGATCAatgggatccatgtcgaagggcgaggagctgttcaccggcgtcgtcccgatcctggtcgagctggacggtgacgtcaacggccacaagttctccgtctccggcgagggtgagggcgacgccacctacggcaagctgaccctgaagttcatctgcaccaccggtaagctgccggtcccgtggccgaccctggtcaccaccctgacctacggcgtccagtgcttctcccgctacccggaccacatgaagcgccacgacttcttcaagtccgccatgccggagggttacgtccaggagcgcaccatctccttcaaggacgacggtaactacaagacgcgtgccgaggtcaagttcgag…	5.3198
b0754_RS15	b0754	BBa_J23109	CGCCtttacagctagctcagtcctagggactgtgctagc	apFAB917	ATCTTAATCTAGCGGAGGAGACTTTCATA	BBa_J23109--apFAB917	CGCGCCtttacagctagctcagtcctagggactgtgctagcATCTTAATCTAGCGGAGGAGACTTTCATA	ATGAATTATCAGAACGACGATTTACGCATCAAAGAAATCAAAGAGTTACTTCCTCCTGTCGCATTGCTGGAAAAATTCCCCGCTACTGAAAATGCCGCGAATACGGTTGCCCATGCCCGAAAAGCGATCCATAAGATCCTGAAAGGTAATGATGATCGCCTGTTGGTTGTGATTGGCCCA	GGTGGCGGAGGCTCGGGCGGAGGTGGGTCGGGTGGCGGCGGATCAatgggatccatgtcgaagggcgaggagctgttcaccggcgtcgtcccgatcctggtcgagctggacggtgacgtcaacggccacaagttctccgtctccggcgagggtgagggcgacgccacctacggcaagctgaccctgaagttcatctgcaccaccggtaagctgccggtcccgtggccgaccctggtcaccaccctgacctacggcgtccagtgcttctcccgctacccggaccacatgaagcgccacgacttcttcaagtccgccatgccggagggttacgtccaggagcgcaccatctccttcaaggacgacggtaactacaagacgcgtgccgaggtcaagttcgag…	3.76002
b0754_RS11	b0754	apFAB47	CGCGCCAAAAAGAGTATTGACTTCGCATCTTTTTGTACCCATAATTATTTCATTCACA	B0032_RBS	TCACACAGGAAAGGCCCATA	apFAB47--B0032_RBS	CGCGCCAAAAAGAGTATTGACTTCGCATCTTTTTGTACCCATAATTATTTCATTCACATCACACAGGAAAGGCCCATA	ATGAATTATCAGAACGACGATTTACGCATCAAAGAAATCAAAGAGTTACTTCCTCCTGTCGCATTGCTGGAAAAATTCCCCGCTACTGAAAATGCCGCGAATACGGTTGCCCATGCCCGAAAAGCGATCCATAAGATCCTGAAAGGTAATGATGATCGCCTGTTGGTTGTGATTGGCCCA	GGTGGCGGAGGCTCGGGCGGAGGTGGGTCGGGTGGCGGCGGATCAatgggatccatgtcgaagggcgaggagctgttcaccggcgtcgtcccgatcctggtcgagctggacggtgacgtcaacggccacaagttctccgtctccggcgagggtgagggcgacgccacctacggcaagctgaccctgaagttcatctgcaccaccggtaagctgccggtcccgtggccgaccctggtcaccaccctgacctacggcgtccagtgcttctcccgctacccggaccacatgaagcgccacgacttcttcaagtccgccatgccggagggttacgtccaggagcgcaccatctccttcaaggacgacggtaactacaagacgcgtgccgaggtcaagttcgag…	5.28635
b0754_RS9	b0754	apFAB55	CGCGCCTTGACATAAAGTCTAACCTATAGGTATAATGTGTGGATCTGGC	apFAB876	ATCTTAATCTAGCTAGGGATATTTTCATA	apFAB55--apFAB876	CGCGCCTTGACATAAAGTCTAACCTATAGGTATAATGTGTGGATCTGGCATCTTAATCTAGCTAGGGATATTTTCATA	ATGAATTATCAGAACGACGATTTACGCATCAAAGAAATCAAAGAGTTACTTCCTCCTGTCGCATTGCTGGAAAAATTCCCCGCTACTGAAAATGCCGCGAATACGGTTGCCCATGCCCGAAAAGCGATCCATAAGATCCTGAAAGGTAATGATGATCGCCTGTTGGTTGTGATTGGCCCA	GGTGGCGGAGGCTCGGGCGGAGGTGGGTCGGGTGGCGGCGGATCAatgggatccatgtcgaagggcgaggagctgttcaccggcgtcgtcccgatcctggtcgagctggacggtgacgtcaacggccacaagttctccgtctccggcgagggtgagggcgacgccacctacggcaagctgaccctgaagttcatctgcaccaccggtaagctgccggtcccgtggccgaccctggtcaccaccctgacctacggcgtccagtgcttctcccgctacccggaccacatgaagcgccacgacttcttcaagtccgccatgccggagggttacgtccaggagcgcaccatctccttcaaggacgacggtaactacaagacgcgtgccgaggtcaagttcgag…	4.70971
b0754_RS13	b0754	apFAB277	CGCGCCTTCCCTATTAATCATCCGGCTCGTATAATGTGTGGAATTTA	apFAB876	ATCTTAATCTAGCTAGGGATATTTTCATA	apFAB277--apFAB876	CGCGCCTTCCCTATTAATCATCCGGCTCGTATAATGTGTGGAATTTAATCTTAATCTAGCTAGGGATATTTTCATA	ATGAATTATCAGAACGACGATTTACGCATCAAAGAAATCAAAGAGTTACTTCCTCCTGTCGCATTGCTGGAAAAATTCCCCGCTACTGAAAATGCCGCGAATACGGTTGCCCATGCCCGAAAAGCGATCCATAAGATCCTGAAAGGTAATGATGATCGCCTGTTGGTTGTGATTGGCCCA	GGTGGCGGAGGCTCGGGCGGAGGTGGGTCGGGTGGCGGCGGATCAatgggatccatgtcgaagggcgaggagctgttcaccggcgtcgtcccgatcctggtcgagctggacggtgacgtcaacggccacaagttctccgtctccggcgagggtgagggcgacgccacctacggcaagctgaccctgaagttcatctgcaccaccggtaagctgccggtcccgtggccgaccctggtcaccaccctgacctacggcgtccagtgcttctcccgctacccggaccacatgaagcgccacgacttcttcaagtccgccatgccggagggttacgtccaggagcgcaccatctccttcaaggacgacggtaactacaagacgcgtgccgaggtcaagttcgag…	3.94182
b0754_RS7	b0754	BBa_J23105	CGCGCCTTTACGGCTAGCTCAGTCCTAGGTACTATGCTAGCAAGGT	apFAB857	ATCTTAATCTAGCTGAGGAAAGTTTCATA	BBa_J23105--apFAB857	CGCGCCTTTACGGCTAGCTCAGTCCTAGGTACTATGCTAGCAAGGTATCTTAATCTAGCTGAGGAAAGTTTCATA	ATGAATTATCAGAACGACGATTTACGCATCAAAGAAATCAAAGAGTTACTTCCTCCTGTCGCATTGCTGGAAAAATTCCCCGCTACTGAAAATGCCGCGAATACGGTTGCCCATGCCCGAAAAGCGATCCATAAGATCCTGAAAGGTAATGATGATCGCCTGTTGGTTGTGATTGGCCCA	GGTGGCGGAGGCTCGGGCGGAGGTGGGTCGGGTGGCGGCGGATCAatgggatccatgtcgaagggcgaggagctgttcaccggcgtcgtcccgatcctggtcgagctggacggtgacgtcaacggccacaagttctccgtctccggcgagggtgagggcgacgccacctacggcaagctgaccctgaagttcatctgcaccaccggtaagctgccggtcccgtggccgaccctggtcaccaccctgacctacggcgtccagtgcttctcccgctacccggaccacatgaagcgccacgacttcttcaagtccgccatgccggagggttacgtccaggagcgcaccatctccttcaaggacgacggtaactacaagacgcgtgccgaggtcaagttcgag…	4.23573
b0754_RS1	b0754	apFAB75	CGCGCCTTGACATTTATCCCTTGCGGCGATATAATGTGTGGATAAGTG	JBEI_RBS	AAAGATCTTTTAAGAAGGAGATATACATA	apFAB75--JBEI_RBS	CGCGCCTTGACATTTATCCCTTGCGGCGATATAATGTGTGGATAAGTGAAAGATCTTTTAAGAAGGAGATATACATA	ATGAATTATCAGAACGACGATTTACGCATCAAAGAAATCAAAGAGTTACTTCCTCCTGTCGCATTGCTGGAAAAATTCCCCGCTACTGAAAATGCCGCGAATACGGTTGCCCATGCCCGAAAAGCGATCCATAAGATCCTGAAAGGTAATGATGATCGCCTGTTGGTTGTGATTGGCCCA	GGTGGCGGAGGCTCGGGCGGAGGTGGGTCGGGTGGCGGCGGATCAatgggatccatgtcgaagggcgaggagctgttcaccggcgtcgtcccgatcctggtcgagctggacggtgacgtcaacggccacaagttctccgtctccggcgagggtgagggcgacgccacctacggcaagctgaccctgaagttcatctgcaccaccggtaagctgccggtcccgtggccgaccctggtcaccaccctgacctacggcgtccagtgcttctcccgctacccggaccacatgaagcgccacgacttcttcaagtccgccatgccggagggttacgtccaggagcgcaccatctccttcaaggacgacggtaactacaagacgcgtgccgaggtcaagttcgag…	5.10411
b0754_RS5	b0754	apFAB57	CGCGCCTTGACATAAAGTCTAACCTATAGGCATAATTATTTCATCCGAC	apFAB904	ATCTTAATCTAGCGGGGGATTTTTTCATA	apFAB57--apFAB904	CGCGCCTTGACATAAAGTCTAACCTATAGGCATAATTATTTCATCCGACATCTTAATCTAGCGGGGGATTTTTTCATA	ATGAATTATCAGAACGACGATTTACGCATCAAAGAAATCAAAGAGTTACTTCCTCCTGTCGCATTGCTGGAAAAATTCCCCGCTACTGAAAATGCCGCGAATACGGTTGCCCATGCCCGAAAAGCGATCCATAAGATCCTGAAAGGTAATGATGATCGCCTGTTGGTTGTGATTGGCCCA	GGTGGCGGAGGCTCGGGCGGAGGTGGGTCGGGTGGCGGCGGATCAatgggatccatgtcgaagggcgaggagctgttcaccggcgtcgtcccgatcctggtcgagctggacggtgacgtcaacggccacaagttctccgtctccggcgagggtgagggcgacgccacctacggcaagctgaccctgaagttcatctgcaccaccggtaagctgccggtcccgtggccgaccctggtcaccaccctgacctacggcgtccagtgcttctcccgctacccggaccacatgaagcgccacgacttcttcaagtccgccatgccggagggttacgtccaggagcgcaccatctccttcaaggacgacggtaactacaagacgcgtgccgaggtcaagttcgag…	4.66048
b0754_RS12	b0754	BBa_J23119	CGCGCCTTGACAGCTAGCTCAGTCCTAGGTATAATGCTAGCACGAA	BBa_J61129	TCTAGAGAAAGATTGGACGTACCATA	BBa_J23119--BBa_J61129	CGCGCCTTGACAGCTAGCTCAGTCCTAGGTATAATGCTAGCACGAATCTAGAGAAAGATTGGACGTACCATA	ATGAATTATCAGAACGACGATTTACGCATCAAAGAAATCAAAGAGTTACTTCCTCCTGTCGCATTGCTGGAAAAATTCCCCGCTACTGAAAATGCCGCGAATACGGTTGCCCATGCCCGAAAAGCGATCCATAAGATCCTGAAAGGTAATGATGATCGCCTGTTGGTTGTGATTGGCCCA	GGTGGCGGAGGCTCGGGCGGAGGTGGGTCGGGTGGCGGCGGATCAatgggatccatgtcgaagggcgaggagctgttcaccggcgtcgtcccgatcctggtcgagctggacggtgacgtcaacggccacaagttctccgtctccggcgagggtgagggcgacgccacctacggcaagctgaccctgaagttcatctgcaccaccggtaagctgccggtcccgtggccgaccctggtcaccaccctgacctacggcgtccagtgcttctcccgctacccggaccacatgaagcgccacgacttcttcaagtccgccatgccggagggttacgtccaggagcgcaccatctccttcaaggacgacggtaactacaagacgcgtgccgaggtcaagttcgag…	5.43433
b0754_RS10	b0754	apFAB70	CGCGCCTTGACATCGCATCTTTTTGTACCTATAATGTGTGGATAGAGT	BBa_J61127	TCTAGAGAAAGAGTGGAACTACCATA	apFAB70--BBa_J61127	CGCGCCTTGACATCGCATCTTTTTGTACCTATAATGTGTGGATAGAGTTCTAGAGAAAGAGTGGAACTACCATA	ATGAATTATCAGAACGACGATTTACGCATCAAAGAAATCAAAGAGTTACTTCCTCCTGTCGCATTGCTGGAAAAATTCCCCGCTACTGAAAATGCCGCGAATACGGTTGCCCATGCCCGAAAAGCGATCCATAAGATCCTGAAAGGTAATGATGATCGCCTGTTGGTTGTGATTGGCCCA	GGTGGCGGAGGCTCGGGCGGAGGTGGGTCGGGTGGCGGCGGATCAatgggatccatgtcgaagggcgaggagctgttcaccggcgtcgtcccgatcctggtcgagctggacggtgacgtcaacggccacaagttctccgtctccggcgagggtgagggcgacgccacctacggcaagctgaccctgaagttcatctgcaccaccggtaagctgccggtcccgtggccgaccctggtcaccaccctgacctacggcgtccagtgcttctcccgctacccggaccacatgaagcgccacgacttcttcaagtccgccatgccggagggttacgtccaggagcgcaccatctccttcaaggacgacggtaactacaagacgcgtgccgaggtcaagttcgag…	5.10305
b1136_RS2	b1136	BBa_J23119	CGCGCCTTGACAGCTAGCTCAGTCCTAGGTATAATGCTAGCACGAA	apFAB917	ATCTTAATCTAGCGGAGGAGACTTTCATA	BBa_J23119--apFAB917	CGCGCCTTGACAGCTAGCTCAGTCCTAGGTATAATGCTAGCACGAAATCTTAATCTAGCGGAGGAGACTTTCATA	atggaaagtaaagtagttgttccggcacaaggcaagaagatcaccctgcaaaacggcaaactcaacgttcctgaaaatccgattatcccttacattgaaggtgatggaatcggtgtagatgtaaccccagccatgctgaaagtggtcgacgctgcagtcgagaaagcctataaaggcgag	GGTGGCGGAGGCTCGGGCGGAGGTGGGTCGGGTGGCGGCGGATCAatgggatccatgtcgaagggcgaggagctgttcaccggcgtcgtcccgatcctggtcgagctggacggtgacgtcaacggccacaagttctccgtctccggcgagggtgagggcgacgccacctacggcaagctgaccctgaagttcatctgcaccaccggtaagctgccggtcccgtggccgaccctggtcaccaccctgacctacggcgtccagtgcttctcccgctacccggaccacatgaagcgccacgacttcttcaagtccgccatgccggagggttacgtccaggagcgcaccatctccttcaaggacgacggtaactacaagacgcgtgccgaggtcaagttcgag…	5.66747
b1136_RS8	b1136	BBa_J23118	CGCGCCTTGACGGCTAGCTCAGTCCTAGGTATTGTGCTAGCCGTCG	apFAB923	ATCTTAATCTAGCGTGGGAGAGTTTCATA	BBa_J23118--apFAB923	CGCGCCTTGACGGCTAGCTCAGTCCTAGGTATTGTGCTAGCCGTCGATCTTAATCTAGCGTGGGAGAGTTTCATA	atggaaagtaaagtagttgttccggcacaaggcaagaagatcaccctgcaaaacggcaaactcaacgttcctgaaaatccgattatcccttacattgaaggtgatggaatcggtgtagatgtaaccccagccatgctgaaagtggtcgacgctgcagtcgagaaagcctataaaggcgag	GGTGGCGGAGGCTCGGGCGGAGGTGGGTCGGGTGGCGGCGGATCAatgggatccatgtcgaagggcgaggagctgttcaccggcgtcgtcccgatcctggtcgagctggacggtgacgtcaacggccacaagttctccgtctccggcgagggtgagggcgacgccacctacggcaagctgaccctgaagttcatctgcaccaccggtaagctgccggtcccgtggccgaccctggtcaccaccctgacctacggcgtccagtgcttctcccgctacccggaccacatgaagcgccacgacttcttcaagtccgccatgccggagggttacgtccaggagcgcaccatctccttcaaggacgacggtaactacaagacgcgtgccgaggtcaagttcgag…	4.98799
b1136_RS15	b1136	BBa_J23109	CGCCtttacagctagctcagtcctagggactgtgctagc	apFAB917	ATCTTAATCTAGCGGAGGAGACTTTCATA	BBa_J23109--apFAB917	CGCGCCtttacagctagctcagtcctagggactgtgctagcATCTTAATCTAGCGGAGGAGACTTTCATA	atggaaagtaaagtagttgttccggcacaaggcaagaagatcaccctgcaaaacggcaaactcaacgttcctgaaaatccgattatcccttacattgaaggtgatggaatcggtgtagatgtaaccccagccatgctgaaagtggtcgacgctgcagtcgagaaagcctataaaggcgag	GGTGGCGGAGGCTCGGGCGGAGGTGGGTCGGGTGGCGGCGGATCAatgggatccatgtcgaagggcgaggagctgttcaccggcgtcgtcccgatcctggtcgagctggacggtgacgtcaacggccacaagttctccgtctccggcgagggtgagggcgacgccacctacggcaagctgaccctgaagttcatctgcaccaccggtaagctgccggtcccgtggccgaccctggtcaccaccctgacctacggcgtccagtgcttctcccgctacccggaccacatgaagcgccacgacttcttcaagtccgccatgccggagggttacgtccaggagcgcaccatctccttcaaggacgacggtaactacaagacgcgtgccgaggtcaagttcgag…	3.83741
b1136_RS9	b1136	apFAB55	CGCGCCTTGACATAAAGTCTAACCTATAGGTATAATGTGTGGATCTGGC	apFAB876	ATCTTAATCTAGCTAGGGATATTTTCATA	apFAB55--apFAB876	CGCGCCTTGACATAAAGTCTAACCTATAGGTATAATGTGTGGATCTGGCATCTTAATCTAGCTAGGGATATTTTCATA	atggaaagtaaagtagttgttccggcacaaggcaagaagatcaccctgcaaaacggcaaactcaacgttcctgaaaatccgattatcccttacattgaaggtgatggaatcggtgtagatgtaaccccagccatgctgaaagtggtcgacgctgcagtcgagaaagcctataaaggcgag	GGTGGCGGAGGCTCGGGCGGAGGTGGGTCGGGTGGCGGCGGATCAatgggatccatgtcgaagggcgaggagctgttcaccggcgtcgtcccgatcctggtcgagctggacggtgacgtcaacggccacaagttctccgtctccggcgagggtgagggcgacgccacctacggcaagctgaccctgaagttcatctgcaccaccggtaagctgccggtcccgtggccgaccctggtcaccaccctgacctacggcgtccagtgcttctcccgctacccggaccacatgaagcgccacgacttcttcaagtccgccatgccggagggttacgtccaggagcgcaccatctccttcaaggacgacggtaactacaagacgcgtgccgaggtcaagttcgag…	4.76498
b1136_RS4	b1136	pTrc*	CGCGCCTTGACAATTAATCATCCGGCTCGTATAATGTGTGGAATTGTGAGATGAG	apFAB912	ATCTTAATCTAGCTAGGGAGTGTTTCATA	pTrc*--apFAB912	CGCGCCTTGACAATTAATCATCCGGCTCGTATAATGTGTGGAATTGTGAGATGAGATCTTAATCTAGCTAGGGAGTGTTTCATA	atggaaagtaaagtagttgttccggcacaaggcaagaagatcaccctgcaaaacggcaaactcaacgttcctgaaaatccgattatcccttacattgaaggtgatggaatcggtgtagatgtaaccccagccatgctgaaagtggtcgacgctgcagtcgagaaagcctataaaggcgag	GGTGGCGGAGGCTCGGGCGGAGGTGGGTCGGGTGGCGGCGGATCAatgggatccatgtcgaagggcgaggagctgttcaccggcgtcgtcccgatcctggtcgagctggacggtgacgtcaacggccacaagttctccgtctccggcgagggtgagggcgacgccacctacggcaagctgaccctgaagttcatctgcaccaccggtaagctgccggtcccgtggccgaccctggtcaccaccctgacctacggcgtccagtgcttctcccgctacccggaccacatgaagcgccacgacttcttcaagtccgccatgccggagggttacgtccaggagcgcaccatctccttcaaggacgacggtaactacaagacgcgtgccgaggtcaagttcgag…	5.36277
b1136_RS6	b1136	BBa_J23100	CGCGCCTTGACGGCTAGCTCAGTCCTAGGTACAGTGCTAGCTTAAT	apFAB918	ATCTTAATCTAGCTAGGGAACGTTTCATA	BBa_J23100--apFAB918	CGCGCCTTGACGGCTAGCTCAGTCCTAGGTACAGTGCTAGCTTAATATCTTAATCTAGCTAGGGAACGTTTCATA	atggaaagtaaagtagttgttccggcacaaggcaagaagatcaccctgcaaaacggcaaactcaacgttcctgaaaatccgattatcccttacattgaaggtgatggaatcggtgtagatgtaaccccagccatgctgaaagtggtcgacgctgcagtcgagaaagcctataaaggcgag	GGTGGCGGAGGCTCGGGCGGAGGTGGGTCGGGTGGCGGCGGATCAatgggatccatgtcgaagggcgaggagctgttcaccggcgtcgtcccgatcctggtcgagctggacggtgacgtcaacggccacaagttctccgtctccggcgagggtgagggcgacgccacctacggcaagctgaccctgaagttcatctgcaccaccggtaagctgccggtcccgtggccgaccctggtcaccaccctgacctacggcgtccagtgcttctcccgctacccggaccacatgaagcgccacgacttcttcaagtccgccatgccggagggttacgtccaggagcgcaccatctccttcaaggacgacggtaactacaagacgcgtgccgaggtcaagttcgag…	4.38518
b1136_RS13	b1136	apFAB277	CGCGCCTTCCCTATTAATCATCCGGCTCGTATAATGTGTGGAATTTA	apFAB876	ATCTTAATCTAGCTAGGGATATTTTCATA	apFAB277--apFAB876	CGCGCCTTCCCTATTAATCATCCGGCTCGTATAATGTGTGGAATTTAATCTTAATCTAGCTAGGGATATTTTCATA	atggaaagtaaagtagttgttccggcacaaggcaagaagatcaccctgcaaaacggcaaactcaacgttcctgaaaatccgattatcccttacattgaaggtgatggaatcggtgtagatgtaaccccagccatgctgaaagtggtcgacgctgcagtcgagaaagcctataaaggcgag	GGTGGCGGAGGCTCGGGCGGAGGTGGGTCGGGTGGCGGCGGATCAatgggatccatgtcgaagggcgaggagctgttcaccggcgtcgtcccgatcctggtcgagctggacggtgacgtcaacggccacaagttctccgtctccggcgagggtgagggcgacgccacctacggcaagctgaccctgaagttcatctgcaccaccggtaagctgccggtcccgtggccgaccctggtcaccaccctgacctacggcgtccagtgcttctcccgctacccggaccacatgaagcgccacgacttcttcaagtccgccatgccggagggttacgtccaggagcgcaccatctccttcaaggacgacggtaactacaagacgcgtgccgaggtcaagttcgag…	3.85413
b1136_RS7	b1136	BBa_J23105	CGCGCCTTTACGGCTAGCTCAGTCCTAGGTACTATGCTAGCAAGGT	apFAB857	ATCTTAATCTAGCTGAGGAAAGTTTCATA	BBa_J23105--apFAB857	CGCGCCTTTACGGCTAGCTCAGTCCTAGGTACTATGCTAGCAAGGTATCTTAATCTAGCTGAGGAAAGTTTCATA	atggaaagtaaagtagttgttccggcacaaggcaagaagatcaccctgcaaaacggcaaactcaacgttcctgaaaatccgattatcccttacattgaaggtgatggaatcggtgtagatgtaaccccagccatgctgaaagtggtcgacgctgcagtcgagaaagcctataaaggcgag	GGTGGCGGAGGCTCGGGCGGAGGTGGGTCGGGTGGCGGCGGATCAatgggatccatgtcgaagggcgaggagctgttcaccggcgtcgtcccgatcctggtcgagctggacggtgacgtcaacggccacaagttctccgtctccggcgagggtgagggcgacgccacctacggcaagctgaccctgaagttcatctgcaccaccggtaagctgccggtcccgtggccgaccctggtcaccaccctgacctacggcgtccagtgcttctcccgctacccggaccacatgaagcgccacgacttcttcaagtccgccatgccggagggttacgtccaggagcgcaccatctccttcaaggacgacggtaactacaagacgcgtgccgaggtcaagttcgag…	4.41642
b1136_RS14	b1136	BBa_J23115	CGCGCCTTTATAGCTAGCTCAGCCCTTGGTACAATGCTAGCGCCTG	apFAB904	ATCTTAATCTAGCGGGGGATTTTTTCATA	BBa_J23115--apFAB904	CGCGCCTTTATAGCTAGCTCAGCCCTTGGTACAATGCTAGCGCCTGATCTTAATCTAGCGGGGGATTTTTTCATA	atggaaagtaaagtagttgttccggcacaaggcaagaagatcaccctgcaaaacggcaaactcaacgttcctgaaaatccgattatcccttacattgaaggtgatggaatcggtgtagatgtaaccccagccatgctgaaagtggtcgacgctgcagtcgagaaagcctataaaggcgag	GGTGGCGGAGGCTCGGGCGGAGGTGGGTCGGGTGGCGGCGGATCAatgggatccatgtcgaagggcgaggagctgttcaccggcgtcgtcccgatcctggtcgagctggacggtgacgtcaacggccacaagttctccgtctccggcgagggtgagggcgacgccacctacggcaagctgaccctgaagttcatctgcaccaccggtaagctgccggtcccgtggccgaccctggtcaccaccctgacctacggcgtccagtgcttctcccgctacccggaccacatgaagcgccacgacttcttcaagtccgccatgccggagggttacgtccaggagcgcaccatctccttcaaggacgacggtaactacaagacgcgtgccgaggtcaagttcgag…	3.4494
b1136_RS1	b1136	apFAB75	CGCGCCTTGACATTTATCCCTTGCGGCGATATAATGTGTGGATAAGTG	JBEI_RBS	AAAGATCTTTTAAGAAGGAGATATACATA	apFAB75--JBEI_RBS	CGCGCCTTGACATTTATCCCTTGCGGCGATATAATGTGTGGATAAGTGAAAGATCTTTTAAGAAGGAGATATACATA	atggaaagtaaagtagttgttccggcacaaggcaagaagatcaccctgcaaaacggcaaactcaacgttcctgaaaatccgattatcccttacattgaaggtgatggaatcggtgtagatgtaaccccagccatgctgaaagtggtcgacgctgcagtcgagaaagcctataaaggcgag	GGTGGCGGAGGCTCGGGCGGAGGTGGGTCGGGTGGCGGCGGATCAatgggatccatgtcgaagggcgaggagctgttcaccggcgtcgtcccgatcctggtcgagctggacggtgacgtcaacggccacaagttctccgtctccggcgagggtgagggcgacgccacctacggcaagctgaccctgaagttcatctgcaccaccggtaagctgccggtcccgtggccgaccctggtcaccaccctgacctacggcgtccagtgcttctcccgctacccggaccacatgaagcgccacgacttcttcaagtccgccatgccggagggttacgtccaggagcgcaccatctccttcaaggacgacggtaactacaagacgcgtgccgaggtcaagttcgag…	5.50305
b1136_RS5	b1136	apFAB57	CGCGCCTTGACATAAAGTCTAACCTATAGGCATAATTATTTCATCCGAC	apFAB904	ATCTTAATCTAGCGGGGGATTTTTTCATA	apFAB57--apFAB904	CGCGCCTTGACATAAAGTCTAACCTATAGGCATAATTATTTCATCCGACATCTTAATCTAGCGGGGGATTTTTTCATA	atggaaagtaaagtagttgttccggcacaaggcaagaagatcaccctgcaaaacggcaaactcaacgttcctgaaaatccgattatcccttacattgaaggtgatggaatcggtgtagatgtaaccccagccatgctgaaagtggtcgacgctgcagtcgagaaagcctataaaggcgag	GGTGGCGGAGGCTCGGGCGGAGGTGGGTCGGGTGGCGGCGGATCAatgggatccatgtcgaagggcgaggagctgttcaccggcgtcgtcccgatcctggtcgagctggacggtgacgtcaacggccacaagttctccgtctccggcgagggtgagggcgacgccacctacggcaagctgaccctgaagttcatctgcaccaccggtaagctgccggtcccgtggccgaccctggtcaccaccctgacctacggcgtccagtgcttctcccgctacccggaccacatgaagcgccacgacttcttcaagtccgccatgccggagggttacgtccaggagcgcaccatctccttcaaggacgacggtaactacaagacgcgtgccgaggtcaagttcgag…	4.69902
b1136_RS12	b1136	BBa_J23119	CGCGCCTTGACAGCTAGCTCAGTCCTAGGTATAATGCTAGCACGAA	BBa_J61129	TCTAGAGAAAGATTGGACGTACCATA	BBa_J23119--BBa_J61129	CGCGCCTTGACAGCTAGCTCAGTCCTAGGTATAATGCTAGCACGAATCTAGAGAAAGATTGGACGTACCATA	atggaaagtaaagtagttgttccggcacaaggcaagaagatcaccctgcaaaacggcaaactcaacgttcctgaaaatccgattatcccttacattgaaggtgatggaatcggtgtagatgtaaccccagccatgctgaaagtggtcgacgctgcagtcgagaaagcctataaaggcgag	GGTGGCGGAGGCTCGGGCGGAGGTGGGTCGGGTGGCGGCGGATCAatgggatccatgtcgaagggcgaggagctgttcaccggcgtcgtcccgatcctggtcgagctggacggtgacgtcaacggccacaagttctccgtctccggcgagggtgagggcgacgccacctacggcaagctgaccctgaagttcatctgcaccaccggtaagctgccggtcccgtggccgaccctggtcaccaccctgacctacggcgtccagtgcttctcccgctacccggaccacatgaagcgccacgacttcttcaagtccgccatgccggagggttacgtccaggagcgcaccatctccttcaaggacgacggtaactacaagacgcgtgccgaggtcaagttcgag…	5.44813
b1136_RS3	b1136	apFAB46	CGCGCCAAAAAGAGTATTGACTTCGCATCTTTTTGTACCTATAATAGATTCATTGCTA	BBa_J61113	TCTAGAGAAAGAGTGGAAAAACCATA	apFAB46--BBa_J61113	CGCGCCAAAAAGAGTATTGACTTCGCATCTTTTTGTACCTATAATAGATTCATTGCTATCTAGAGAAAGAGTGGAAAAACCATA	atggaaagtaaagtagttgttccggcacaaggcaagaagatcaccctgcaaaacggcaaactcaacgttcctgaaaatccgattatcccttacattgaaggtgatggaatcggtgtagatgtaaccccagccatgctgaaagtggtcgacgctgcagtcgagaaagcctataaaggcgag	GGTGGCGGAGGCTCGGGCGGAGGTGGGTCGGGTGGCGGCGGATCAatgggatccatgtcgaagggcgaggagctgttcaccggcgtcgtcccgatcctggtcgagctggacggtgacgtcaacggccacaagttctccgtctccggcgagggtgagggcgacgccacctacggcaagctgaccctgaagttcatctgcaccaccggtaagctgccggtcccgtggccgaccctggtcaccaccctgacctacggcgtccagtgcttctcccgctacccggaccacatgaagcgccacgacttcttcaagtccgccatgccggagggttacgtccaggagcgcaccatctccttcaaggacgacggtaactacaagacgcgtgccgaggtcaagttcgag…	5.5886
b1136_RS10	b1136	apFAB70	CGCGCCTTGACATCGCATCTTTTTGTACCTATAATGTGTGGATAGAGT	BBa_J61127	TCTAGAGAAAGAGTGGAACTACCATA	apFAB70--BBa_J61127	CGCGCCTTGACATCGCATCTTTTTGTACCTATAATGTGTGGATAGAGTTCTAGAGAAAGAGTGGAACTACCATA	atggaaagtaaagtagttgttccggcacaaggcaagaagatcaccctgcaaaacggcaaactcaacgttcctgaaaatccgattatcccttacattgaaggtgatggaatcggtgtagatgtaaccccagccatgctgaaagtggtcgacgctgcagtcgagaaagcctataaaggcgag	GGTGGCGGAGGCTCGGGCGGAGGTGGGTCGGGTGGCGGCGGATCAatgggatccatgtcgaagggcgaggagctgttcaccggcgtcgtcccgatcctggtcgagctggacggtgacgtcaacggccacaagttctccgtctccggcgagggtgagggcgacgccacctacggcaagctgaccctgaagttcatctgcaccaccggtaagctgccggtcccgtggccgaccctggtcaccaccctgacctacggcgtccagtgcttctcccgctacccggaccacatgaagcgccacgacttcttcaagtccgccatgccggagggttacgtccaggagcgcaccatctccttcaaggacgacggtaactacaagacgcgtgccgaggtcaagttcgag…	5.11826
b1207_RS2	b1207	BBa_J23119	CGCGCCTTGACAGCTAGCTCAGTCCTAGGTATAATGCTAGCACGAA	apFAB917	ATCTTAATCTAGCGGAGGAGACTTTCATA	BBa_J23119--apFAB917	CGCGCCTTGACAGCTAGCTCAGTCCTAGGTATAATGCTAGCACGAAATCTTAATCTAGCGGAGGAGACTTTCATA	GTGCCTGATATGAAGCTTTTTGCTGGTAACGCCACCCCGGAACTAGCACAACGTATTGCCAACCGCCTGTACACTTCACTCGGCGACGCCGCTGTAGGTCGCTTTAGCGATGGCGAAGTCAGCGTACAAATTAATGAAAATGTACGCGGTGGTGATATTTTCATCATCCAGTCCACTTGT	GGTGGCGGAGGCTCGGGCGGAGGTGGGTCGGGTGGCGGCGGATCAatgggatccatgtcgaagggcgaggagctgttcaccggcgtcgtcccgatcctggtcgagctggacggtgacgtcaacggccacaagttctccgtctccggcgagggtgagggcgacgccacctacggcaagctgaccctgaagttcatctgcaccaccggtaagctgccggtcccgtggccgaccctggtcaccaccctgacctacggcgtccagtgcttctcccgctacccggaccacatgaagcgccacgacttcttcaagtccgccatgccggagggttacgtccaggagcgcaccatctccttcaaggacgacggtaactacaagacgcgtgccgaggtcaagttcgag…	4.88314
b1207_RS8	b1207	BBa_J23118	CGCGCCTTGACGGCTAGCTCAGTCCTAGGTATTGTGCTAGCCGTCG	apFAB923	ATCTTAATCTAGCGTGGGAGAGTTTCATA	BBa_J23118--apFAB923	CGCGCCTTGACGGCTAGCTCAGTCCTAGGTATTGTGCTAGCCGTCGATCTTAATCTAGCGTGGGAGAGTTTCATA	GTGCCTGATATGAAGCTTTTTGCTGGTAACGCCACCCCGGAACTAGCACAACGTATTGCCAACCGCCTGTACACTTCACTCGGCGACGCCGCTGTAGGTCGCTTTAGCGATGGCGAAGTCAGCGTACAAATTAATGAAAATGTACGCGGTGGTGATATTTTCATCATCCAGTCCACTTGT	GGTGGCGGAGGCTCGGGCGGAGGTGGGTCGGGTGGCGGCGGATCAatgggatccatgtcgaagggcgaggagctgttcaccggcgtcgtcccgatcctggtcgagctggacggtgacgtcaacggccacaagttctccgtctccggcgagggtgagggcgacgccacctacggcaagctgaccctgaagttcatctgcaccaccggtaagctgccggtcccgtggccgaccctggtcaccaccctgacctacggcgtccagtgcttctcccgctacccggaccacatgaagcgccacgacttcttcaagtccgccatgccggagggttacgtccaggagcgcaccatctccttcaaggacgacggtaactacaagacgcgtgccgaggtcaagttcgag…	4.28633
b1207_RS15	b1207	BBa_J23109	CGCCtttacagctagctcagtcctagggactgtgctagc	apFAB917	ATCTTAATCTAGCGGAGGAGACTTTCATA	BBa_J23109--apFAB917	CGCGCCtttacagctagctcagtcctagggactgtgctagcATCTTAATCTAGCGGAGGAGACTTTCATA	GTGCCTGATATGAAGCTTTTTGCTGGTAACGCCACCCCGGAACTAGCACAACGTATTGCCAACCGCCTGTACACTTCACTCGGCGACGCCGCTGTAGGTCGCTTTAGCGATGGCGAAGTCAGCGTACAAATTAATGAAAATGTACGCGGTGGTGATATTTTCATCATCCAGTCCACTTGT	GGTGGCGGAGGCTCGGGCGGAGGTGGGTCGGGTGGCGGCGGATCAatgggatccatgtcgaagggcgaggagctgttcaccggcgtcgtcccgatcctggtcgagctggacggtgacgtcaacggccacaagttctccgtctccggcgagggtgagggcgacgccacctacggcaagctgaccctgaagttcatctgcaccaccggtaagctgccggtcccgtggccgaccctggtcaccaccctgacctacggcgtccagtgcttctcccgctacccggaccacatgaagcgccacgacttcttcaagtccgccatgccggagggttacgtccaggagcgcaccatctccttcaaggacgacggtaactacaagacgcgtgccgaggtcaagttcgag…	3.51371
b1207_RS4	b1207	pTrc*	CGCGCCTTGACAATTAATCATCCGGCTCGTATAATGTGTGGAATTGTGAGATGAG	apFAB912	ATCTTAATCTAGCTAGGGAGTGTTTCATA	pTrc*--apFAB912	CGCGCCTTGACAATTAATCATCCGGCTCGTATAATGTGTGGAATTGTGAGATGAGATCTTAATCTAGCTAGGGAGTGTTTCATA	GTGCCTGATATGAAGCTTTTTGCTGGTAACGCCACCCCGGAACTAGCACAACGTATTGCCAACCGCCTGTACACTTCACTCGGCGACGCCGCTGTAGGTCGCTTTAGCGATGGCGAAGTCAGCGTACAAATTAATGAAAATGTACGCGGTGGTGATATTTTCATCATCCAGTCCACTTGT	GGTGGCGGAGGCTCGGGCGGAGGTGGGTCGGGTGGCGGCGGATCAatgggatccatgtcgaagggcgaggagctgttcaccggcgtcgtcccgatcctggtcgagctggacggtgacgtcaacggccacaagttctccgtctccggcgagggtgagggcgacgccacctacggcaagctgaccctgaagttcatctgcaccaccggtaagctgccggtcccgtggccgaccctggtcaccaccctgacctacggcgtccagtgcttctcccgctacccggaccacatgaagcgccacgacttcttcaagtccgccatgccggagggttacgtccaggagcgcaccatctccttcaaggacgacggtaactacaagacgcgtgccgaggtcaagttcgag…	5.11044
b1207_RS13	b1207	apFAB277	CGCGCCTTCCCTATTAATCATCCGGCTCGTATAATGTGTGGAATTTA	apFAB876	ATCTTAATCTAGCTAGGGATATTTTCATA	apFAB277--apFAB876	CGCGCCTTCCCTATTAATCATCCGGCTCGTATAATGTGTGGAATTTAATCTTAATCTAGCTAGGGATATTTTCATA	GTGCCTGATATGAAGCTTTTTGCTGGTAACGCCACCCCGGAACTAGCACAACGTATTGCCAACCGCCTGTACACTTCACTCGGCGACGCCGCTGTAGGTCGCTTTAGCGATGGCGAAGTCAGCGTACAAATTAATGAAAATGTACGCGGTGGTGATATTTTCATCATCCAGTCCACTTGT	GGTGGCGGAGGCTCGGGCGGAGGTGGGTCGGGTGGCGGCGGATCAatgggatccatgtcgaagggcgaggagctgttcaccggcgtcgtcccgatcctggtcgagctggacggtgacgtcaacggccacaagttctccgtctccggcgagggtgagggcgacgccacctacggcaagctgaccctgaagttcatctgcaccaccggtaagctgccggtcccgtggccgaccctggtcaccaccctgacctacggcgtccagtgcttctcccgctacccggaccacatgaagcgccacgacttcttcaagtccgccatgccggagggttacgtccaggagcgcaccatctccttcaaggacgacggtaactacaagacgcgtgccgaggtcaagttcgag…	3.62126
b1207_RS14	b1207	BBa_J23115	CGCGCCTTTATAGCTAGCTCAGCCCTTGGTACAATGCTAGCGCCTG	apFAB904	ATCTTAATCTAGCGGGGGATTTTTTCATA	BBa_J23115--apFAB904	CGCGCCTTTATAGCTAGCTCAGCCCTTGGTACAATGCTAGCGCCTGATCTTAATCTAGCGGGGGATTTTTTCATA	GTGCCTGATATGAAGCTTTTTGCTGGTAACGCCACCCCGGAACTAGCACAACGTATTGCCAACCGCCTGTACACTTCACTCGGCGACGCCGCTGTAGGTCGCTTTAGCGATGGCGAAGTCAGCGTACAAATTAATGAAAATGTACGCGGTGGTGATATTTTCATCATCCAGTCCACTTGT	GGTGGCGGAGGCTCGGGCGGAGGTGGGTCGGGTGGCGGCGGATCAatgggatccatgtcgaagggcgaggagctgttcaccggcgtcgtcccgatcctggtcgagctggacggtgacgtcaacggccacaagttctccgtctccggcgagggtgagggcgacgccacctacggcaagctgaccctgaagttcatctgcaccaccggtaagctgccggtcccgtggccgaccctggtcaccaccctgacctacggcgtccagtgcttctcccgctacccggaccacatgaagcgccacgacttcttcaagtccgccatgccggagggttacgtccaggagcgcaccatctccttcaaggacgacggtaactacaagacgcgtgccgaggtcaagttcgag…	3.93512
b1207_RS1	b1207	apFAB75	CGCGCCTTGACATTTATCCCTTGCGGCGATATAATGTGTGGATAAGTG	JBEI_RBS	AAAGATCTTTTAAGAAGGAGATATACATA	apFAB75--JBEI_RBS	CGCGCCTTGACATTTATCCCTTGCGGCGATATAATGTGTGGATAAGTGAAAGATCTTTTAAGAAGGAGATATACATA	GTGCCTGATATGAAGCTTTTTGCTGGTAACGCCACCCCGGAACTAGCACAACGTATTGCCAACCGCCTGTACACTTCACTCGGCGACGCCGCTGTAGGTCGCTTTAGCGATGGCGAAGTCAGCGTACAAATTAATGAAAATGTACGCGGTGGTGATATTTTCATCATCCAGTCCACTTGT	GGTGGCGGAGGCTCGGGCGGAGGTGGGTCGGGTGGCGGCGGATCAatgggatccatgtcgaagggcgaggagctgttcaccggcgtcgtcccgatcctggtcgagctggacggtgacgtcaacggccacaagttctccgtctccggcgagggtgagggcgacgccacctacggcaagctgaccctgaagttcatctgcaccaccggtaagctgccggtcccgtggccgaccctggtcaccaccctgacctacggcgtccagtgcttctcccgctacccggaccacatgaagcgccacgacttcttcaagtccgccatgccggagggttacgtccaggagcgcaccatctccttcaaggacgacggtaactacaagacgcgtgccgaggtcaagttcgag…	5.43054
b1207_RS5	b1207	apFAB57	CGCGCCTTGACATAAAGTCTAACCTATAGGCATAATTATTTCATCCGAC	apFAB904	ATCTTAATCTAGCGGGGGATTTTTTCATA	apFAB57--apFAB904	CGCGCCTTGACATAAAGTCTAACCTATAGGCATAATTATTTCATCCGACATCTTAATCTAGCGGGGGATTTTTTCATA	GTGCCTGATATGAAGCTTTTTGCTGGTAACGCCACCCCGGAACTAGCACAACGTATTGCCAACCGCCTGTACACTTCACTCGGCGACGCCGCTGTAGGTCGCTTTAGCGATGGCGAAGTCAGCGTACAAATTAATGAAAATGTACGCGGTGGTGATATTTTCATCATCCAGTCCACTTGT	GGTGGCGGAGGCTCGGGCGGAGGTGGGTCGGGTGGCGGCGGATCAatgggatccatgtcgaagggcgaggagctgttcaccggcgtcgtcccgatcctggtcgagctggacggtgacgtcaacggccacaagttctccgtctccggcgagggtgagggcgacgccacctacggcaagctgaccctgaagttcatctgcaccaccggtaagctgccggtcccgtggccgaccctggtcaccaccctgacctacggcgtccagtgcttctcccgctacccggaccacatgaagcgccacgacttcttcaagtccgccatgccggagggttacgtccaggagcgcaccatctccttcaaggacgacggtaactacaagacgcgtgccgaggtcaagttcgag…	4.43196
b1207_RS12	b1207	BBa_J23119	CGCGCCTTGACAGCTAGCTCAGTCCTAGGTATAATGCTAGCACGAA	BBa_J61129	TCTAGAGAAAGATTGGACGTACCATA	BBa_J23119--BBa_J61129	CGCGCCTTGACAGCTAGCTCAGTCCTAGGTATAATGCTAGCACGAATCTAGAGAAAGATTGGACGTACCATA	GTGCCTGATATGAAGCTTTTTGCTGGTAACGCCACCCCGGAACTAGCACAACGTATTGCCAACCGCCTGTACACTTCACTCGGCGACGCCGCTGTAGGTCGCTTTAGCGATGGCGAAGTCAGCGTACAAATTAATGAAAATGTACGCGGTGGTGATATTTTCATCATCCAGTCCACTTGT	GGTGGCGGAGGCTCGGGCGGAGGTGGGTCGGGTGGCGGCGGATCAatgggatccatgtcgaagggcgaggagctgttcaccggcgtcgtcccgatcctggtcgagctggacggtgacgtcaacggccacaagttctccgtctccggcgagggtgagggcgacgccacctacggcaagctgaccctgaagttcatctgcaccaccggtaagctgccggtcccgtggccgaccctggtcaccaccctgacctacggcgtccagtgcttctcccgctacccggaccacatgaagcgccacgacttcttcaagtccgccatgccggagggttacgtccaggagcgcaccatctccttcaaggacgacggtaactacaagacgcgtgccgaggtcaagttcgag…	4.5298
b1207_RS3	b1207	apFAB46	CGCGCCAAAAAGAGTATTGACTTCGCATCTTTTTGTACCTATAATAGATTCATTGCTA	BBa_J61113	TCTAGAGAAAGAGTGGAAAAACCATA	apFAB46--BBa_J61113	CGCGCCAAAAAGAGTATTGACTTCGCATCTTTTTGTACCTATAATAGATTCATTGCTATCTAGAGAAAGAGTGGAAAAACCATA	GTGCCTGATATGAAGCTTTTTGCTGGTAACGCCACCCCGGAACTAGCACAACGTATTGCCAACCGCCTGTACACTTCACTCGGCGACGCCGCTGTAGGTCGCTTTAGCGATGGCGAAGTCAGCGTACAAATTAATGAAAATGTACGCGGTGGTGATATTTTCATCATCCAGTCCACTTGT	GGTGGCGGAGGCTCGGGCGGAGGTGGGTCGGGTGGCGGCGGATCAatgggatccatgtcgaagggcgaggagctgttcaccggcgtcgtcccgatcctggtcgagctggacggtgacgtcaacggccacaagttctccgtctccggcgagggtgagggcgacgccacctacggcaagctgaccctgaagttcatctgcaccaccggtaagctgccggtcccgtggccgaccctggtcaccaccctgacctacggcgtccagtgcttctcccgctacccggaccacatgaagcgccacgacttcttcaagtccgccatgccggagggttacgtccaggagcgcaccatctccttcaaggacgacggtaactacaagacgcgtgccgaggtcaagttcgag…	4.82
b1207_RS10	b1207	apFAB70	CGCGCCTTGACATCGCATCTTTTTGTACCTATAATGTGTGGATAGAGT	BBa_J61127	TCTAGAGAAAGAGTGGAACTACCATA	apFAB70--BBa_J61127	CGCGCCTTGACATCGCATCTTTTTGTACCTATAATGTGTGGATAGAGTTCTAGAGAAAGAGTGGAACTACCATA	GTGCCTGATATGAAGCTTTTTGCTGGTAACGCCACCCCGGAACTAGCACAACGTATTGCCAACCGCCTGTACACTTCACTCGGCGACGCCGCTGTAGGTCGCTTTAGCGATGGCGAAGTCAGCGTACAAATTAATGAAAATGTACGCGGTGGTGATATTTTCATCATCCAGTCCACTTGT	GGTGGCGGAGGCTCGGGCGGAGGTGGGTCGGGTGGCGGCGGATCAatgggatccatgtcgaagggcgaggagctgttcaccggcgtcgtcccgatcctggtcgagctggacggtgacgtcaacggccacaagttctccgtctccggcgagggtgagggcgacgccacctacggcaagctgaccctgaagttcatctgcaccaccggtaagctgccggtcccgtggccgaccctggtcaccaccctgacctacggcgtccagtgcttctcccgctacccggaccacatgaagcgccacgacttcttcaagtccgccatgccggagggttacgtccaggagcgcaccatctccttcaaggacgacggtaactacaagacgcgtgccgaggtcaagttcgag…	4.67945
b1603_RS2	b1603	BBa_J23119	CGCGCCTTGACAGCTAGCTCAGTCCTAGGTATAATGCTAGCACGAA	apFAB917	ATCTTAATCTAGCGGAGGAGACTTTCATA	BBa_J23119--apFAB917	CGCGCCTTGACAGCTAGCTCAGTCCTAGGTATAATGCTAGCACGAAATCTTAATCTAGCGGAGGAGACTTTCATA	ATGCGAATTGGCATACCAAGAGAACGGTTAACCAATGAAACCCGTGTTGCAGCAACGCCAAAAACAGTGGAACAGCTGCTGAAACTGGGTTTTACCGTCGCGGTAGAGAGCGGCGCGGGTCAACTGGCAAGTTTTGACGATAAAGCGTTTGTGCAAGCGGGCGCTGAAATTGTAGAAGGG	GGTGGCGGAGGCTCGGGCGGAGGTGGGTCGGGTGGCGGCGGATCAatgggatccatgtcgaagggcgaggagctgttcaccggcgtcgtcccgatcctggtcgagctggacggtgacgtcaacggccacaagttctccgtctccggcgagggtgagggcgacgccacctacggcaagctgaccctgaagttcatctgcaccaccggtaagctgccggtcccgtggccgaccctggtcaccaccctgacctacggcgtccagtgcttctcccgctacccggaccacatgaagcgccacgacttcttcaagtccgccatgccggagggttacgtccaggagcgcaccatctccttcaaggacgacggtaactacaagacgcgtgccgaggtcaagttcgag…	5.6607
b1603_RS8	b1603	BBa_J23118	CGCGCCTTGACGGCTAGCTCAGTCCTAGGTATTGTGCTAGCCGTCG	apFAB923	ATCTTAATCTAGCGTGGGAGAGTTTCATA	BBa_J23118--apFAB923	CGCGCCTTGACGGCTAGCTCAGTCCTAGGTATTGTGCTAGCCGTCGATCTTAATCTAGCGTGGGAGAGTTTCATA	ATGCGAATTGGCATACCAAGAGAACGGTTAACCAATGAAACCCGTGTTGCAGCAACGCCAAAAACAGTGGAACAGCTGCTGAAACTGGGTTTTACCGTCGCGGTAGAGAGCGGCGCGGGTCAACTGGCAAGTTTTGACGATAAAGCGTTTGTGCAAGCGGGCGCTGAAATTGTAGAAGGG	GGTGGCGGAGGCTCGGGCGGAGGTGGGTCGGGTGGCGGCGGATCAatgggatccatgtcgaagggcgaggagctgttcaccggcgtcgtcccgatcctggtcgagctggacggtgacgtcaacggccacaagttctccgtctccggcgagggtgagggcgacgccacctacggcaagctgaccctgaagttcatctgcaccaccggtaagctgccggtcccgtggccgaccctggtcaccaccctgacctacggcgtccagtgcttctcccgctacccggaccacatgaagcgccacgacttcttcaagtccgccatgccggagggttacgtccaggagcgcaccatctccttcaaggacgacggtaactacaagacgcgtgccgaggtcaagttcgag…	5.1346
b1603_RS15	b1603	BBa_J23109	CGCCtttacagctagctcagtcctagggactgtgctagc	apFAB917	ATCTTAATCTAGCGGAGGAGACTTTCATA	BBa_J23109--apFAB917	CGCGCCtttacagctagctcagtcctagggactgtgctagcATCTTAATCTAGCGGAGGAGACTTTCATA	ATGCGAATTGGCATACCAAGAGAACGGTTAACCAATGAAACCCGTGTTGCAGCAACGCCAAAAACAGTGGAACAGCTGCTGAAACTGGGTTTTACCGTCGCGGTAGAGAGCGGCGCGGGTCAACTGGCAAGTTTTGACGATAAAGCGTTTGTGCAAGCGGGCGCTGAAATTGTAGAAGGG	GGTGGCGGAGGCTCGGGCGGAGGTGGGTCGGGTGGCGGCGGATCAatgggatccatgtcgaagggcgaggagctgttcaccggcgtcgtcccgatcctggtcgagctggacggtgacgtcaacggccacaagttctccgtctccggcgagggtgagggcgacgccacctacggcaagctgaccctgaagttcatctgcaccaccggtaagctgccggtcccgtggccgaccctggtcaccaccctgacctacggcgtccagtgcttctcccgctacccggaccacatgaagcgccacgacttcttcaagtccgccatgccggagggttacgtccaggagcgcaccatctccttcaaggacgacggtaactacaagacgcgtgccgaggtcaagttcgag…	4.01983
b1603_RS11	b1603	apFAB47	CGCGCCAAAAAGAGTATTGACTTCGCATCTTTTTGTACCCATAATTATTTCATTCACA	B0032_RBS	TCACACAGGAAAGGCCCATA	apFAB47--B0032_RBS	CGCGCCAAAAAGAGTATTGACTTCGCATCTTTTTGTACCCATAATTATTTCATTCACATCACACAGGAAAGGCCCATA	ATGCGAATTGGCATACCAAGAGAACGGTTAACCAATGAAACCCGTGTTGCAGCAACGCCAAAAACAGTGGAACAGCTGCTGAAACTGGGTTTTACCGTCGCGGTAGAGAGCGGCGCGGGTCAACTGGCAAGTTTTGACGATAAAGCGTTTGTGCAAGCGGGCGCTGAAATTGTAGAAGGG	GGTGGCGGAGGCTCGGGCGGAGGTGGGTCGGGTGGCGGCGGATCAatgggatccatgtcgaagggcgaggagctgttcaccggcgtcgtcccgatcctggtcgagctggacggtgacgtcaacggccacaagttctccgtctccggcgagggtgagggcgacgccacctacggcaagctgaccctgaagttcatctgcaccaccggtaagctgccggtcccgtggccgaccctggtcaccaccctgacctacggcgtccagtgcttctcccgctacccggaccacatgaagcgccacgacttcttcaagtccgccatgccggagggttacgtccaggagcgcaccatctccttcaaggacgacggtaactacaagacgcgtgccgaggtcaagttcgag…	4.97205
b1603_RS9	b1603	apFAB55	CGCGCCTTGACATAAAGTCTAACCTATAGGTATAATGTGTGGATCTGGC	apFAB876	ATCTTAATCTAGCTAGGGATATTTTCATA	apFAB55--apFAB876	CGCGCCTTGACATAAAGTCTAACCTATAGGTATAATGTGTGGATCTGGCATCTTAATCTAGCTAGGGATATTTTCATA	ATGCGAATTGGCATACCAAGAGAACGGTTAACCAATGAAACCCGTGTTGCAGCAACGCCAAAAACAGTGGAACAGCTGCTGAAACTGGGTTTTACCGTCGCGGTAGAGAGCGGCGCGGGTCAACTGGCAAGTTTTGACGATAAAGCGTTTGTGCAAGCGGGCGCTGAAATTGTAGAAGGG	GGTGGCGGAGGCTCGGGCGGAGGTGGGTCGGGTGGCGGCGGATCAatgggatccatgtcgaagggcgaggagctgttcaccggcgtcgtcccgatcctggtcgagctggacggtgacgtcaacggccacaagttctccgtctccggcgagggtgagggcgacgccacctacggcaagctgaccctgaagttcatctgcaccaccggtaagctgccggtcccgtggccgaccctggtcaccaccctgacctacggcgtccagtgcttctcccgctacccggaccacatgaagcgccacgacttcttcaagtccgccatgccggagggttacgtccaggagcgcaccatctccttcaaggacgacggtaactacaagacgcgtgccgaggtcaagttcgag…	4.67244
b1603_RS4	b1603	pTrc*	CGCGCCTTGACAATTAATCATCCGGCTCGTATAATGTGTGGAATTGTGAGATGAG	apFAB912	ATCTTAATCTAGCTAGGGAGTGTTTCATA	pTrc*--apFAB912	CGCGCCTTGACAATTAATCATCCGGCTCGTATAATGTGTGGAATTGTGAGATGAGATCTTAATCTAGCTAGGGAGTGTTTCATA	ATGCGAATTGGCATACCAAGAGAACGGTTAACCAATGAAACCCGTGTTGCAGCAACGCCAAAAACAGTGGAACAGCTGCTGAAACTGGGTTTTACCGTCGCGGTAGAGAGCGGCGCGGGTCAACTGGCAAGTTTTGACGATAAAGCGTTTGTGCAAGCGGGCGCTGAAATTGTAGAAGGG	GGTGGCGGAGGCTCGGGCGGAGGTGGGTCGGGTGGCGGCGGATCAatgggatccatgtcgaagggcgaggagctgttcaccggcgtcgtcccgatcctggtcgagctggacggtgacgtcaacggccacaagttctccgtctccggcgagggtgagggcgacgccacctacggcaagctgaccctgaagttcatctgcaccaccggtaagctgccggtcccgtggccgaccctggtcaccaccctgacctacggcgtccagtgcttctcccgctacccggaccacatgaagcgccacgacttcttcaagtccgccatgccggagggttacgtccaggagcgcaccatctccttcaaggacgacggtaactacaagacgcgtgccgaggtcaagttcgag…	5.41035
b1603_RS6	b1603	BBa_J23100	CGCGCCTTGACGGCTAGCTCAGTCCTAGGTACAGTGCTAGCTTAAT	apFAB918	ATCTTAATCTAGCTAGGGAACGTTTCATA	BBa_J23100--apFAB918	CGCGCCTTGACGGCTAGCTCAGTCCTAGGTACAGTGCTAGCTTAATATCTTAATCTAGCTAGGGAACGTTTCATA	ATGCGAATTGGCATACCAAGAGAACGGTTAACCAATGAAACCCGTGTTGCAGCAACGCCAAAAACAGTGGAACAGCTGCTGAAACTGGGTTTTACCGTCGCGGTAGAGAGCGGCGCGGGTCAACTGGCAAGTTTTGACGATAAAGCGTTTGTGCAAGCGGGCGCTGAAATTGTAGAAGGG	GGTGGCGGAGGCTCGGGCGGAGGTGGGTCGGGTGGCGGCGGATCAatgggatccatgtcgaagggcgaggagctgttcaccggcgtcgtcccgatcctggtcgagctggacggtgacgtcaacggccacaagttctccgtctccggcgagggtgagggcgacgccacctacggcaagctgaccctgaagttcatctgcaccaccggtaagctgccggtcccgtggccgaccctggtcaccaccctgacctacggcgtccagtgcttctcccgctacccggaccacatgaagcgccacgacttcttcaagtccgccatgccggagggttacgtccaggagcgcaccatctccttcaaggacgacggtaactacaagacgcgtgccgaggtcaagttcgag…	4.84629
b1603_RS13	b1603	apFAB277	CGCGCCTTCCCTATTAATCATCCGGCTCGTATAATGTGTGGAATTTA	apFAB876	ATCTTAATCTAGCTAGGGATATTTTCATA	apFAB277--apFAB876	CGCGCCTTCCCTATTAATCATCCGGCTCGTATAATGTGTGGAATTTAATCTTAATCTAGCTAGGGATATTTTCATA	ATGCGAATTGGCATACCAAGAGAACGGTTAACCAATGAAACCCGTGTTGCAGCAACGCCAAAAACAGTGGAACAGCTGCTGAAACTGGGTTTTACCGTCGCGGTAGAGAGCGGCGCGGGTCAACTGGCAAGTTTTGACGATAAAGCGTTTGTGCAAGCGGGCGCTGAAATTGTAGAAGGG	GGTGGCGGAGGCTCGGGCGGAGGTGGGTCGGGTGGCGGCGGATCAatgggatccatgtcgaagggcgaggagctgttcaccggcgtcgtcccgatcctggtcgagctggacggtgacgtcaacggccacaagttctccgtctccggcgagggtgagggcgacgccacctacggcaagctgaccctgaagttcatctgcaccaccggtaagctgccggtcccgtggccgaccctggtcaccaccctgacctacggcgtccagtgcttctcccgctacccggaccacatgaagcgccacgacttcttcaagtccgccatgccggagggttacgtccaggagcgcaccatctccttcaaggacgacggtaactacaagacgcgtgccgaggtcaagttcgag…	3.83202
b1603_RS7	b1603	BBa_J23105	CGCGCCTTTACGGCTAGCTCAGTCCTAGGTACTATGCTAGCAAGGT	apFAB857	ATCTTAATCTAGCTGAGGAAAGTTTCATA	BBa_J23105--apFAB857	CGCGCCTTTACGGCTAGCTCAGTCCTAGGTACTATGCTAGCAAGGTATCTTAATCTAGCTGAGGAAAGTTTCATA	ATGCGAATTGGCATACCAAGAGAACGGTTAACCAATGAAACCCGTGTTGCAGCAACGCCAAAAACAGTGGAACAGCTGCTGAAACTGGGTTTTACCGTCGCGGTAGAGAGCGGCGCGGGTCAACTGGCAAGTTTTGACGATAAAGCGTTTGTGCAAGCGGGCGCTGAAATTGTAGAAGGG	GGTGGCGGAGGCTCGGGCGGAGGTGGGTCGGGTGGCGGCGGATCAatgggatccatgtcgaagggcgaggagctgttcaccggcgtcgtcccgatcctggtcgagctggacggtgacgtcaacggccacaagttctccgtctccggcgagggtgagggcgacgccacctacggcaagctgaccctgaagttcatctgcaccaccggtaagctgccggtcccgtggccgaccctggtcaccaccctgacctacggcgtccagtgcttctcccgctacccggaccacatgaagcgccacgacttcttcaagtccgccatgccggagggttacgtccaggagcgcaccatctccttcaaggacgacggtaactacaagacgcgtgccgaggtcaagttcgag…	4.34923
b1603_RS14	b1603	BBa_J23115	CGCGCCTTTATAGCTAGCTCAGCCCTTGGTACAATGCTAGCGCCTG	apFAB904	ATCTTAATCTAGCGGGGGATTTTTTCATA	BBa_J23115--apFAB904	CGCGCCTTTATAGCTAGCTCAGCCCTTGGTACAATGCTAGCGCCTGATCTTAATCTAGCGGGGGATTTTTTCATA	ATGCGAATTGGCATACCAAGAGAACGGTTAACCAATGAAACCCGTGTTGCAGCAACGCCAAAAACAGTGGAACAGCTGCTGAAACTGGGTTTTACCGTCGCGGTAGAGAGCGGCGCGGGTCAACTGGCAAGTTTTGACGATAAAGCGTTTGTGCAAGCGGGCGCTGAAATTGTAGAAGGG	GGTGGCGGAGGCTCGGGCGGAGGTGGGTCGGGTGGCGGCGGATCAatgggatccatgtcgaagggcgaggagctgttcaccggcgtcgtcccgatcctggtcgagctggacggtgacgtcaacggccacaagttctccgtctccggcgagggtgagggcgacgccacctacggcaagctgaccctgaagttcatctgcaccaccggtaagctgccggtcccgtggccgaccctggtcaccaccctgacctacggcgtccagtgcttctcccgctacccggaccacatgaagcgccacgacttcttcaagtccgccatgccggagggttacgtccaggagcgcaccatctccttcaaggacgacggtaactacaagacgcgtgccgaggtcaagttcgag…	3.95285
b1603_RS1	b1603	apFAB75	CGCGCCTTGACATTTATCCCTTGCGGCGATATAATGTGTGGATAAGTG	JBEI_RBS	AAAGATCTTTTAAGAAGGAGATATACATA	apFAB75--JBEI_RBS	CGCGCCTTGACATTTATCCCTTGCGGCGATATAATGTGTGGATAAGTGAAAGATCTTTTAAGAAGGAGATATACATA	ATGCGAATTGGCATACCAAGAGAACGGTTAACCAATGAAACCCGTGTTGCAGCAACGCCAAAAACAGTGGAACAGCTGCTGAAACTGGGTTTTACCGTCGCGGTAGAGAGCGGCGCGGGTCAACTGGCAAGTTTTGACGATAAAGCGTTTGTGCAAGCGGGCGCTGAAATTGTAGAAGGG	GGTGGCGGAGGCTCGGGCGGAGGTGGGTCGGGTGGCGGCGGATCAatgggatccatgtcgaagggcgaggagctgttcaccggcgtcgtcccgatcctggtcgagctggacggtgacgtcaacggccacaagttctccgtctccggcgagggtgagggcgacgccacctacggcaagctgaccctgaagttcatctgcaccaccggtaagctgccggtcccgtggccgaccctggtcaccaccctgacctacggcgtccagtgcttctcccgctacccggaccacatgaagcgccacgacttcttcaagtccgccatgccggagggttacgtccaggagcgcaccatctccttcaaggacgacggtaactacaagacgcgtgccgaggtcaagttcgag…	5.70164
b1603_RS5	b1603	apFAB57	CGCGCCTTGACATAAAGTCTAACCTATAGGCATAATTATTTCATCCGAC	apFAB904	ATCTTAATCTAGCGGGGGATTTTTTCATA	apFAB57--apFAB904	CGCGCCTTGACATAAAGTCTAACCTATAGGCATAATTATTTCATCCGACATCTTAATCTAGCGGGGGATTTTTTCATA	ATGCGAATTGGCATACCAAGAGAACGGTTAACCAATGAAACCCGTGTTGCAGCAACGCCAAAAACAGTGGAACAGCTGCTGAAACTGGGTTTTACCGTCGCGGTAGAGAGCGGCGCGGGTCAACTGGCAAGTTTTGACGATAAAGCGTTTGTGCAAGCGGGCGCTGAAATTGTAGAAGGG	GGTGGCGGAGGCTCGGGCGGAGGTGGGTCGGGTGGCGGCGGATCAatgggatccatgtcgaagggcgaggagctgttcaccggcgtcgtcccgatcctggtcgagctggacggtgacgtcaacggccacaagttctccgtctccggcgagggtgagggcgacgccacctacggcaagctgaccctgaagttcatctgcaccaccggtaagctgccggtcccgtggccgaccctggtcaccaccctgacctacggcgtccagtgcttctcccgctacccggaccacatgaagcgccacgacttcttcaagtccgccatgccggagggttacgtccaggagcgcaccatctccttcaaggacgacggtaactacaagacgcgtgccgaggtcaagttcgag…	5.15341
b1603_RS12	b1603	BBa_J23119	CGCGCCTTGACAGCTAGCTCAGTCCTAGGTATAATGCTAGCACGAA	BBa_J61129	TCTAGAGAAAGATTGGACGTACCATA	BBa_J23119--BBa_J61129	CGCGCCTTGACAGCTAGCTCAGTCCTAGGTATAATGCTAGCACGAATCTAGAGAAAGATTGGACGTACCATA	ATGCGAATTGGCATACCAAGAGAACGGTTAACCAATGAAACCCGTGTTGCAGCAACGCCAAAAACAGTGGAACAGCTGCTGAAACTGGGTTTTACCGTCGCGGTAGAGAGCGGCGCGGGTCAACTGGCAAGTTTTGACGATAAAGCGTTTGTGCAAGCGGGCGCTGAAATTGTAGAAGGG	GGTGGCGGAGGCTCGGGCGGAGGTGGGTCGGGTGGCGGCGGATCAatgggatccatgtcgaagggcgaggagctgttcaccggcgtcgtcccgatcctggtcgagctggacggtgacgtcaacggccacaagttctccgtctccggcgagggtgagggcgacgccacctacggcaagctgaccctgaagttcatctgcaccaccggtaagctgccggtcccgtggccgaccctggtcaccaccctgacctacggcgtccagtgcttctcccgctacccggaccacatgaagcgccacgacttcttcaagtccgccatgccggagggttacgtccaggagcgcaccatctccttcaaggacgacggtaactacaagacgcgtgccgaggtcaagttcgag…	4.67146
b1603_RS3	b1603	apFAB46	CGCGCCAAAAAGAGTATTGACTTCGCATCTTTTTGTACCTATAATAGATTCATTGCTA	BBa_J61113	TCTAGAGAAAGAGTGGAAAAACCATA	apFAB46--BBa_J61113	CGCGCCAAAAAGAGTATTGACTTCGCATCTTTTTGTACCTATAATAGATTCATTGCTATCTAGAGAAAGAGTGGAAAAACCATA	ATGCGAATTGGCATACCAAGAGAACGGTTAACCAATGAAACCCGTGTTGCAGCAACGCCAAAAACAGTGGAACAGCTGCTGAAACTGGGTTTTACCGTCGCGGTAGAGAGCGGCGCGGGTCAACTGGCAAGTTTTGACGATAAAGCGTTTGTGCAAGCGGGCGCTGAAATTGTAGAAGGG	GGTGGCGGAGGCTCGGGCGGAGGTGGGTCGGGTGGCGGCGGATCAatgggatccatgtcgaagggcgaggagctgttcaccggcgtcgtcccgatcctggtcgagctggacggtgacgtcaacggccacaagttctccgtctccggcgagggtgagggcgacgccacctacggcaagctgaccctgaagttcatctgcaccaccggtaagctgccggtcccgtggccgaccctggtcaccaccctgacctacggcgtccagtgcttctcccgctacccggaccacatgaagcgccacgacttcttcaagtccgccatgccggagggttacgtccaggagcgcaccatctccttcaaggacgacggtaactacaagacgcgtgccgaggtcaagttcgag…	5.27672
b1603_RS10	b1603	apFAB70	CGCGCCTTGACATCGCATCTTTTTGTACCTATAATGTGTGGATAGAGT	BBa_J61127	TCTAGAGAAAGAGTGGAACTACCATA	apFAB70--BBa_J61127	CGCGCCTTGACATCGCATCTTTTTGTACCTATAATGTGTGGATAGAGTTCTAGAGAAAGAGTGGAACTACCATA	ATGCGAATTGGCATACCAAGAGAACGGTTAACCAATGAAACCCGTGTTGCAGCAACGCCAAAAACAGTGGAACAGCTGCTGAAACTGGGTTTTACCGTCGCGGTAGAGAGCGGCGCGGGTCAACTGGCAAGTTTTGACGATAAAGCGTTTGTGCAAGCGGGCGCTGAAATTGTAGAAGGG	GGTGGCGGAGGCTCGGGCGGAGGTGGGTCGGGTGGCGGCGGATCAatgggatccatgtcgaagggcgaggagctgttcaccggcgtcgtcccgatcctggtcgagctggacggtgacgtcaacggccacaagttctccgtctccggcgagggtgagggcgacgccacctacggcaagctgaccctgaagttcatctgcaccaccggtaagctgccggtcccgtggccgaccctggtcaccaccctgacctacggcgtccagtgcttctcccgctacccggaccacatgaagcgccacgacttcttcaagtccgccatgccggagggttacgtccaggagcgcaccatctccttcaaggacgacggtaactacaagacgcgtgccgaggtcaagttcgag…	4.45633
b1612_RS2	b1612	BBa_J23119	CGCGCCTTGACAGCTAGCTCAGTCCTAGGTATAATGCTAGCACGAA	apFAB917	ATCTTAATCTAGCGGAGGAGACTTTCATA	BBa_J23119--apFAB917	CGCGCCTTGACAGCTAGCTCAGTCCTAGGTATAATGCTAGCACGAAATCTTAATCTAGCGGAGGAGACTTTCATA	atgtcaaacaaaccctttcattatcaggctccttttccactcaaaaaagatgatactgagtattacctgctaaccagcgaacacgttagcgtatctgaatttgaagggcaggagattttgaaagtcgcacccgaagcgttaactctgttggcgcgccaggcgtttcatgatgcgtcgttc	GGTGGCGGAGGCTCGGGCGGAGGTGGGTCGGGTGGCGGCGGATCAatgggatccatgtcgaagggcgaggagctgttcaccggcgtcgtcccgatcctggtcgagctggacggtgacgtcaacggccacaagttctccgtctccggcgagggtgagggcgacgccacctacggcaagctgaccctgaagttcatctgcaccaccggtaagctgccggtcccgtggccgaccctggtcaccaccctgacctacggcgtccagtgcttctcccgctacccggaccacatgaagcgccacgacttcttcaagtccgccatgccggagggttacgtccaggagcgcaccatctccttcaaggacgacggtaactacaagacgcgtgccgaggtcaagttcgag…	4.85061
b1612_RS8	b1612	BBa_J23118	CGCGCCTTGACGGCTAGCTCAGTCCTAGGTATTGTGCTAGCCGTCG	apFAB923	ATCTTAATCTAGCGTGGGAGAGTTTCATA	BBa_J23118--apFAB923	CGCGCCTTGACGGCTAGCTCAGTCCTAGGTATTGTGCTAGCCGTCGATCTTAATCTAGCGTGGGAGAGTTTCATA	atgtcaaacaaaccctttcattatcaggctccttttccactcaaaaaagatgatactgagtattacctgctaaccagcgaacacgttagcgtatctgaatttgaagggcaggagattttgaaagtcgcacccgaagcgttaactctgttggcgcgccaggcgtttcatgatgcgtcgttc	GGTGGCGGAGGCTCGGGCGGAGGTGGGTCGGGTGGCGGCGGATCAatgggatccatgtcgaagggcgaggagctgttcaccggcgtcgtcccgatcctggtcgagctggacggtgacgtcaacggccacaagttctccgtctccggcgagggtgagggcgacgccacctacggcaagctgaccctgaagttcatctgcaccaccggtaagctgccggtcccgtggccgaccctggtcaccaccctgacctacggcgtccagtgcttctcccgctacccggaccacatgaagcgccacgacttcttcaagtccgccatgccggagggttacgtccaggagcgcaccatctccttcaaggacgacggtaactacaagacgcgtgccgaggtcaagttcgag…	3.98982
b1612_RS11	b1612	apFAB47	CGCGCCAAAAAGAGTATTGACTTCGCATCTTTTTGTACCCATAATTATTTCATTCACA	B0032_RBS	TCACACAGGAAAGGCCCATA	apFAB47--B0032_RBS	CGCGCCAAAAAGAGTATTGACTTCGCATCTTTTTGTACCCATAATTATTTCATTCACATCACACAGGAAAGGCCCATA	atgtcaaacaaaccctttcattatcaggctccttttccactcaaaaaagatgatactgagtattacctgctaaccagcgaacacgttagcgtatctgaatttgaagggcaggagattttgaaagtcgcacccgaagcgttaactctgttggcgcgccaggcgtttcatgatgcgtcgttc	GGTGGCGGAGGCTCGGGCGGAGGTGGGTCGGGTGGCGGCGGATCAatgggatccatgtcgaagggcgaggagctgttcaccggcgtcgtcccgatcctggtcgagctggacggtgacgtcaacggccacaagttctccgtctccggcgagggtgagggcgacgccacctacggcaagctgaccctgaagttcatctgcaccaccggtaagctgccggtcccgtggccgaccctggtcaccaccctgacctacggcgtccagtgcttctcccgctacccggaccacatgaagcgccacgacttcttcaagtccgccatgccggagggttacgtccaggagcgcaccatctccttcaaggacgacggtaactacaagacgcgtgccgaggtcaagttcgag…	4.69453
b1612_RS9	b1612	apFAB55	CGCGCCTTGACATAAAGTCTAACCTATAGGTATAATGTGTGGATCTGGC	apFAB876	ATCTTAATCTAGCTAGGGATATTTTCATA	apFAB55--apFAB876	CGCGCCTTGACATAAAGTCTAACCTATAGGTATAATGTGTGGATCTGGCATCTTAATCTAGCTAGGGATATTTTCATA	atgtcaaacaaaccctttcattatcaggctccttttccactcaaaaaagatgatactgagtattacctgctaaccagcgaacacgttagcgtatctgaatttgaagggcaggagattttgaaagtcgcacccgaagcgttaactctgttggcgcgccaggcgtttcatgatgcgtcgttc	GGTGGCGGAGGCTCGGGCGGAGGTGGGTCGGGTGGCGGCGGATCAatgggatccatgtcgaagggcgaggagctgttcaccggcgtcgtcccgatcctggtcgagctggacggtgacgtcaacggccacaagttctccgtctccggcgagggtgagggcgacgccacctacggcaagctgaccctgaagttcatctgcaccaccggtaagctgccggtcccgtggccgaccctggtcaccaccctgacctacggcgtccagtgcttctcccgctacccggaccacatgaagcgccacgacttcttcaagtccgccatgccggagggttacgtccaggagcgcaccatctccttcaaggacgacggtaactacaagacgcgtgccgaggtcaagttcgag…	4.59813
b1612_RS4	b1612	pTrc*	CGCGCCTTGACAATTAATCATCCGGCTCGTATAATGTGTGGAATTGTGAGATGAG	apFAB912	ATCTTAATCTAGCTAGGGAGTGTTTCATA	pTrc*--apFAB912	CGCGCCTTGACAATTAATCATCCGGCTCGTATAATGTGTGGAATTGTGAGATGAGATCTTAATCTAGCTAGGGAGTGTTTCATA	atgtcaaacaaaccctttcattatcaggctccttttccactcaaaaaagatgatactgagtattacctgctaaccagcgaacacgttagcgtatctgaatttgaagggcaggagattttgaaagtcgcacccgaagcgttaactctgttggcgcgccaggcgtttcatgatgcgtcgttc	GGTGGCGGAGGCTCGGGCGGAGGTGGGTCGGGTGGCGGCGGATCAatgggatccatgtcgaagggcgaggagctgttcaccggcgtcgtcccgatcctggtcgagctggacggtgacgtcaacggccacaagttctccgtctccggcgagggtgagggcgacgccacctacggcaagctgaccctgaagttcatctgcaccaccggtaagctgccggtcccgtggccgaccctggtcaccaccctgacctacggcgtccagtgcttctcccgctacccggaccacatgaagcgccacgacttcttcaagtccgccatgccggagggttacgtccaggagcgcaccatctccttcaaggacgacggtaactacaagacgcgtgccgaggtcaagttcgag…	4.90983
b1612_RS6	b1612	BBa_J23100	CGCGCCTTGACGGCTAGCTCAGTCCTAGGTACAGTGCTAGCTTAAT	apFAB918	ATCTTAATCTAGCTAGGGAACGTTTCATA	BBa_J23100--apFAB918	CGCGCCTTGACGGCTAGCTCAGTCCTAGGTACAGTGCTAGCTTAATATCTTAATCTAGCTAGGGAACGTTTCATA	atgtcaaacaaaccctttcattatcaggctccttttccactcaaaaaagatgatactgagtattacctgctaaccagcgaacacgttagcgtatctgaatttgaagggcaggagattttgaaagtcgcacccgaagcgttaactctgttggcgcgccaggcgtttcatgatgcgtcgttc	GGTGGCGGAGGCTCGGGCGGAGGTGGGTCGGGTGGCGGCGGATCAatgggatccatgtcgaagggcgaggagctgttcaccggcgtcgtcccgatcctggtcgagctggacggtgacgtcaacggccacaagttctccgtctccggcgagggtgagggcgacgccacctacggcaagctgaccctgaagttcatctgcaccaccggtaagctgccggtcccgtggccgaccctggtcaccaccctgacctacggcgtccagtgcttctcccgctacccggaccacatgaagcgccacgacttcttcaagtccgccatgccggagggttacgtccaggagcgcaccatctccttcaaggacgacggtaactacaagacgcgtgccgaggtcaagttcgag…	4.61084
b1612_RS13	b1612	apFAB277	CGCGCCTTCCCTATTAATCATCCGGCTCGTATAATGTGTGGAATTTA	apFAB876	ATCTTAATCTAGCTAGGGATATTTTCATA	apFAB277--apFAB876	CGCGCCTTCCCTATTAATCATCCGGCTCGTATAATGTGTGGAATTTAATCTTAATCTAGCTAGGGATATTTTCATA	atgtcaaacaaaccctttcattatcaggctccttttccactcaaaaaagatgatactgagtattacctgctaaccagcgaacacgttagcgtatctgaatttgaagggcaggagattttgaaagtcgcacccgaagcgttaactctgttggcgcgccaggcgtttcatgatgcgtcgttc	GGTGGCGGAGGCTCGGGCGGAGGTGGGTCGGGTGGCGGCGGATCAatgggatccatgtcgaagggcgaggagctgttcaccggcgtcgtcccgatcctggtcgagctggacggtgacgtcaacggccacaagttctccgtctccggcgagggtgagggcgacgccacctacggcaagctgaccctgaagttcatctgcaccaccggtaagctgccggtcccgtggccgaccctggtcaccaccctgacctacggcgtccagtgcttctcccgctacccggaccacatgaagcgccacgacttcttcaagtccgccatgccggagggttacgtccaggagcgcaccatctccttcaaggacgacggtaactacaagacgcgtgccgaggtcaagttcgag…	3.84626
b1612_RS7	b1612	BBa_J23105	CGCGCCTTTACGGCTAGCTCAGTCCTAGGTACTATGCTAGCAAGGT	apFAB857	ATCTTAATCTAGCTGAGGAAAGTTTCATA	BBa_J23105--apFAB857	CGCGCCTTTACGGCTAGCTCAGTCCTAGGTACTATGCTAGCAAGGTATCTTAATCTAGCTGAGGAAAGTTTCATA	atgtcaaacaaaccctttcattatcaggctccttttccactcaaaaaagatgatactgagtattacctgctaaccagcgaacacgttagcgtatctgaatttgaagggcaggagattttgaaagtcgcacccgaagcgttaactctgttggcgcgccaggcgtttcatgatgcgtcgttc	GGTGGCGGAGGCTCGGGCGGAGGTGGGTCGGGTGGCGGCGGATCAatgggatccatgtcgaagggcgaggagctgttcaccggcgtcgtcccgatcctggtcgagctggacggtgacgtcaacggccacaagttctccgtctccggcgagggtgagggcgacgccacctacggcaagctgaccctgaagttcatctgcaccaccggtaagctgccggtcccgtggccgaccctggtcaccaccctgacctacggcgtccagtgcttctcccgctacccggaccacatgaagcgccacgacttcttcaagtccgccatgccggagggttacgtccaggagcgcaccatctccttcaaggacgacggtaactacaagacgcgtgccgaggtcaagttcgag…	4.12662
b1612_RS14	b1612	BBa_J23115	CGCGCCTTTATAGCTAGCTCAGCCCTTGGTACAATGCTAGCGCCTG	apFAB904	ATCTTAATCTAGCGGGGGATTTTTTCATA	BBa_J23115--apFAB904	CGCGCCTTTATAGCTAGCTCAGCCCTTGGTACAATGCTAGCGCCTGATCTTAATCTAGCGGGGGATTTTTTCATA	atgtcaaacaaaccctttcattatcaggctccttttccactcaaaaaagatgatactgagtattacctgctaaccagcgaacacgttagcgtatctgaatttgaagggcaggagattttgaaagtcgcacccgaagcgttaactctgttggcgcgccaggcgtttcatgatgcgtcgttc	GGTGGCGGAGGCTCGGGCGGAGGTGGGTCGGGTGGCGGCGGATCAatgggatccatgtcgaagggcgaggagctgttcaccggcgtcgtcccgatcctggtcgagctggacggtgacgtcaacggccacaagttctccgtctccggcgagggtgagggcgacgccacctacggcaagctgaccctgaagttcatctgcaccaccggtaagctgccggtcccgtggccgaccctggtcaccaccctgacctacggcgtccagtgcttctcccgctacccggaccacatgaagcgccacgacttcttcaagtccgccatgccggagggttacgtccaggagcgcaccatctccttcaaggacgacggtaactacaagacgcgtgccgaggtcaagttcgag…	3.73824
b1612_RS1	b1612	apFAB75	CGCGCCTTGACATTTATCCCTTGCGGCGATATAATGTGTGGATAAGTG	JBEI_RBS	AAAGATCTTTTAAGAAGGAGATATACATA	apFAB75--JBEI_RBS	CGCGCCTTGACATTTATCCCTTGCGGCGATATAATGTGTGGATAAGTGAAAGATCTTTTAAGAAGGAGATATACATA	atgtcaaacaaaccctttcattatcaggctccttttccactcaaaaaagatgatactgagtattacctgctaaccagcgaacacgttagcgtatctgaatttgaagggcaggagattttgaaagtcgcacccgaagcgttaactctgttggcgcgccaggcgtttcatgatgcgtcgttc	GGTGGCGGAGGCTCGGGCGGAGGTGGGTCGGGTGGCGGCGGATCAatgggatccatgtcgaagggcgaggagctgttcaccggcgtcgtcccgatcctggtcgagctggacggtgacgtcaacggccacaagttctccgtctccggcgagggtgagggcgacgccacctacggcaagctgaccctgaagttcatctgcaccaccggtaagctgccggtcccgtggccgaccctggtcaccaccctgacctacggcgtccagtgcttctcccgctacccggaccacatgaagcgccacgacttcttcaagtccgccatgccggagggttacgtccaggagcgcaccatctccttcaaggacgacggtaactacaagacgcgtgccgaggtcaagttcgag…	5.15587
b1612_RS12	b1612	BBa_J23119	CGCGCCTTGACAGCTAGCTCAGTCCTAGGTATAATGCTAGCACGAA	BBa_J61129	TCTAGAGAAAGATTGGACGTACCATA	BBa_J23119--BBa_J61129	CGCGCCTTGACAGCTAGCTCAGTCCTAGGTATAATGCTAGCACGAATCTAGAGAAAGATTGGACGTACCATA	atgtcaaacaaaccctttcattatcaggctccttttccactcaaaaaagatgatactgagtattacctgctaaccagcgaacacgttagcgtatctgaatttgaagggcaggagattttgaaagtcgcacccgaagcgttaactctgttggcgcgccaggcgtttcatgatgcgtcgttc	GGTGGCGGAGGCTCGGGCGGAGGTGGGTCGGGTGGCGGCGGATCAatgggatccatgtcgaagggcgaggagctgttcaccggcgtcgtcccgatcctggtcgagctggacggtgacgtcaacggccacaagttctccgtctccggcgagggtgagggcgacgccacctacggcaagctgaccctgaagttcatctgcaccaccggtaagctgccggtcccgtggccgaccctggtcaccaccctgacctacggcgtccagtgcttctcccgctacccggaccacatgaagcgccacgacttcttcaagtccgccatgccggagggttacgtccaggagcgcaccatctccttcaaggacgacggtaactacaagacgcgtgccgaggtcaagttcgag…	5.02291
b1612_RS3	b1612	apFAB46	CGCGCCAAAAAGAGTATTGACTTCGCATCTTTTTGTACCTATAATAGATTCATTGCTA	BBa_J61113	TCTAGAGAAAGAGTGGAAAAACCATA	apFAB46--BBa_J61113	CGCGCCAAAAAGAGTATTGACTTCGCATCTTTTTGTACCTATAATAGATTCATTGCTATCTAGAGAAAGAGTGGAAAAACCATA	atgtcaaacaaaccctttcattatcaggctccttttccactcaaaaaagatgatactgagtattacctgctaaccagcgaacacgttagcgtatctgaatttgaagggcaggagattttgaaagtcgcacccgaagcgttaactctgttggcgcgccaggcgtttcatgatgcgtcgttc	GGTGGCGGAGGCTCGGGCGGAGGTGGGTCGGGTGGCGGCGGATCAatgggatccatgtcgaagggcgaggagctgttcaccggcgtcgtcccgatcctggtcgagctggacggtgacgtcaacggccacaagttctccgtctccggcgagggtgagggcgacgccacctacggcaagctgaccctgaagttcatctgcaccaccggtaagctgccggtcccgtggccgaccctggtcaccaccctgacctacggcgtccagtgcttctcccgctacccggaccacatgaagcgccacgacttcttcaagtccgccatgccggagggttacgtccaggagcgcaccatctccttcaaggacgacggtaactacaagacgcgtgccgaggtcaagttcgag…	4.25427
b1612_RS10	b1612	apFAB70	CGCGCCTTGACATCGCATCTTTTTGTACCTATAATGTGTGGATAGAGT	BBa_J61127	TCTAGAGAAAGAGTGGAACTACCATA	apFAB70--BBa_J61127	CGCGCCTTGACATCGCATCTTTTTGTACCTATAATGTGTGGATAGAGTTCTAGAGAAAGAGTGGAACTACCATA	atgtcaaacaaaccctttcattatcaggctccttttccactcaaaaaagatgatactgagtattacctgctaaccagcgaacacgttagcgtatctgaatttgaagggcaggagattttgaaagtcgcacccgaagcgttaactctgttggcgcgccaggcgtttcatgatgcgtcgttc	GGTGGCGGAGGCTCGGGCGGAGGTGGGTCGGGTGGCGGCGGATCAatgggatccatgtcgaagggcgaggagctgttcaccggcgtcgtcccgatcctggtcgagctggacggtgacgtcaacggccacaagttctccgtctccggcgagggtgagggcgacgccacctacggcaagctgaccctgaagttcatctgcaccaccggtaagctgccggtcccgtggccgaccctggtcaccaccctgacctacggcgtccagtgcttctcccgctacccggaccacatgaagcgccacgacttcttcaagtccgccatgccggagggttacgtccaggagcgcaccatctccttcaaggacgacggtaactacaagacgcgtgccgaggtcaagttcgag…	4.04434
b1676_RS2	b1676	BBa_J23119	CGCGCCTTGACAGCTAGCTCAGTCCTAGGTATAATGCTAGCACGAA	apFAB917	ATCTTAATCTAGCGGAGGAGACTTTCATA	BBa_J23119--apFAB917	CGCGCCTTGACAGCTAGCTCAGTCCTAGGTATAATGCTAGCACGAAATCTTAATCTAGCGGAGGAGACTTTCATA	ATGAAAAAGACCAAAATTGTTTGCACCATCGGACCGAAAACCGAATCTGAAGAGATGTTAGCTAAAATGCTGGACGCTGGCATGAACGTTATGCGTCTGAACTTCTCTCATGGTGACTATGCAGAACACGGTCAGCGCATTCAGAATCTGCGCAACGTGATGAGCAAAACTGGTAAAACC	GGTGGCGGAGGCTCGGGCGGAGGTGGGTCGGGTGGCGGCGGATCAatgggatccatgtcgaagggcgaggagctgttcaccggcgtcgtcccgatcctggtcgagctggacggtgacgtcaacggccacaagttctccgtctccggcgagggtgagggcgacgccacctacggcaagctgaccctgaagttcatctgcaccaccggtaagctgccggtcccgtggccgaccctggtcaccaccctgacctacggcgtccagtgcttctcccgctacccggaccacatgaagcgccacgacttcttcaagtccgccatgccggagggttacgtccaggagcgcaccatctccttcaaggacgacggtaactacaagacgcgtgccgaggtcaagttcgag…	5.66069
b1676_RS8	b1676	BBa_J23118	CGCGCCTTGACGGCTAGCTCAGTCCTAGGTATTGTGCTAGCCGTCG	apFAB923	ATCTTAATCTAGCGTGGGAGAGTTTCATA	BBa_J23118--apFAB923	CGCGCCTTGACGGCTAGCTCAGTCCTAGGTATTGTGCTAGCCGTCGATCTTAATCTAGCGTGGGAGAGTTTCATA	ATGAAAAAGACCAAAATTGTTTGCACCATCGGACCGAAAACCGAATCTGAAGAGATGTTAGCTAAAATGCTGGACGCTGGCATGAACGTTATGCGTCTGAACTTCTCTCATGGTGACTATGCAGAACACGGTCAGCGCATTCAGAATCTGCGCAACGTGATGAGCAAAACTGGTAAAACC	GGTGGCGGAGGCTCGGGCGGAGGTGGGTCGGGTGGCGGCGGATCAatgggatccatgtcgaagggcgaggagctgttcaccggcgtcgtcccgatcctggtcgagctggacggtgacgtcaacggccacaagttctccgtctccggcgagggtgagggcgacgccacctacggcaagctgaccctgaagttcatctgcaccaccggtaagctgccggtcccgtggccgaccctggtcaccaccctgacctacggcgtccagtgcttctcccgctacccggaccacatgaagcgccacgacttcttcaagtccgccatgccggagggttacgtccaggagcgcaccatctccttcaaggacgacggtaactacaagacgcgtgccgaggtcaagttcgag…	5.22417
b1676_RS15	b1676	BBa_J23109	CGCCtttacagctagctcagtcctagggactgtgctagc	apFAB917	ATCTTAATCTAGCGGAGGAGACTTTCATA	BBa_J23109--apFAB917	CGCGCCtttacagctagctcagtcctagggactgtgctagcATCTTAATCTAGCGGAGGAGACTTTCATA	ATGAAAAAGACCAAAATTGTTTGCACCATCGGACCGAAAACCGAATCTGAAGAGATGTTAGCTAAAATGCTGGACGCTGGCATGAACGTTATGCGTCTGAACTTCTCTCATGGTGACTATGCAGAACACGGTCAGCGCATTCAGAATCTGCGCAACGTGATGAGCAAAACTGGTAAAACC	GGTGGCGGAGGCTCGGGCGGAGGTGGGTCGGGTGGCGGCGGATCAatgggatccatgtcgaagggcgaggagctgttcaccggcgtcgtcccgatcctggtcgagctggacggtgacgtcaacggccacaagttctccgtctccggcgagggtgagggcgacgccacctacggcaagctgaccctgaagttcatctgcaccaccggtaagctgccggtcccgtggccgaccctggtcaccaccctgacctacggcgtccagtgcttctcccgctacccggaccacatgaagcgccacgacttcttcaagtccgccatgccggagggttacgtccaggagcgcaccatctccttcaaggacgacggtaactacaagacgcgtgccgaggtcaagttcgag…	4.55209
b1676_RS11	b1676	apFAB47	CGCGCCAAAAAGAGTATTGACTTCGCATCTTTTTGTACCCATAATTATTTCATTCACA	B0032_RBS	TCACACAGGAAAGGCCCATA	apFAB47--B0032_RBS	CGCGCCAAAAAGAGTATTGACTTCGCATCTTTTTGTACCCATAATTATTTCATTCACATCACACAGGAAAGGCCCATA	ATGAAAAAGACCAAAATTGTTTGCACCATCGGACCGAAAACCGAATCTGAAGAGATGTTAGCTAAAATGCTGGACGCTGGCATGAACGTTATGCGTCTGAACTTCTCTCATGGTGACTATGCAGAACACGGTCAGCGCATTCAGAATCTGCGCAACGTGATGAGCAAAACTGGTAAAACC	GGTGGCGGAGGCTCGGGCGGAGGTGGGTCGGGTGGCGGCGGATCAatgggatccatgtcgaagggcgaggagctgttcaccggcgtcgtcccgatcctggtcgagctggacggtgacgtcaacggccacaagttctccgtctccggcgagggtgagggcgacgccacctacggcaagctgaccctgaagttcatctgcaccaccggtaagctgccggtcccgtggccgaccctggtcaccaccctgacctacggcgtccagtgcttctcccgctacccggaccacatgaagcgccacgacttcttcaagtccgccatgccggagggttacgtccaggagcgcaccatctccttcaaggacgacggtaactacaagacgcgtgccgaggtcaagttcgag…	5.73326
b1676_RS9	b1676	apFAB55	CGCGCCTTGACATAAAGTCTAACCTATAGGTATAATGTGTGGATCTGGC	apFAB876	ATCTTAATCTAGCTAGGGATATTTTCATA	apFAB55--apFAB876	CGCGCCTTGACATAAAGTCTAACCTATAGGTATAATGTGTGGATCTGGCATCTTAATCTAGCTAGGGATATTTTCATA	ATGAAAAAGACCAAAATTGTTTGCACCATCGGACCGAAAACCGAATCTGAAGAGATGTTAGCTAAAATGCTGGACGCTGGCATGAACGTTATGCGTCTGAACTTCTCTCATGGTGACTATGCAGAACACGGTCAGCGCATTCAGAATCTGCGCAACGTGATGAGCAAAACTGGTAAAACC	GGTGGCGGAGGCTCGGGCGGAGGTGGGTCGGGTGGCGGCGGATCAatgggatccatgtcgaagggcgaggagctgttcaccggcgtcgtcccgatcctggtcgagctggacggtgacgtcaacggccacaagttctccgtctccggcgagggtgagggcgacgccacctacggcaagctgaccctgaagttcatctgcaccaccggtaagctgccggtcccgtggccgaccctggtcaccaccctgacctacggcgtccagtgcttctcccgctacccggaccacatgaagcgccacgacttcttcaagtccgccatgccggagggttacgtccaggagcgcaccatctccttcaaggacgacggtaactacaagacgcgtgccgaggtcaagttcgag…	5.10199
b1676_RS4	b1676	pTrc*	CGCGCCTTGACAATTAATCATCCGGCTCGTATAATGTGTGGAATTGTGAGATGAG	apFAB912	ATCTTAATCTAGCTAGGGAGTGTTTCATA	pTrc*--apFAB912	CGCGCCTTGACAATTAATCATCCGGCTCGTATAATGTGTGGAATTGTGAGATGAGATCTTAATCTAGCTAGGGAGTGTTTCATA	ATGAAAAAGACCAAAATTGTTTGCACCATCGGACCGAAAACCGAATCTGAAGAGATGTTAGCTAAAATGCTGGACGCTGGCATGAACGTTATGCGTCTGAACTTCTCTCATGGTGACTATGCAGAACACGGTCAGCGCATTCAGAATCTGCGCAACGTGATGAGCAAAACTGGTAAAACC	GGTGGCGGAGGCTCGGGCGGAGGTGGGTCGGGTGGCGGCGGATCAatgggatccatgtcgaagggcgaggagctgttcaccggcgtcgtcccgatcctggtcgagctggacggtgacgtcaacggccacaagttctccgtctccggcgagggtgagggcgacgccacctacggcaagctgaccctgaagttcatctgcaccaccggtaagctgccggtcccgtggccgaccctggtcaccaccctgacctacggcgtccagtgcttctcccgctacccggaccacatgaagcgccacgacttcttcaagtccgccatgccggagggttacgtccaggagcgcaccatctccttcaaggacgacggtaactacaagacgcgtgccgaggtcaagttcgag…	5.72287
b1676_RS6	b1676	BBa_J23100	CGCGCCTTGACGGCTAGCTCAGTCCTAGGTACAGTGCTAGCTTAAT	apFAB918	ATCTTAATCTAGCTAGGGAACGTTTCATA	BBa_J23100--apFAB918	CGCGCCTTGACGGCTAGCTCAGTCCTAGGTACAGTGCTAGCTTAATATCTTAATCTAGCTAGGGAACGTTTCATA	ATGAAAAAGACCAAAATTGTTTGCACCATCGGACCGAAAACCGAATCTGAAGAGATGTTAGCTAAAATGCTGGACGCTGGCATGAACGTTATGCGTCTGAACTTCTCTCATGGTGACTATGCAGAACACGGTCAGCGCATTCAGAATCTGCGCAACGTGATGAGCAAAACTGGTAAAACC	GGTGGCGGAGGCTCGGGCGGAGGTGGGTCGGGTGGCGGCGGATCAatgggatccatgtcgaagggcgaggagctgttcaccggcgtcgtcccgatcctggtcgagctggacggtgacgtcaacggccacaagttctccgtctccggcgagggtgagggcgacgccacctacggcaagctgaccctgaagttcatctgcaccaccggtaagctgccggtcccgtggccgaccctggtcaccaccctgacctacggcgtccagtgcttctcccgctacccggaccacatgaagcgccacgacttcttcaagtccgccatgccggagggttacgtccaggagcgcaccatctccttcaaggacgacggtaactacaagacgcgtgccgaggtcaagttcgag…	5.15025
b1676_RS13	b1676	apFAB277	CGCGCCTTCCCTATTAATCATCCGGCTCGTATAATGTGTGGAATTTA	apFAB876	ATCTTAATCTAGCTAGGGATATTTTCATA	apFAB277--apFAB876	CGCGCCTTCCCTATTAATCATCCGGCTCGTATAATGTGTGGAATTTAATCTTAATCTAGCTAGGGATATTTTCATA	ATGAAAAAGACCAAAATTGTTTGCACCATCGGACCGAAAACCGAATCTGAAGAGATGTTAGCTAAAATGCTGGACGCTGGCATGAACGTTATGCGTCTGAACTTCTCTCATGGTGACTATGCAGAACACGGTCAGCGCATTCAGAATCTGCGCAACGTGATGAGCAAAACTGGTAAAACC	GGTGGCGGAGGCTCGGGCGGAGGTGGGTCGGGTGGCGGCGGATCAatgggatccatgtcgaagggcgaggagctgttcaccggcgtcgtcccgatcctggtcgagctggacggtgacgtcaacggccacaagttctccgtctccggcgagggtgagggcgacgccacctacggcaagctgaccctgaagttcatctgcaccaccggtaagctgccggtcccgtggccgaccctggtcaccaccctgacctacggcgtccagtgcttctcccgctacccggaccacatgaagcgccacgacttcttcaagtccgccatgccggagggttacgtccaggagcgcaccatctccttcaaggacgacggtaactacaagacgcgtgccgaggtcaagttcgag…	3.90761
b1676_RS7	b1676	BBa_J23105	CGCGCCTTTACGGCTAGCTCAGTCCTAGGTACTATGCTAGCAAGGT	apFAB857	ATCTTAATCTAGCTGAGGAAAGTTTCATA	BBa_J23105--apFAB857	CGCGCCTTTACGGCTAGCTCAGTCCTAGGTACTATGCTAGCAAGGTATCTTAATCTAGCTGAGGAAAGTTTCATA	ATGAAAAAGACCAAAATTGTTTGCACCATCGGACCGAAAACCGAATCTGAAGAGATGTTAGCTAAAATGCTGGACGCTGGCATGAACGTTATGCGTCTGAACTTCTCTCATGGTGACTATGCAGAACACGGTCAGCGCATTCAGAATCTGCGCAACGTGATGAGCAAAACTGGTAAAACC	GGTGGCGGAGGCTCGGGCGGAGGTGGGTCGGGTGGCGGCGGATCAatgggatccatgtcgaagggcgaggagctgttcaccggcgtcgtcccgatcctggtcgagctggacggtgacgtcaacggccacaagttctccgtctccggcgagggtgagggcgacgccacctacggcaagctgaccctgaagttcatctgcaccaccggtaagctgccggtcccgtggccgaccctggtcaccaccctgacctacggcgtccagtgcttctcccgctacccggaccacatgaagcgccacgacttcttcaagtccgccatgccggagggttacgtccaggagcgcaccatctccttcaaggacgacggtaactacaagacgcgtgccgaggtcaagttcgag…	4.36567
b1676_RS14	b1676	BBa_J23115	CGCGCCTTTATAGCTAGCTCAGCCCTTGGTACAATGCTAGCGCCTG	apFAB904	ATCTTAATCTAGCGGGGGATTTTTTCATA	BBa_J23115--apFAB904	CGCGCCTTTATAGCTAGCTCAGCCCTTGGTACAATGCTAGCGCCTGATCTTAATCTAGCGGGGGATTTTTTCATA	ATGAAAAAGACCAAAATTGTTTGCACCATCGGACCGAAAACCGAATCTGAAGAGATGTTAGCTAAAATGCTGGACGCTGGCATGAACGTTATGCGTCTGAACTTCTCTCATGGTGACTATGCAGAACACGGTCAGCGCATTCAGAATCTGCGCAACGTGATGAGCAAAACTGGTAAAACC	GGTGGCGGAGGCTCGGGCGGAGGTGGGTCGGGTGGCGGCGGATCAatgggatccatgtcgaagggcgaggagctgttcaccggcgtcgtcccgatcctggtcgagctggacggtgacgtcaacggccacaagttctccgtctccggcgagggtgagggcgacgccacctacggcaagctgaccctgaagttcatctgcaccaccggtaagctgccggtcccgtggccgaccctggtcaccaccctgacctacggcgtccagtgcttctcccgctacccggaccacatgaagcgccacgacttcttcaagtccgccatgccggagggttacgtccaggagcgcaccatctccttcaaggacgacggtaactacaagacgcgtgccgaggtcaagttcgag…	3.90987
b1676_RS1	b1676	apFAB75	CGCGCCTTGACATTTATCCCTTGCGGCGATATAATGTGTGGATAAGTG	JBEI_RBS	AAAGATCTTTTAAGAAGGAGATATACATA	apFAB75--JBEI_RBS	CGCGCCTTGACATTTATCCCTTGCGGCGATATAATGTGTGGATAAGTGAAAGATCTTTTAAGAAGGAGATATACATA	ATGAAAAAGACCAAAATTGTTTGCACCATCGGACCGAAAACCGAATCTGAAGAGATGTTAGCTAAAATGCTGGACGCTGGCATGAACGTTATGCGTCTGAACTTCTCTCATGGTGACTATGCAGAACACGGTCAGCGCATTCAGAATCTGCGCAACGTGATGAGCAAAACTGGTAAAACC	GGTGGCGGAGGCTCGGGCGGAGGTGGGTCGGGTGGCGGCGGATCAatgggatccatgtcgaagggcgaggagctgttcaccggcgtcgtcccgatcctggtcgagctggacggtgacgtcaacggccacaagttctccgtctccggcgagggtgagggcgacgccacctacggcaagctgaccctgaagttcatctgcaccaccggtaagctgccggtcccgtggccgaccctggtcaccaccctgacctacggcgtccagtgcttctcccgctacccggaccacatgaagcgccacgacttcttcaagtccgccatgccggagggttacgtccaggagcgcaccatctccttcaaggacgacggtaactacaagacgcgtgccgaggtcaagttcgag…	4.66305
b1676_RS5	b1676	apFAB57	CGCGCCTTGACATAAAGTCTAACCTATAGGCATAATTATTTCATCCGAC	apFAB904	ATCTTAATCTAGCGGGGGATTTTTTCATA	apFAB57--apFAB904	CGCGCCTTGACATAAAGTCTAACCTATAGGCATAATTATTTCATCCGACATCTTAATCTAGCGGGGGATTTTTTCATA	ATGAAAAAGACCAAAATTGTTTGCACCATCGGACCGAAAACCGAATCTGAAGAGATGTTAGCTAAAATGCTGGACGCTGGCATGAACGTTATGCGTCTGAACTTCTCTCATGGTGACTATGCAGAACACGGTCAGCGCATTCAGAATCTGCGCAACGTGATGAGCAAAACTGGTAAAACC	GGTGGCGGAGGCTCGGGCGGAGGTGGGTCGGGTGGCGGCGGATCAatgggatccatgtcgaagggcgaggagctgttcaccggcgtcgtcccgatcctggtcgagctggacggtgacgtcaacggccacaagttctccgtctccggcgagggtgagggcgacgccacctacggcaagctgaccctgaagttcatctgcaccaccggtaagctgccggtcccgtggccgaccctggtcaccaccctgacctacggcgtccagtgcttctcccgctacccggaccacatgaagcgccacgacttcttcaagtccgccatgccggagggttacgtccaggagcgcaccatctccttcaaggacgacggtaactacaagacgcgtgccgaggtcaagttcgag…	5.28632
b1676_RS12	b1676	BBa_J23119	CGCGCCTTGACAGCTAGCTCAGTCCTAGGTATAATGCTAGCACGAA	BBa_J61129	TCTAGAGAAAGATTGGACGTACCATA	BBa_J23119--BBa_J61129	CGCGCCTTGACAGCTAGCTCAGTCCTAGGTATAATGCTAGCACGAATCTAGAGAAAGATTGGACGTACCATA	ATGAAAAAGACCAAAATTGTTTGCACCATCGGACCGAAAACCGAATCTGAAGAGATGTTAGCTAAAATGCTGGACGCTGGCATGAACGTTATGCGTCTGAACTTCTCTCATGGTGACTATGCAGAACACGGTCAGCGCATTCAGAATCTGCGCAACGTGATGAGCAAAACTGGTAAAACC	GGTGGCGGAGGCTCGGGCGGAGGTGGGTCGGGTGGCGGCGGATCAatgggatccatgtcgaagggcgaggagctgttcaccggcgtcgtcccgatcctggtcgagctggacggtgacgtcaacggccacaagttctccgtctccggcgagggtgagggcgacgccacctacggcaagctgaccctgaagttcatctgcaccaccggtaagctgccggtcccgtggccgaccctggtcaccaccctgacctacggcgtccagtgcttctcccgctacccggaccacatgaagcgccacgacttcttcaagtccgccatgccggagggttacgtccaggagcgcaccatctccttcaaggacgacggtaactacaagacgcgtgccgaggtcaagttcgag…	5.4515
b1676_RS10	b1676	apFAB70	CGCGCCTTGACATCGCATCTTTTTGTACCTATAATGTGTGGATAGAGT	BBa_J61127	TCTAGAGAAAGAGTGGAACTACCATA	apFAB70--BBa_J61127	CGCGCCTTGACATCGCATCTTTTTGTACCTATAATGTGTGGATAGAGTTCTAGAGAAAGAGTGGAACTACCATA	ATGAAAAAGACCAAAATTGTTTGCACCATCGGACCGAAAACCGAATCTGAAGAGATGTTAGCTAAAATGCTGGACGCTGGCATGAACGTTATGCGTCTGAACTTCTCTCATGGTGACTATGCAGAACACGGTCAGCGCATTCAGAATCTGCGCAACGTGATGAGCAAAACTGGTAAAACC	GGTGGCGGAGGCTCGGGCGGAGGTGGGTCGGGTGGCGGCGGATCAatgggatccatgtcgaagggcgaggagctgttcaccggcgtcgtcccgatcctggtcgagctggacggtgacgtcaacggccacaagttctccgtctccggcgagggtgagggcgacgccacctacggcaagctgaccctgaagttcatctgcaccaccggtaagctgccggtcccgtggccgaccctggtcaccaccctgacctacggcgtccagtgcttctcccgctacccggaccacatgaagcgccacgacttcttcaagtccgccatgccggagggttacgtccaggagcgcaccatctccttcaaggacgacggtaactacaagacgcgtgccgaggtcaagttcgag…	5.41941
b1702_RS2	b1702	BBa_J23119	CGCGCCTTGACAGCTAGCTCAGTCCTAGGTATAATGCTAGCACGAA	apFAB917	ATCTTAATCTAGCGGAGGAGACTTTCATA	BBa_J23119--apFAB917	CGCGCCTTGACAGCTAGCTCAGTCCTAGGTATAATGCTAGCACGAAATCTTAATCTAGCGGAGGAGACTTTCATA	ATGTCCAACAATGGCTCGTCACCGCTGGTGCTTTGGTATAACCAACTCGGCATGAATGATGTAGACAGGGTTGGGGGCAAAAATGCCTCCCTGGGTGAAATGATTACTAATCTTTCCGGAATGGGTGTTTCCGTTCCGAATGGTTTCGCCACAACCGCCGACGCGTTTAACCAGTTTCTG	GGTGGCGGAGGCTCGGGCGGAGGTGGGTCGGGTGGCGGCGGATCAatgggatccatgtcgaagggcgaggagctgttcaccggcgtcgtcccgatcctggtcgagctggacggtgacgtcaacggccacaagttctccgtctccggcgagggtgagggcgacgccacctacggcaagctgaccctgaagttcatctgcaccaccggtaagctgccggtcccgtggccgaccctggtcaccaccctgacctacggcgtccagtgcttctcccgctacccggaccacatgaagcgccacgacttcttcaagtccgccatgccggagggttacgtccaggagcgcaccatctccttcaaggacgacggtaactacaagacgcgtgccgaggtcaagttcgag…	4.64542
b1702_RS15	b1702	BBa_J23109	CGCCtttacagctagctcagtcctagggactgtgctagc	apFAB917	ATCTTAATCTAGCGGAGGAGACTTTCATA	BBa_J23109--apFAB917	CGCGCCtttacagctagctcagtcctagggactgtgctagcATCTTAATCTAGCGGAGGAGACTTTCATA	ATGTCCAACAATGGCTCGTCACCGCTGGTGCTTTGGTATAACCAACTCGGCATGAATGATGTAGACAGGGTTGGGGGCAAAAATGCCTCCCTGGGTGAAATGATTACTAATCTTTCCGGAATGGGTGTTTCCGTTCCGAATGGTTTCGCCACAACCGCCGACGCGTTTAACCAGTTTCTG	GGTGGCGGAGGCTCGGGCGGAGGTGGGTCGGGTGGCGGCGGATCAatgggatccatgtcgaagggcgaggagctgttcaccggcgtcgtcccgatcctggtcgagctggacggtgacgtcaacggccacaagttctccgtctccggcgagggtgagggcgacgccacctacggcaagctgaccctgaagttcatctgcaccaccggtaagctgccggtcccgtggccgaccctggtcaccaccctgacctacggcgtccagtgcttctcccgctacccggaccacatgaagcgccacgacttcttcaagtccgccatgccggagggttacgtccaggagcgcaccatctccttcaaggacgacggtaactacaagacgcgtgccgaggtcaagttcgag…	3.43736
b1702_RS11	b1702	apFAB47	CGCGCCAAAAAGAGTATTGACTTCGCATCTTTTTGTACCCATAATTATTTCATTCACA	B0032_RBS	TCACACAGGAAAGGCCCATA	apFAB47--B0032_RBS	CGCGCCAAAAAGAGTATTGACTTCGCATCTTTTTGTACCCATAATTATTTCATTCACATCACACAGGAAAGGCCCATA	ATGTCCAACAATGGCTCGTCACCGCTGGTGCTTTGGTATAACCAACTCGGCATGAATGATGTAGACAGGGTTGGGGGCAAAAATGCCTCCCTGGGTGAAATGATTACTAATCTTTCCGGAATGGGTGTTTCCGTTCCGAATGGTTTCGCCACAACCGCCGACGCGTTTAACCAGTTTCTG	GGTGGCGGAGGCTCGGGCGGAGGTGGGTCGGGTGGCGGCGGATCAatgggatccatgtcgaagggcgaggagctgttcaccggcgtcgtcccgatcctggtcgagctggacggtgacgtcaacggccacaagttctccgtctccggcgagggtgagggcgacgccacctacggcaagctgaccctgaagttcatctgcaccaccggtaagctgccggtcccgtggccgaccctggtcaccaccctgacctacggcgtccagtgcttctcccgctacccggaccacatgaagcgccacgacttcttcaagtccgccatgccggagggttacgtccaggagcgcaccatctccttcaaggacgacggtaactacaagacgcgtgccgaggtcaagttcgag…	4.27375
b1702_RS9	b1702	apFAB55	CGCGCCTTGACATAAAGTCTAACCTATAGGTATAATGTGTGGATCTGGC	apFAB876	ATCTTAATCTAGCTAGGGATATTTTCATA	apFAB55--apFAB876	CGCGCCTTGACATAAAGTCTAACCTATAGGTATAATGTGTGGATCTGGCATCTTAATCTAGCTAGGGATATTTTCATA	ATGTCCAACAATGGCTCGTCACCGCTGGTGCTTTGGTATAACCAACTCGGCATGAATGATGTAGACAGGGTTGGGGGCAAAAATGCCTCCCTGGGTGAAATGATTACTAATCTTTCCGGAATGGGTGTTTCCGTTCCGAATGGTTTCGCCACAACCGCCGACGCGTTTAACCAGTTTCTG	GGTGGCGGAGGCTCGGGCGGAGGTGGGTCGGGTGGCGGCGGATCAatgggatccatgtcgaagggcgaggagctgttcaccggcgtcgtcccgatcctggtcgagctggacggtgacgtcaacggccacaagttctccgtctccggcgagggtgagggcgacgccacctacggcaagctgaccctgaagttcatctgcaccaccggtaagctgccggtcccgtggccgaccctggtcaccaccctgacctacggcgtccagtgcttctcccgctacccggaccacatgaagcgccacgacttcttcaagtccgccatgccggagggttacgtccaggagcgcaccatctccttcaaggacgacggtaactacaagacgcgtgccgaggtcaagttcgag…	3.88842
b1702_RS4	b1702	pTrc*	CGCGCCTTGACAATTAATCATCCGGCTCGTATAATGTGTGGAATTGTGAGATGAG	apFAB912	ATCTTAATCTAGCTAGGGAGTGTTTCATA	pTrc*--apFAB912	CGCGCCTTGACAATTAATCATCCGGCTCGTATAATGTGTGGAATTGTGAGATGAGATCTTAATCTAGCTAGGGAGTGTTTCATA	ATGTCCAACAATGGCTCGTCACCGCTGGTGCTTTGGTATAACCAACTCGGCATGAATGATGTAGACAGGGTTGGGGGCAAAAATGCCTCCCTGGGTGAAATGATTACTAATCTTTCCGGAATGGGTGTTTCCGTTCCGAATGGTTTCGCCACAACCGCCGACGCGTTTAACCAGTTTCTG	GGTGGCGGAGGCTCGGGCGGAGGTGGGTCGGGTGGCGGCGGATCAatgggatccatgtcgaagggcgaggagctgttcaccggcgtcgtcccgatcctggtcgagctggacggtgacgtcaacggccacaagttctccgtctccggcgagggtgagggcgacgccacctacggcaagctgaccctgaagttcatctgcaccaccggtaagctgccggtcccgtggccgaccctggtcaccaccctgacctacggcgtccagtgcttctcccgctacccggaccacatgaagcgccacgacttcttcaagtccgccatgccggagggttacgtccaggagcgcaccatctccttcaaggacgacggtaactacaagacgcgtgccgaggtcaagttcgag…	4.78355
b1702_RS6	b1702	BBa_J23100	CGCGCCTTGACGGCTAGCTCAGTCCTAGGTACAGTGCTAGCTTAAT	apFAB918	ATCTTAATCTAGCTAGGGAACGTTTCATA	BBa_J23100--apFAB918	CGCGCCTTGACGGCTAGCTCAGTCCTAGGTACAGTGCTAGCTTAATATCTTAATCTAGCTAGGGAACGTTTCATA	ATGTCCAACAATGGCTCGTCACCGCTGGTGCTTTGGTATAACCAACTCGGCATGAATGATGTAGACAGGGTTGGGGGCAAAAATGCCTCCCTGGGTGAAATGATTACTAATCTTTCCGGAATGGGTGTTTCCGTTCCGAATGGTTTCGCCACAACCGCCGACGCGTTTAACCAGTTTCTG	GGTGGCGGAGGCTCGGGCGGAGGTGGGTCGGGTGGCGGCGGATCAatgggatccatgtcgaagggcgaggagctgttcaccggcgtcgtcccgatcctggtcgagctggacggtgacgtcaacggccacaagttctccgtctccggcgagggtgagggcgacgccacctacggcaagctgaccctgaagttcatctgcaccaccggtaagctgccggtcccgtggccgaccctggtcaccaccctgacctacggcgtccagtgcttctcccgctacccggaccacatgaagcgccacgacttcttcaagtccgccatgccggagggttacgtccaggagcgcaccatctccttcaaggacgacggtaactacaagacgcgtgccgaggtcaagttcgag…	4.03965
b1702_RS13	b1702	apFAB277	CGCGCCTTCCCTATTAATCATCCGGCTCGTATAATGTGTGGAATTTA	apFAB876	ATCTTAATCTAGCTAGGGATATTTTCATA	apFAB277--apFAB876	CGCGCCTTCCCTATTAATCATCCGGCTCGTATAATGTGTGGAATTTAATCTTAATCTAGCTAGGGATATTTTCATA	ATGTCCAACAATGGCTCGTCACCGCTGGTGCTTTGGTATAACCAACTCGGCATGAATGATGTAGACAGGGTTGGGGGCAAAAATGCCTCCCTGGGTGAAATGATTACTAATCTTTCCGGAATGGGTGTTTCCGTTCCGAATGGTTTCGCCACAACCGCCGACGCGTTTAACCAGTTTCTG	GGTGGCGGAGGCTCGGGCGGAGGTGGGTCGGGTGGCGGCGGATCAatgggatccatgtcgaagggcgaggagctgttcaccggcgtcgtcccgatcctggtcgagctggacggtgacgtcaacggccacaagttctccgtctccggcgagggtgagggcgacgccacctacggcaagctgaccctgaagttcatctgcaccaccggtaagctgccggtcccgtggccgaccctggtcaccaccctgacctacggcgtccagtgcttctcccgctacccggaccacatgaagcgccacgacttcttcaagtccgccatgccggagggttacgtccaggagcgcaccatctccttcaaggacgacggtaactacaagacgcgtgccgaggtcaagttcgag…	3.82362
b1702_RS7	b1702	BBa_J23105	CGCGCCTTTACGGCTAGCTCAGTCCTAGGTACTATGCTAGCAAGGT	apFAB857	ATCTTAATCTAGCTGAGGAAAGTTTCATA	BBa_J23105--apFAB857	CGCGCCTTTACGGCTAGCTCAGTCCTAGGTACTATGCTAGCAAGGTATCTTAATCTAGCTGAGGAAAGTTTCATA	ATGTCCAACAATGGCTCGTCACCGCTGGTGCTTTGGTATAACCAACTCGGCATGAATGATGTAGACAGGGTTGGGGGCAAAAATGCCTCCCTGGGTGAAATGATTACTAATCTTTCCGGAATGGGTGTTTCCGTTCCGAATGGTTTCGCCACAACCGCCGACGCGTTTAACCAGTTTCTG	GGTGGCGGAGGCTCGGGCGGAGGTGGGTCGGGTGGCGGCGGATCAatgggatccatgtcgaagggcgaggagctgttcaccggcgtcgtcccgatcctggtcgagctggacggtgacgtcaacggccacaagttctccgtctccggcgagggtgagggcgacgccacctacggcaagctgaccctgaagttcatctgcaccaccggtaagctgccggtcccgtggccgaccctggtcaccaccctgacctacggcgtccagtgcttctcccgctacccggaccacatgaagcgccacgacttcttcaagtccgccatgccggagggttacgtccaggagcgcaccatctccttcaaggacgacggtaactacaagacgcgtgccgaggtcaagttcgag…	4.15883
b1702_RS14	b1702	BBa_J23115	CGCGCCTTTATAGCTAGCTCAGCCCTTGGTACAATGCTAGCGCCTG	apFAB904	ATCTTAATCTAGCGGGGGATTTTTTCATA	BBa_J23115--apFAB904	CGCGCCTTTATAGCTAGCTCAGCCCTTGGTACAATGCTAGCGCCTGATCTTAATCTAGCGGGGGATTTTTTCATA	ATGTCCAACAATGGCTCGTCACCGCTGGTGCTTTGGTATAACCAACTCGGCATGAATGATGTAGACAGGGTTGGGGGCAAAAATGCCTCCCTGGGTGAAATGATTACTAATCTTTCCGGAATGGGTGTTTCCGTTCCGAATGGTTTCGCCACAACCGCCGACGCGTTTAACCAGTTTCTG	GGTGGCGGAGGCTCGGGCGGAGGTGGGTCGGGTGGCGGCGGATCAatgggatccatgtcgaagggcgaggagctgttcaccggcgtcgtcccgatcctggtcgagctggacggtgacgtcaacggccacaagttctccgtctccggcgagggtgagggcgacgccacctacggcaagctgaccctgaagttcatctgcaccaccggtaagctgccggtcccgtggccgaccctggtcaccaccctgacctacggcgtccagtgcttctcccgctacccggaccacatgaagcgccacgacttcttcaagtccgccatgccggagggttacgtccaggagcgcaccatctccttcaaggacgacggtaactacaagacgcgtgccgaggtcaagttcgag…	3.49411
b1702_RS5	b1702	apFAB57	CGCGCCTTGACATAAAGTCTAACCTATAGGCATAATTATTTCATCCGAC	apFAB904	ATCTTAATCTAGCGGGGGATTTTTTCATA	apFAB57--apFAB904	CGCGCCTTGACATAAAGTCTAACCTATAGGCATAATTATTTCATCCGACATCTTAATCTAGCGGGGGATTTTTTCATA	ATGTCCAACAATGGCTCGTCACCGCTGGTGCTTTGGTATAACCAACTCGGCATGAATGATGTAGACAGGGTTGGGGGCAAAAATGCCTCCCTGGGTGAAATGATTACTAATCTTTCCGGAATGGGTGTTTCCGTTCCGAATGGTTTCGCCACAACCGCCGACGCGTTTAACCAGTTTCTG	GGTGGCGGAGGCTCGGGCGGAGGTGGGTCGGGTGGCGGCGGATCAatgggatccatgtcgaagggcgaggagctgttcaccggcgtcgtcccgatcctggtcgagctggacggtgacgtcaacggccacaagttctccgtctccggcgagggtgagggcgacgccacctacggcaagctgaccctgaagttcatctgcaccaccggtaagctgccggtcccgtggccgaccctggtcaccaccctgacctacggcgtccagtgcttctcccgctacccggaccacatgaagcgccacgacttcttcaagtccgccatgccggagggttacgtccaggagcgcaccatctccttcaaggacgacggtaactacaagacgcgtgccgaggtcaagttcgag…	4.42175
b1702_RS12	b1702	BBa_J23119	CGCGCCTTGACAGCTAGCTCAGTCCTAGGTATAATGCTAGCACGAA	BBa_J61129	TCTAGAGAAAGATTGGACGTACCATA	BBa_J23119--BBa_J61129	CGCGCCTTGACAGCTAGCTCAGTCCTAGGTATAATGCTAGCACGAATCTAGAGAAAGATTGGACGTACCATA	ATGTCCAACAATGGCTCGTCACCGCTGGTGCTTTGGTATAACCAACTCGGCATGAATGATGTAGACAGGGTTGGGGGCAAAAATGCCTCCCTGGGTGAAATGATTACTAATCTTTCCGGAATGGGTGTTTCCGTTCCGAATGGTTTCGCCACAACCGCCGACGCGTTTAACCAGTTTCTG	GGTGGCGGAGGCTCGGGCGGAGGTGGGTCGGGTGGCGGCGGATCAatgggatccatgtcgaagggcgaggagctgttcaccggcgtcgtcccgatcctggtcgagctggacggtgacgtcaacggccacaagttctccgtctccggcgagggtgagggcgacgccacctacggcaagctgaccctgaagttcatctgcaccaccggtaagctgccggtcccgtggccgaccctggtcaccaccctgacctacggcgtccagtgcttctcccgctacccggaccacatgaagcgccacgacttcttcaagtccgccatgccggagggttacgtccaggagcgcaccatctccttcaaggacgacggtaactacaagacgcgtgccgaggtcaagttcgag…	3.53304
b1702_RS3	b1702	apFAB46	CGCGCCAAAAAGAGTATTGACTTCGCATCTTTTTGTACCTATAATAGATTCATTGCTA	BBa_J61113	TCTAGAGAAAGAGTGGAAAAACCATA	apFAB46--BBa_J61113	CGCGCCAAAAAGAGTATTGACTTCGCATCTTTTTGTACCTATAATAGATTCATTGCTATCTAGAGAAAGAGTGGAAAAACCATA	ATGTCCAACAATGGCTCGTCACCGCTGGTGCTTTGGTATAACCAACTCGGCATGAATGATGTAGACAGGGTTGGGGGCAAAAATGCCTCCCTGGGTGAAATGATTACTAATCTTTCCGGAATGGGTGTTTCCGTTCCGAATGGTTTCGCCACAACCGCCGACGCGTTTAACCAGTTTCTG	GGTGGCGGAGGCTCGGGCGGAGGTGGGTCGGGTGGCGGCGGATCAatgggatccatgtcgaagggcgaggagctgttcaccggcgtcgtcccgatcctggtcgagctggacggtgacgtcaacggccacaagttctccgtctccggcgagggtgagggcgacgccacctacggcaagctgaccctgaagttcatctgcaccaccggtaagctgccggtcccgtggccgaccctggtcaccaccctgacctacggcgtccagtgcttctcccgctacccggaccacatgaagcgccacgacttcttcaagtccgccatgccggagggttacgtccaggagcgcaccatctccttcaaggacgacggtaactacaagacgcgtgccgaggtcaagttcgag…	4.96415
b1702_RS10	b1702	apFAB70	CGCGCCTTGACATCGCATCTTTTTGTACCTATAATGTGTGGATAGAGT	BBa_J61127	TCTAGAGAAAGAGTGGAACTACCATA	apFAB70--BBa_J61127	CGCGCCTTGACATCGCATCTTTTTGTACCTATAATGTGTGGATAGAGTTCTAGAGAAAGAGTGGAACTACCATA	ATGTCCAACAATGGCTCGTCACCGCTGGTGCTTTGGTATAACCAACTCGGCATGAATGATGTAGACAGGGTTGGGGGCAAAAATGCCTCCCTGGGTGAAATGATTACTAATCTTTCCGGAATGGGTGTTTCCGTTCCGAATGGTTTCGCCACAACCGCCGACGCGTTTAACCAGTTTCTG	GGTGGCGGAGGCTCGGGCGGAGGTGGGTCGGGTGGCGGCGGATCAatgggatccatgtcgaagggcgaggagctgttcaccggcgtcgtcccgatcctggtcgagctggacggtgacgtcaacggccacaagttctccgtctccggcgagggtgagggcgacgccacctacggcaagctgaccctgaagttcatctgcaccaccggtaagctgccggtcccgtggccgaccctggtcaccaccctgacctacggcgtccagtgcttctcccgctacccggaccacatgaagcgccacgacttcttcaagtccgccatgccggagggttacgtccaggagcgcaccatctccttcaaggacgacggtaactacaagacgcgtgccgaggtcaagttcgag…	4.25341
b1761_RS2	b1761	BBa_J23119	CGCGCCTTGACAGCTAGCTCAGTCCTAGGTATAATGCTAGCACGAA	apFAB917	ATCTTAATCTAGCGGAGGAGACTTTCATA	BBa_J23119--apFAB917	CGCGCCTTGACAGCTAGCTCAGTCCTAGGTATAATGCTAGCACGAAATCTTAATCTAGCGGAGGAGACTTTCATA	ATGGATCAGACATATTCTCTGGAGTCATTCCTCAACCATGTCCAAAAGCGCGACCCGAATCAAACCGAGTTCGCGCAAGCCGTTCGTGAAGTAATGACCACACTCTGGCCTTTTCTTGAACAAAATCCAAAATATCGCCAGATGTCATTACTGGAGCGTCTGGTTGAACCGGAGCGCGTG	GGTGGCGGAGGCTCGGGCGGAGGTGGGTCGGGTGGCGGCGGATCAatgggatccatgtcgaagggcgaggagctgttcaccggcgtcgtcccgatcctggtcgagctggacggtgacgtcaacggccacaagttctccgtctccggcgagggtgagggcgacgccacctacggcaagctgaccctgaagttcatctgcaccaccggtaagctgccggtcccgtggccgaccctggtcaccaccctgacctacggcgtccagtgcttctcccgctacccggaccacatgaagcgccacgacttcttcaagtccgccatgccggagggttacgtccaggagcgcaccatctccttcaaggacgacggtaactacaagacgcgtgccgaggtcaagttcgag…	5.036
b1761_RS8	b1761	BBa_J23118	CGCGCCTTGACGGCTAGCTCAGTCCTAGGTATTGTGCTAGCCGTCG	apFAB923	ATCTTAATCTAGCGTGGGAGAGTTTCATA	BBa_J23118--apFAB923	CGCGCCTTGACGGCTAGCTCAGTCCTAGGTATTGTGCTAGCCGTCGATCTTAATCTAGCGTGGGAGAGTTTCATA	ATGGATCAGACATATTCTCTGGAGTCATTCCTCAACCATGTCCAAAAGCGCGACCCGAATCAAACCGAGTTCGCGCAAGCCGTTCGTGAAGTAATGACCACACTCTGGCCTTTTCTTGAACAAAATCCAAAATATCGCCAGATGTCATTACTGGAGCGTCTGGTTGAACCGGAGCGCGTG	GGTGGCGGAGGCTCGGGCGGAGGTGGGTCGGGTGGCGGCGGATCAatgggatccatgtcgaagggcgaggagctgttcaccggcgtcgtcccgatcctggtcgagctggacggtgacgtcaacggccacaagttctccgtctccggcgagggtgagggcgacgccacctacggcaagctgaccctgaagttcatctgcaccaccggtaagctgccggtcccgtggccgaccctggtcaccaccctgacctacggcgtccagtgcttctcccgctacccggaccacatgaagcgccacgacttcttcaagtccgccatgccggagggttacgtccaggagcgcaccatctccttcaaggacgacggtaactacaagacgcgtgccgaggtcaagttcgag…	5.09734
b1761_RS15	b1761	BBa_J23109	CGCCtttacagctagctcagtcctagggactgtgctagc	apFAB917	ATCTTAATCTAGCGGAGGAGACTTTCATA	BBa_J23109--apFAB917	CGCGCCtttacagctagctcagtcctagggactgtgctagcATCTTAATCTAGCGGAGGAGACTTTCATA	ATGGATCAGACATATTCTCTGGAGTCATTCCTCAACCATGTCCAAAAGCGCGACCCGAATCAAACCGAGTTCGCGCAAGCCGTTCGTGAAGTAATGACCACACTCTGGCCTTTTCTTGAACAAAATCCAAAATATCGCCAGATGTCATTACTGGAGCGTCTGGTTGAACCGGAGCGCGTG	GGTGGCGGAGGCTCGGGCGGAGGTGGGTCGGGTGGCGGCGGATCAatgggatccatgtcgaagggcgaggagctgttcaccggcgtcgtcccgatcctggtcgagctggacggtgacgtcaacggccacaagttctccgtctccggcgagggtgagggcgacgccacctacggcaagctgaccctgaagttcatctgcaccaccggtaagctgccggtcccgtggccgaccctggtcaccaccctgacctacggcgtccagtgcttctcccgctacccggaccacatgaagcgccacgacttcttcaagtccgccatgccggagggttacgtccaggagcgcaccatctccttcaaggacgacggtaactacaagacgcgtgccgaggtcaagttcgag…	3.49864
b1761_RS11	b1761	apFAB47	CGCGCCAAAAAGAGTATTGACTTCGCATCTTTTTGTACCCATAATTATTTCATTCACA	B0032_RBS	TCACACAGGAAAGGCCCATA	apFAB47--B0032_RBS	CGCGCCAAAAAGAGTATTGACTTCGCATCTTTTTGTACCCATAATTATTTCATTCACATCACACAGGAAAGGCCCATA	ATGGATCAGACATATTCTCTGGAGTCATTCCTCAACCATGTCCAAAAGCGCGACCCGAATCAAACCGAGTTCGCGCAAGCCGTTCGTGAAGTAATGACCACACTCTGGCCTTTTCTTGAACAAAATCCAAAATATCGCCAGATGTCATTACTGGAGCGTCTGGTTGAACCGGAGCGCGTG	GGTGGCGGAGGCTCGGGCGGAGGTGGGTCGGGTGGCGGCGGATCAatgggatccatgtcgaagggcgaggagctgttcaccggcgtcgtcccgatcctggtcgagctggacggtgacgtcaacggccacaagttctccgtctccggcgagggtgagggcgacgccacctacggcaagctgaccctgaagttcatctgcaccaccggtaagctgccggtcccgtggccgaccctggtcaccaccctgacctacggcgtccagtgcttctcccgctacccggaccacatgaagcgccacgacttcttcaagtccgccatgccggagggttacgtccaggagcgcaccatctccttcaaggacgacggtaactacaagacgcgtgccgaggtcaagttcgag…	5.65825
b1761_RS9	b1761	apFAB55	CGCGCCTTGACATAAAGTCTAACCTATAGGTATAATGTGTGGATCTGGC	apFAB876	ATCTTAATCTAGCTAGGGATATTTTCATA	apFAB55--apFAB876	CGCGCCTTGACATAAAGTCTAACCTATAGGTATAATGTGTGGATCTGGCATCTTAATCTAGCTAGGGATATTTTCATA	ATGGATCAGACATATTCTCTGGAGTCATTCCTCAACCATGTCCAAAAGCGCGACCCGAATCAAACCGAGTTCGCGCAAGCCGTTCGTGAAGTAATGACCACACTCTGGCCTTTTCTTGAACAAAATCCAAAATATCGCCAGATGTCATTACTGGAGCGTCTGGTTGAACCGGAGCGCGTG	GGTGGCGGAGGCTCGGGCGGAGGTGGGTCGGGTGGCGGCGGATCAatgggatccatgtcgaagggcgaggagctgttcaccggcgtcgtcccgatcctggtcgagctggacggtgacgtcaacggccacaagttctccgtctccggcgagggtgagggcgacgccacctacggcaagctgaccctgaagttcatctgcaccaccggtaagctgccggtcccgtggccgaccctggtcaccaccctgacctacggcgtccagtgcttctcccgctacccggaccacatgaagcgccacgacttcttcaagtccgccatgccggagggttacgtccaggagcgcaccatctccttcaaggacgacggtaactacaagacgcgtgccgaggtcaagttcgag…	4.50383
b1761_RS4	b1761	pTrc*	CGCGCCTTGACAATTAATCATCCGGCTCGTATAATGTGTGGAATTGTGAGATGAG	apFAB912	ATCTTAATCTAGCTAGGGAGTGTTTCATA	pTrc*--apFAB912	CGCGCCTTGACAATTAATCATCCGGCTCGTATAATGTGTGGAATTGTGAGATGAGATCTTAATCTAGCTAGGGAGTGTTTCATA	ATGGATCAGACATATTCTCTGGAGTCATTCCTCAACCATGTCCAAAAGCGCGACCCGAATCAAACCGAGTTCGCGCAAGCCGTTCGTGAAGTAATGACCACACTCTGGCCTTTTCTTGAACAAAATCCAAAATATCGCCAGATGTCATTACTGGAGCGTCTGGTTGAACCGGAGCGCGTG	GGTGGCGGAGGCTCGGGCGGAGGTGGGTCGGGTGGCGGCGGATCAatgggatccatgtcgaagggcgaggagctgttcaccggcgtcgtcccgatcctggtcgagctggacggtgacgtcaacggccacaagttctccgtctccggcgagggtgagggcgacgccacctacggcaagctgaccctgaagttcatctgcaccaccggtaagctgccggtcccgtggccgaccctggtcaccaccctgacctacggcgtccagtgcttctcccgctacccggaccacatgaagcgccacgacttcttcaagtccgccatgccggagggttacgtccaggagcgcaccatctccttcaaggacgacggtaactacaagacgcgtgccgaggtcaagttcgag…	4.97721
b1761_RS6	b1761	BBa_J23100	CGCGCCTTGACGGCTAGCTCAGTCCTAGGTACAGTGCTAGCTTAAT	apFAB918	ATCTTAATCTAGCTAGGGAACGTTTCATA	BBa_J23100--apFAB918	CGCGCCTTGACGGCTAGCTCAGTCCTAGGTACAGTGCTAGCTTAATATCTTAATCTAGCTAGGGAACGTTTCATA	ATGGATCAGACATATTCTCTGGAGTCATTCCTCAACCATGTCCAAAAGCGCGACCCGAATCAAACCGAGTTCGCGCAAGCCGTTCGTGAAGTAATGACCACACTCTGGCCTTTTCTTGAACAAAATCCAAAATATCGCCAGATGTCATTACTGGAGCGTCTGGTTGAACCGGAGCGCGTG	GGTGGCGGAGGCTCGGGCGGAGGTGGGTCGGGTGGCGGCGGATCAatgggatccatgtcgaagggcgaggagctgttcaccggcgtcgtcccgatcctggtcgagctggacggtgacgtcaacggccacaagttctccgtctccggcgagggtgagggcgacgccacctacggcaagctgaccctgaagttcatctgcaccaccggtaagctgccggtcccgtggccgaccctggtcaccaccctgacctacggcgtccagtgcttctcccgctacccggaccacatgaagcgccacgacttcttcaagtccgccatgccggagggttacgtccaggagcgcaccatctccttcaaggacgacggtaactacaagacgcgtgccgaggtcaagttcgag…	4.84632
b1761_RS13	b1761	apFAB277	CGCGCCTTCCCTATTAATCATCCGGCTCGTATAATGTGTGGAATTTA	apFAB876	ATCTTAATCTAGCTAGGGATATTTTCATA	apFAB277--apFAB876	CGCGCCTTCCCTATTAATCATCCGGCTCGTATAATGTGTGGAATTTAATCTTAATCTAGCTAGGGATATTTTCATA	ATGGATCAGACATATTCTCTGGAGTCATTCCTCAACCATGTCCAAAAGCGCGACCCGAATCAAACCGAGTTCGCGCAAGCCGTTCGTGAAGTAATGACCACACTCTGGCCTTTTCTTGAACAAAATCCAAAATATCGCCAGATGTCATTACTGGAGCGTCTGGTTGAACCGGAGCGCGTG	GGTGGCGGAGGCTCGGGCGGAGGTGGGTCGGGTGGCGGCGGATCAatgggatccatgtcgaagggcgaggagctgttcaccggcgtcgtcccgatcctggtcgagctggacggtgacgtcaacggccacaagttctccgtctccggcgagggtgagggcgacgccacctacggcaagctgaccctgaagttcatctgcaccaccggtaagctgccggtcccgtggccgaccctggtcaccaccctgacctacggcgtccagtgcttctcccgctacccggaccacatgaagcgccacgacttcttcaagtccgccatgccggagggttacgtccaggagcgcaccatctccttcaaggacgacggtaactacaagacgcgtgccgaggtcaagttcgag…	3.74459
b1761_RS7	b1761	BBa_J23105	CGCGCCTTTACGGCTAGCTCAGTCCTAGGTACTATGCTAGCAAGGT	apFAB857	ATCTTAATCTAGCTGAGGAAAGTTTCATA	BBa_J23105--apFAB857	CGCGCCTTTACGGCTAGCTCAGTCCTAGGTACTATGCTAGCAAGGTATCTTAATCTAGCTGAGGAAAGTTTCATA	ATGGATCAGACATATTCTCTGGAGTCATTCCTCAACCATGTCCAAAAGCGCGACCCGAATCAAACCGAGTTCGCGCAAGCCGTTCGTGAAGTAATGACCACACTCTGGCCTTTTCTTGAACAAAATCCAAAATATCGCCAGATGTCATTACTGGAGCGTCTGGTTGAACCGGAGCGCGTG	GGTGGCGGAGGCTCGGGCGGAGGTGGGTCGGGTGGCGGCGGATCAatgggatccatgtcgaagggcgaggagctgttcaccggcgtcgtcccgatcctggtcgagctggacggtgacgtcaacggccacaagttctccgtctccggcgagggtgagggcgacgccacctacggcaagctgaccctgaagttcatctgcaccaccggtaagctgccggtcccgtggccgaccctggtcaccaccctgacctacggcgtccagtgcttctcccgctacccggaccacatgaagcgccacgacttcttcaagtccgccatgccggagggttacgtccaggagcgcaccatctccttcaaggacgacggtaactacaagacgcgtgccgaggtcaagttcgag…	3.81469
b1761_RS14	b1761	BBa_J23115	CGCGCCTTTATAGCTAGCTCAGCCCTTGGTACAATGCTAGCGCCTG	apFAB904	ATCTTAATCTAGCGGGGGATTTTTTCATA	BBa_J23115--apFAB904	CGCGCCTTTATAGCTAGCTCAGCCCTTGGTACAATGCTAGCGCCTGATCTTAATCTAGCGGGGGATTTTTTCATA	ATGGATCAGACATATTCTCTGGAGTCATTCCTCAACCATGTCCAAAAGCGCGACCCGAATCAAACCGAGTTCGCGCAAGCCGTTCGTGAAGTAATGACCACACTCTGGCCTTTTCTTGAACAAAATCCAAAATATCGCCAGATGTCATTACTGGAGCGTCTGGTTGAACCGGAGCGCGTG	GGTGGCGGAGGCTCGGGCGGAGGTGGGTCGGGTGGCGGCGGATCAatgggatccatgtcgaagggcgaggagctgttcaccggcgtcgtcccgatcctggtcgagctggacggtgacgtcaacggccacaagttctccgtctccggcgagggtgagggcgacgccacctacggcaagctgaccctgaagttcatctgcaccaccggtaagctgccggtcccgtggccgaccctggtcaccaccctgacctacggcgtccagtgcttctcccgctacccggaccacatgaagcgccacgacttcttcaagtccgccatgccggagggttacgtccaggagcgcaccatctccttcaaggacgacggtaactacaagacgcgtgccgaggtcaagttcgag…	3.52872
b1761_RS1	b1761	apFAB75	CGCGCCTTGACATTTATCCCTTGCGGCGATATAATGTGTGGATAAGTG	JBEI_RBS	AAAGATCTTTTAAGAAGGAGATATACATA	apFAB75--JBEI_RBS	CGCGCCTTGACATTTATCCCTTGCGGCGATATAATGTGTGGATAAGTGAAAGATCTTTTAAGAAGGAGATATACATA	ATGGATCAGACATATTCTCTGGAGTCATTCCTCAACCATGTCCAAAAGCGCGACCCGAATCAAACCGAGTTCGCGCAAGCCGTTCGTGAAGTAATGACCACACTCTGGCCTTTTCTTGAACAAAATCCAAAATATCGCCAGATGTCATTACTGGAGCGTCTGGTTGAACCGGAGCGCGTG	GGTGGCGGAGGCTCGGGCGGAGGTGGGTCGGGTGGCGGCGGATCAatgggatccatgtcgaagggcgaggagctgttcaccggcgtcgtcccgatcctggtcgagctggacggtgacgtcaacggccacaagttctccgtctccggcgagggtgagggcgacgccacctacggcaagctgaccctgaagttcatctgcaccaccggtaagctgccggtcccgtggccgaccctggtcaccaccctgacctacggcgtccagtgcttctcccgctacccggaccacatgaagcgccacgacttcttcaagtccgccatgccggagggttacgtccaggagcgcaccatctccttcaaggacgacggtaactacaagacgcgtgccgaggtcaagttcgag…	5.39385
b1761_RS5	b1761	apFAB57	CGCGCCTTGACATAAAGTCTAACCTATAGGCATAATTATTTCATCCGAC	apFAB904	ATCTTAATCTAGCGGGGGATTTTTTCATA	apFAB57--apFAB904	CGCGCCTTGACATAAAGTCTAACCTATAGGCATAATTATTTCATCCGACATCTTAATCTAGCGGGGGATTTTTTCATA	ATGGATCAGACATATTCTCTGGAGTCATTCCTCAACCATGTCCAAAAGCGCGACCCGAATCAAACCGAGTTCGCGCAAGCCGTTCGTGAAGTAATGACCACACTCTGGCCTTTTCTTGAACAAAATCCAAAATATCGCCAGATGTCATTACTGGAGCGTCTGGTTGAACCGGAGCGCGTG	GGTGGCGGAGGCTCGGGCGGAGGTGGGTCGGGTGGCGGCGGATCAatgggatccatgtcgaagggcgaggagctgttcaccggcgtcgtcccgatcctggtcgagctggacggtgacgtcaacggccacaagttctccgtctccggcgagggtgagggcgacgccacctacggcaagctgaccctgaagttcatctgcaccaccggtaagctgccggtcccgtggccgaccctggtcaccaccctgacctacggcgtccagtgcttctcccgctacccggaccacatgaagcgccacgacttcttcaagtccgccatgccggagggttacgtccaggagcgcaccatctccttcaaggacgacggtaactacaagacgcgtgccgaggtcaagttcgag…	5.24533
b1761_RS12	b1761	BBa_J23119	CGCGCCTTGACAGCTAGCTCAGTCCTAGGTATAATGCTAGCACGAA	BBa_J61129	TCTAGAGAAAGATTGGACGTACCATA	BBa_J23119--BBa_J61129	CGCGCCTTGACAGCTAGCTCAGTCCTAGGTATAATGCTAGCACGAATCTAGAGAAAGATTGGACGTACCATA	ATGGATCAGACATATTCTCTGGAGTCATTCCTCAACCATGTCCAAAAGCGCGACCCGAATCAAACCGAGTTCGCGCAAGCCGTTCGTGAAGTAATGACCACACTCTGGCCTTTTCTTGAACAAAATCCAAAATATCGCCAGATGTCATTACTGGAGCGTCTGGTTGAACCGGAGCGCGTG	GGTGGCGGAGGCTCGGGCGGAGGTGGGTCGGGTGGCGGCGGATCAatgggatccatgtcgaagggcgaggagctgttcaccggcgtcgtcccgatcctggtcgagctggacggtgacgtcaacggccacaagttctccgtctccggcgagggtgagggcgacgccacctacggcaagctgaccctgaagttcatctgcaccaccggtaagctgccggtcccgtggccgaccctggtcaccaccctgacctacggcgtccagtgcttctcccgctacccggaccacatgaagcgccacgacttcttcaagtccgccatgccggagggttacgtccaggagcgcaccatctccttcaaggacgacggtaactacaagacgcgtgccgaggtcaagttcgag…	3.53586
b1761_RS3	b1761	apFAB46	CGCGCCAAAAAGAGTATTGACTTCGCATCTTTTTGTACCTATAATAGATTCATTGCTA	BBa_J61113	TCTAGAGAAAGAGTGGAAAAACCATA	apFAB46--BBa_J61113	CGCGCCAAAAAGAGTATTGACTTCGCATCTTTTTGTACCTATAATAGATTCATTGCTATCTAGAGAAAGAGTGGAAAAACCATA	ATGGATCAGACATATTCTCTGGAGTCATTCCTCAACCATGTCCAAAAGCGCGACCCGAATCAAACCGAGTTCGCGCAAGCCGTTCGTGAAGTAATGACCACACTCTGGCCTTTTCTTGAACAAAATCCAAAATATCGCCAGATGTCATTACTGGAGCGTCTGGTTGAACCGGAGCGCGTG	GGTGGCGGAGGCTCGGGCGGAGGTGGGTCGGGTGGCGGCGGATCAatgggatccatgtcgaagggcgaggagctgttcaccggcgtcgtcccgatcctggtcgagctggacggtgacgtcaacggccacaagttctccgtctccggcgagggtgagggcgacgccacctacggcaagctgaccctgaagttcatctgcaccaccggtaagctgccggtcccgtggccgaccctggtcaccaccctgacctacggcgtccagtgcttctcccgctacccggaccacatgaagcgccacgacttcttcaagtccgccatgccggagggttacgtccaggagcgcaccatctccttcaaggacgacggtaactacaagacgcgtgccgaggtcaagttcgag…	4.65535
b1761_RS10	b1761	apFAB70	CGCGCCTTGACATCGCATCTTTTTGTACCTATAATGTGTGGATAGAGT	BBa_J61127	TCTAGAGAAAGAGTGGAACTACCATA	apFAB70--BBa_J61127	CGCGCCTTGACATCGCATCTTTTTGTACCTATAATGTGTGGATAGAGTTCTAGAGAAAGAGTGGAACTACCATA	ATGGATCAGACATATTCTCTGGAGTCATTCCTCAACCATGTCCAAAAGCGCGACCCGAATCAAACCGAGTTCGCGCAAGCCGTTCGTGAAGTAATGACCACACTCTGGCCTTTTCTTGAACAAAATCCAAAATATCGCCAGATGTCATTACTGGAGCGTCTGGTTGAACCGGAGCGCGTG	GGTGGCGGAGGCTCGGGCGGAGGTGGGTCGGGTGGCGGCGGATCAatgggatccatgtcgaagggcgaggagctgttcaccggcgtcgtcccgatcctggtcgagctggacggtgacgtcaacggccacaagttctccgtctccggcgagggtgagggcgacgccacctacggcaagctgaccctgaagttcatctgcaccaccggtaagctgccggtcccgtggccgaccctggtcaccaccctgacctacggcgtccagtgcttctcccgctacccggaccacatgaagcgccacgacttcttcaagtccgccatgccggagggttacgtccaggagcgcaccatctccttcaaggacgacggtaactacaagacgcgtgccgaggtcaagttcgag…	3.89641
b1779_RS2	b1779	BBa_J23119	CGCGCCTTGACAGCTAGCTCAGTCCTAGGTATAATGCTAGCACGAA	apFAB917	ATCTTAATCTAGCGGAGGAGACTTTCATA	BBa_J23119--apFAB917	CGCGCCTTGACAGCTAGCTCAGTCCTAGGTATAATGCTAGCACGAAATCTTAATCTAGCGGAGGAGACTTTCATA	atgactatcaaagtaggtatcaacggttttggccgtatcggtcgcattgttttccgtgctgctcagaaacgttctgacatcgagatcgttgcaatcaacgacctgttagacgctgattacatggcatacatgctgaaatatgactccactcacggccgtttcgacggtaccgttgaagtg	GGTGGCGGAGGCTCGGGCGGAGGTGGGTCGGGTGGCGGCGGATCAatgggatccatgtcgaagggcgaggagctgttcaccggcgtcgtcccgatcctggtcgagctggacggtgacgtcaacggccacaagttctccgtctccggcgagggtgagggcgacgccacctacggcaagctgaccctgaagttcatctgcaccaccggtaagctgccggtcccgtggccgaccctggtcaccaccctgacctacggcgtccagtgcttctcccgctacccggaccacatgaagcgccacgacttcttcaagtccgccatgccggagggttacgtccaggagcgcaccatctccttcaaggacgacggtaactacaagacgcgtgccgaggtcaagttcgag…	5.06368
b1779_RS8	b1779	BBa_J23118	CGCGCCTTGACGGCTAGCTCAGTCCTAGGTATTGTGCTAGCCGTCG	apFAB923	ATCTTAATCTAGCGTGGGAGAGTTTCATA	BBa_J23118--apFAB923	CGCGCCTTGACGGCTAGCTCAGTCCTAGGTATTGTGCTAGCCGTCGATCTTAATCTAGCGTGGGAGAGTTTCATA	atgactatcaaagtaggtatcaacggttttggccgtatcggtcgcattgttttccgtgctgctcagaaacgttctgacatcgagatcgttgcaatcaacgacctgttagacgctgattacatggcatacatgctgaaatatgactccactcacggccgtttcgacggtaccgttgaagtg	GGTGGCGGAGGCTCGGGCGGAGGTGGGTCGGGTGGCGGCGGATCAatgggatccatgtcgaagggcgaggagctgttcaccggcgtcgtcccgatcctggtcgagctggacggtgacgtcaacggccacaagttctccgtctccggcgagggtgagggcgacgccacctacggcaagctgaccctgaagttcatctgcaccaccggtaagctgccggtcccgtggccgaccctggtcaccaccctgacctacggcgtccagtgcttctcccgctacccggaccacatgaagcgccacgacttcttcaagtccgccatgccggagggttacgtccaggagcgcaccatctccttcaaggacgacggtaactacaagacgcgtgccgaggtcaagttcgag…	4.63328
b1779_RS15	b1779	BBa_J23109	CGCCtttacagctagctcagtcctagggactgtgctagc	apFAB917	ATCTTAATCTAGCGGAGGAGACTTTCATA	BBa_J23109--apFAB917	CGCGCCtttacagctagctcagtcctagggactgtgctagcATCTTAATCTAGCGGAGGAGACTTTCATA	atgactatcaaagtaggtatcaacggttttggccgtatcggtcgcattgttttccgtgctgctcagaaacgttctgacatcgagatcgttgcaatcaacgacctgttagacgctgattacatggcatacatgctgaaatatgactccactcacggccgtttcgacggtaccgttgaagtg	GGTGGCGGAGGCTCGGGCGGAGGTGGGTCGGGTGGCGGCGGATCAatgggatccatgtcgaagggcgaggagctgttcaccggcgtcgtcccgatcctggtcgagctggacggtgacgtcaacggccacaagttctccgtctccggcgagggtgagggcgacgccacctacggcaagctgaccctgaagttcatctgcaccaccggtaagctgccggtcccgtggccgaccctggtcaccaccctgacctacggcgtccagtgcttctcccgctacccggaccacatgaagcgccacgacttcttcaagtccgccatgccggagggttacgtccaggagcgcaccatctccttcaaggacgacggtaactacaagacgcgtgccgaggtcaagttcgag…	4.30819
b1779_RS11	b1779	apFAB47	CGCGCCAAAAAGAGTATTGACTTCGCATCTTTTTGTACCCATAATTATTTCATTCACA	B0032_RBS	TCACACAGGAAAGGCCCATA	apFAB47--B0032_RBS	CGCGCCAAAAAGAGTATTGACTTCGCATCTTTTTGTACCCATAATTATTTCATTCACATCACACAGGAAAGGCCCATA	atgactatcaaagtaggtatcaacggttttggccgtatcggtcgcattgttttccgtgctgctcagaaacgttctgacatcgagatcgttgcaatcaacgacctgttagacgctgattacatggcatacatgctgaaatatgactccactcacggccgtttcgacggtaccgttgaagtg	GGTGGCGGAGGCTCGGGCGGAGGTGGGTCGGGTGGCGGCGGATCAatgggatccatgtcgaagggcgaggagctgttcaccggcgtcgtcccgatcctggtcgagctggacggtgacgtcaacggccacaagttctccgtctccggcgagggtgagggcgacgccacctacggcaagctgaccctgaagttcatctgcaccaccggtaagctgccggtcccgtggccgaccctggtcaccaccctgacctacggcgtccagtgcttctcccgctacccggaccacatgaagcgccacgacttcttcaagtccgccatgccggagggttacgtccaggagcgcaccatctccttcaaggacgacggtaactacaagacgcgtgccgaggtcaagttcgag…	4.95065
b1779_RS9	b1779	apFAB55	CGCGCCTTGACATAAAGTCTAACCTATAGGTATAATGTGTGGATCTGGC	apFAB876	ATCTTAATCTAGCTAGGGATATTTTCATA	apFAB55--apFAB876	CGCGCCTTGACATAAAGTCTAACCTATAGGTATAATGTGTGGATCTGGCATCTTAATCTAGCTAGGGATATTTTCATA	atgactatcaaagtaggtatcaacggttttggccgtatcggtcgcattgttttccgtgctgctcagaaacgttctgacatcgagatcgttgcaatcaacgacctgttagacgctgattacatggcatacatgctgaaatatgactccactcacggccgtttcgacggtaccgttgaagtg	GGTGGCGGAGGCTCGGGCGGAGGTGGGTCGGGTGGCGGCGGATCAatgggatccatgtcgaagggcgaggagctgttcaccggcgtcgtcccgatcctggtcgagctggacggtgacgtcaacggccacaagttctccgtctccggcgagggtgagggcgacgccacctacggcaagctgaccctgaagttcatctgcaccaccggtaagctgccggtcccgtggccgaccctggtcaccaccctgacctacggcgtccagtgcttctcccgctacccggaccacatgaagcgccacgacttcttcaagtccgccatgccggagggttacgtccaggagcgcaccatctccttcaaggacgacggtaactacaagacgcgtgccgaggtcaagttcgag…	4.54527
b1779_RS4	b1779	pTrc*	CGCGCCTTGACAATTAATCATCCGGCTCGTATAATGTGTGGAATTGTGAGATGAG	apFAB912	ATCTTAATCTAGCTAGGGAGTGTTTCATA	pTrc*--apFAB912	CGCGCCTTGACAATTAATCATCCGGCTCGTATAATGTGTGGAATTGTGAGATGAGATCTTAATCTAGCTAGGGAGTGTTTCATA	atgactatcaaagtaggtatcaacggttttggccgtatcggtcgcattgttttccgtgctgctcagaaacgttctgacatcgagatcgttgcaatcaacgacctgttagacgctgattacatggcatacatgctgaaatatgactccactcacggccgtttcgacggtaccgttgaagtg	GGTGGCGGAGGCTCGGGCGGAGGTGGGTCGGGTGGCGGCGGATCAatgggatccatgtcgaagggcgaggagctgttcaccggcgtcgtcccgatcctggtcgagctggacggtgacgtcaacggccacaagttctccgtctccggcgagggtgagggcgacgccacctacggcaagctgaccctgaagttcatctgcaccaccggtaagctgccggtcccgtggccgaccctggtcaccaccctgacctacggcgtccagtgcttctcccgctacccggaccacatgaagcgccacgacttcttcaagtccgccatgccggagggttacgtccaggagcgcaccatctccttcaaggacgacggtaactacaagacgcgtgccgaggtcaagttcgag…	4.92862
b1779_RS6	b1779	BBa_J23100	CGCGCCTTGACGGCTAGCTCAGTCCTAGGTACAGTGCTAGCTTAAT	apFAB918	ATCTTAATCTAGCTAGGGAACGTTTCATA	BBa_J23100--apFAB918	CGCGCCTTGACGGCTAGCTCAGTCCTAGGTACAGTGCTAGCTTAATATCTTAATCTAGCTAGGGAACGTTTCATA	atgactatcaaagtaggtatcaacggttttggccgtatcggtcgcattgttttccgtgctgctcagaaacgttctgacatcgagatcgttgcaatcaacgacctgttagacgctgattacatggcatacatgctgaaatatgactccactcacggccgtttcgacggtaccgttgaagtg	GGTGGCGGAGGCTCGGGCGGAGGTGGGTCGGGTGGCGGCGGATCAatgggatccatgtcgaagggcgaggagctgttcaccggcgtcgtcccgatcctggtcgagctggacggtgacgtcaacggccacaagttctccgtctccggcgagggtgagggcgacgccacctacggcaagctgaccctgaagttcatctgcaccaccggtaagctgccggtcccgtggccgaccctggtcaccaccctgacctacggcgtccagtgcttctcccgctacccggaccacatgaagcgccacgacttcttcaagtccgccatgccggagggttacgtccaggagcgcaccatctccttcaaggacgacggtaactacaagacgcgtgccgaggtcaagttcgag…	4.491
b1779_RS13	b1779	apFAB277	CGCGCCTTCCCTATTAATCATCCGGCTCGTATAATGTGTGGAATTTA	apFAB876	ATCTTAATCTAGCTAGGGATATTTTCATA	apFAB277--apFAB876	CGCGCCTTCCCTATTAATCATCCGGCTCGTATAATGTGTGGAATTTAATCTTAATCTAGCTAGGGATATTTTCATA	atgactatcaaagtaggtatcaacggttttggccgtatcggtcgcattgttttccgtgctgctcagaaacgttctgacatcgagatcgttgcaatcaacgacctgttagacgctgattacatggcatacatgctgaaatatgactccactcacggccgtttcgacggtaccgttgaagtg	GGTGGCGGAGGCTCGGGCGGAGGTGGGTCGGGTGGCGGCGGATCAatgggatccatgtcgaagggcgaggagctgttcaccggcgtcgtcccgatcctggtcgagctggacggtgacgtcaacggccacaagttctccgtctccggcgagggtgagggcgacgccacctacggcaagctgaccctgaagttcatctgcaccaccggtaagctgccggtcccgtggccgaccctggtcaccaccctgacctacggcgtccagtgcttctcccgctacccggaccacatgaagcgccacgacttcttcaagtccgccatgccggagggttacgtccaggagcgcaccatctccttcaaggacgacggtaactacaagacgcgtgccgaggtcaagttcgag…	3.75001
b1779_RS7	b1779	BBa_J23105	CGCGCCTTTACGGCTAGCTCAGTCCTAGGTACTATGCTAGCAAGGT	apFAB857	ATCTTAATCTAGCTGAGGAAAGTTTCATA	BBa_J23105--apFAB857	CGCGCCTTTACGGCTAGCTCAGTCCTAGGTACTATGCTAGCAAGGTATCTTAATCTAGCTGAGGAAAGTTTCATA	atgactatcaaagtaggtatcaacggttttggccgtatcggtcgcattgttttccgtgctgctcagaaacgttctgacatcgagatcgttgcaatcaacgacctgttagacgctgattacatggcatacatgctgaaatatgactccactcacggccgtttcgacggtaccgttgaagtg	GGTGGCGGAGGCTCGGGCGGAGGTGGGTCGGGTGGCGGCGGATCAatgggatccatgtcgaagggcgaggagctgttcaccggcgtcgtcccgatcctggtcgagctggacggtgacgtcaacggccacaagttctccgtctccggcgagggtgagggcgacgccacctacggcaagctgaccctgaagttcatctgcaccaccggtaagctgccggtcccgtggccgaccctggtcaccaccctgacctacggcgtccagtgcttctcccgctacccggaccacatgaagcgccacgacttcttcaagtccgccatgccggagggttacgtccaggagcgcaccatctccttcaaggacgacggtaactacaagacgcgtgccgaggtcaagttcgag…	4.15547
b1779_RS14	b1779	BBa_J23115	CGCGCCTTTATAGCTAGCTCAGCCCTTGGTACAATGCTAGCGCCTG	apFAB904	ATCTTAATCTAGCGGGGGATTTTTTCATA	BBa_J23115--apFAB904	CGCGCCTTTATAGCTAGCTCAGCCCTTGGTACAATGCTAGCGCCTGATCTTAATCTAGCGGGGGATTTTTTCATA	atgactatcaaagtaggtatcaacggttttggccgtatcggtcgcattgttttccgtgctgctcagaaacgttctgacatcgagatcgttgcaatcaacgacctgttagacgctgattacatggcatacatgctgaaatatgactccactcacggccgtttcgacggtaccgttgaagtg	GGTGGCGGAGGCTCGGGCGGAGGTGGGTCGGGTGGCGGCGGATCAatgggatccatgtcgaagggcgaggagctgttcaccggcgtcgtcccgatcctggtcgagctggacggtgacgtcaacggccacaagttctccgtctccggcgagggtgagggcgacgccacctacggcaagctgaccctgaagttcatctgcaccaccggtaagctgccggtcccgtggccgaccctggtcaccaccctgacctacggcgtccagtgcttctcccgctacccggaccacatgaagcgccacgacttcttcaagtccgccatgccggagggttacgtccaggagcgcaccatctccttcaaggacgacggtaactacaagacgcgtgccgaggtcaagttcgag…	3.98266
b1779_RS1	b1779	apFAB75	CGCGCCTTGACATTTATCCCTTGCGGCGATATAATGTGTGGATAAGTG	JBEI_RBS	AAAGATCTTTTAAGAAGGAGATATACATA	apFAB75--JBEI_RBS	CGCGCCTTGACATTTATCCCTTGCGGCGATATAATGTGTGGATAAGTGAAAGATCTTTTAAGAAGGAGATATACATA	atgactatcaaagtaggtatcaacggttttggccgtatcggtcgcattgttttccgtgctgctcagaaacgttctgacatcgagatcgttgcaatcaacgacctgttagacgctgattacatggcatacatgctgaaatatgactccactcacggccgtttcgacggtaccgttgaagtg	GGTGGCGGAGGCTCGGGCGGAGGTGGGTCGGGTGGCGGCGGATCAatgggatccatgtcgaagggcgaggagctgttcaccggcgtcgtcccgatcctggtcgagctggacggtgacgtcaacggccacaagttctccgtctccggcgagggtgagggcgacgccacctacggcaagctgaccctgaagttcatctgcaccaccggtaagctgccggtcccgtggccgaccctggtcaccaccctgacctacggcgtccagtgcttctcccgctacccggaccacatgaagcgccacgacttcttcaagtccgccatgccggagggttacgtccaggagcgcaccatctccttcaaggacgacggtaactacaagacgcgtgccgaggtcaagttcgag…	5.02942
b1779_RS5	b1779	apFAB57	CGCGCCTTGACATAAAGTCTAACCTATAGGCATAATTATTTCATCCGAC	apFAB904	ATCTTAATCTAGCGGGGGATTTTTTCATA	apFAB57--apFAB904	CGCGCCTTGACATAAAGTCTAACCTATAGGCATAATTATTTCATCCGACATCTTAATCTAGCGGGGGATTTTTTCATA	atgactatcaaagtaggtatcaacggttttggccgtatcggtcgcattgttttccgtgctgctcagaaacgttctgacatcgagatcgttgcaatcaacgacctgttagacgctgattacatggcatacatgctgaaatatgactccactcacggccgtttcgacggtaccgttgaagtg	GGTGGCGGAGGCTCGGGCGGAGGTGGGTCGGGTGGCGGCGGATCAatgggatccatgtcgaagggcgaggagctgttcaccggcgtcgtcccgatcctggtcgagctggacggtgacgtcaacggccacaagttctccgtctccggcgagggtgagggcgacgccacctacggcaagctgaccctgaagttcatctgcaccaccggtaagctgccggtcccgtggccgaccctggtcaccaccctgacctacggcgtccagtgcttctcccgctacccggaccacatgaagcgccacgacttcttcaagtccgccatgccggagggttacgtccaggagcgcaccatctccttcaaggacgacggtaactacaagacgcgtgccgaggtcaagttcgag…	3.94086
b1779_RS12	b1779	BBa_J23119	CGCGCCTTGACAGCTAGCTCAGTCCTAGGTATAATGCTAGCACGAA	BBa_J61129	TCTAGAGAAAGATTGGACGTACCATA	BBa_J23119--BBa_J61129	CGCGCCTTGACAGCTAGCTCAGTCCTAGGTATAATGCTAGCACGAATCTAGAGAAAGATTGGACGTACCATA	atgactatcaaagtaggtatcaacggttttggccgtatcggtcgcattgttttccgtgctgctcagaaacgttctgacatcgagatcgttgcaatcaacgacctgttagacgctgattacatggcatacatgctgaaatatgactccactcacggccgtttcgacggtaccgttgaagtg	GGTGGCGGAGGCTCGGGCGGAGGTGGGTCGGGTGGCGGCGGATCAatgggatccatgtcgaagggcgaggagctgttcaccggcgtcgtcccgatcctggtcgagctggacggtgacgtcaacggccacaagttctccgtctccggcgagggtgagggcgacgccacctacggcaagctgaccctgaagttcatctgcaccaccggtaagctgccggtcccgtggccgaccctggtcaccaccctgacctacggcgtccagtgcttctcccgctacccggaccacatgaagcgccacgacttcttcaagtccgccatgccggagggttacgtccaggagcgcaccatctccttcaaggacgacggtaactacaagacgcgtgccgaggtcaagttcgag…	4.84481
b1779_RS3	b1779	apFAB46	CGCGCCAAAAAGAGTATTGACTTCGCATCTTTTTGTACCTATAATAGATTCATTGCTA	BBa_J61113	TCTAGAGAAAGAGTGGAAAAACCATA	apFAB46--BBa_J61113	CGCGCCAAAAAGAGTATTGACTTCGCATCTTTTTGTACCTATAATAGATTCATTGCTATCTAGAGAAAGAGTGGAAAAACCATA	atgactatcaaagtaggtatcaacggttttggccgtatcggtcgcattgttttccgtgctgctcagaaacgttctgacatcgagatcgttgcaatcaacgacctgttagacgctgattacatggcatacatgctgaaatatgactccactcacggccgtttcgacggtaccgttgaagtg	GGTGGCGGAGGCTCGGGCGGAGGTGGGTCGGGTGGCGGCGGATCAatgggatccatgtcgaagggcgaggagctgttcaccggcgtcgtcccgatcctggtcgagctggacggtgacgtcaacggccacaagttctccgtctccggcgagggtgagggcgacgccacctacggcaagctgaccctgaagttcatctgcaccaccggtaagctgccggtcccgtggccgaccctggtcaccaccctgacctacggcgtccagtgcttctcccgctacccggaccacatgaagcgccacgacttcttcaagtccgccatgccggagggttacgtccaggagcgcaccatctccttcaaggacgacggtaactacaagacgcgtgccgaggtcaagttcgag…	3.99359
b1779_RS10	b1779	apFAB70	CGCGCCTTGACATCGCATCTTTTTGTACCTATAATGTGTGGATAGAGT	BBa_J61127	TCTAGAGAAAGAGTGGAACTACCATA	apFAB70--BBa_J61127	CGCGCCTTGACATCGCATCTTTTTGTACCTATAATGTGTGGATAGAGTTCTAGAGAAAGAGTGGAACTACCATA	atgactatcaaagtaggtatcaacggttttggccgtatcggtcgcattgttttccgtgctgctcagaaacgttctgacatcgagatcgttgcaatcaacgacctgttagacgctgattacatggcatacatgctgaaatatgactccactcacggccgtttcgacggtaccgttgaagtg	GGTGGCGGAGGCTCGGGCGGAGGTGGGTCGGGTGGCGGCGGATCAatgggatccatgtcgaagggcgaggagctgttcaccggcgtcgtcccgatcctggtcgagctggacggtgacgtcaacggccacaagttctccgtctccggcgagggtgagggcgacgccacctacggcaagctgaccctgaagttcatctgcaccaccggtaagctgccggtcccgtggccgaccctggtcaccaccctgacctacggcgtccagtgcttctcccgctacccggaccacatgaagcgccacgacttcttcaagtccgccatgccggagggttacgtccaggagcgcaccatctccttcaaggacgacggtaactacaagacgcgtgccgaggtcaagttcgag…	4.72865
b1852_RS2	b1852	BBa_J23119	CGCGCCTTGACAGCTAGCTCAGTCCTAGGTATAATGCTAGCACGAA	apFAB917	ATCTTAATCTAGCGGAGGAGACTTTCATA	BBa_J23119--apFAB917	CGCGCCTTGACAGCTAGCTCAGTCCTAGGTATAATGCTAGCACGAAATCTTAATCTAGCGGAGGAGACTTTCATA	atggcggtaacgcaaacagcccaggcctgtgacctggtcattttcggcgcgaaaggcgaccttgcgcgtcgtaaattgctgccttccctgtatcaactggaaaaagccggtcagctcaacccggacacccggattatcggcgtagggcgtgctgactgggataaagcggcatataccaaa	GGTGGCGGAGGCTCGGGCGGAGGTGGGTCGGGTGGCGGCGGATCAatgggatccatgtcgaagggcgaggagctgttcaccggcgtcgtcccgatcctggtcgagctggacggtgacgtcaacggccacaagttctccgtctccggcgagggtgagggcgacgccacctacggcaagctgaccctgaagttcatctgcaccaccggtaagctgccggtcccgtggccgaccctggtcaccaccctgacctacggcgtccagtgcttctcccgctacccggaccacatgaagcgccacgacttcttcaagtccgccatgccggagggttacgtccaggagcgcaccatctccttcaaggacgacggtaactacaagacgcgtgccgaggtcaagttcgag…	4.28564
b1852_RS8	b1852	BBa_J23118	CGCGCCTTGACGGCTAGCTCAGTCCTAGGTATTGTGCTAGCCGTCG	apFAB923	ATCTTAATCTAGCGTGGGAGAGTTTCATA	BBa_J23118--apFAB923	CGCGCCTTGACGGCTAGCTCAGTCCTAGGTATTGTGCTAGCCGTCGATCTTAATCTAGCGTGGGAGAGTTTCATA	atggcggtaacgcaaacagcccaggcctgtgacctggtcattttcggcgcgaaaggcgaccttgcgcgtcgtaaattgctgccttccctgtatcaactggaaaaagccggtcagctcaacccggacacccggattatcggcgtagggcgtgctgactgggataaagcggcatataccaaa	GGTGGCGGAGGCTCGGGCGGAGGTGGGTCGGGTGGCGGCGGATCAatgggatccatgtcgaagggcgaggagctgttcaccggcgtcgtcccgatcctggtcgagctggacggtgacgtcaacggccacaagttctccgtctccggcgagggtgagggcgacgccacctacggcaagctgaccctgaagttcatctgcaccaccggtaagctgccggtcccgtggccgaccctggtcaccaccctgacctacggcgtccagtgcttctcccgctacccggaccacatgaagcgccacgacttcttcaagtccgccatgccggagggttacgtccaggagcgcaccatctccttcaaggacgacggtaactacaagacgcgtgccgaggtcaagttcgag…	4.68783
b1852_RS15	b1852	BBa_J23109	CGCCtttacagctagctcagtcctagggactgtgctagc	apFAB917	ATCTTAATCTAGCGGAGGAGACTTTCATA	BBa_J23109--apFAB917	CGCGCCtttacagctagctcagtcctagggactgtgctagcATCTTAATCTAGCGGAGGAGACTTTCATA	atggcggtaacgcaaacagcccaggcctgtgacctggtcattttcggcgcgaaaggcgaccttgcgcgtcgtaaattgctgccttccctgtatcaactggaaaaagccggtcagctcaacccggacacccggattatcggcgtagggcgtgctgactgggataaagcggcatataccaaa	GGTGGCGGAGGCTCGGGCGGAGGTGGGTCGGGTGGCGGCGGATCAatgggatccatgtcgaagggcgaggagctgttcaccggcgtcgtcccgatcctggtcgagctggacggtgacgtcaacggccacaagttctccgtctccggcgagggtgagggcgacgccacctacggcaagctgaccctgaagttcatctgcaccaccggtaagctgccggtcccgtggccgaccctggtcaccaccctgacctacggcgtccagtgcttctcccgctacccggaccacatgaagcgccacgacttcttcaagtccgccatgccggagggttacgtccaggagcgcaccatctccttcaaggacgacggtaactacaagacgcgtgccgaggtcaagttcgag…	3.79514
b1852_RS9	b1852	apFAB55	CGCGCCTTGACATAAAGTCTAACCTATAGGTATAATGTGTGGATCTGGC	apFAB876	ATCTTAATCTAGCTAGGGATATTTTCATA	apFAB55--apFAB876	CGCGCCTTGACATAAAGTCTAACCTATAGGTATAATGTGTGGATCTGGCATCTTAATCTAGCTAGGGATATTTTCATA	atggcggtaacgcaaacagcccaggcctgtgacctggtcattttcggcgcgaaaggcgaccttgcgcgtcgtaaattgctgccttccctgtatcaactggaaaaagccggtcagctcaacccggacacccggattatcggcgtagggcgtgctgactgggataaagcggcatataccaaa	GGTGGCGGAGGCTCGGGCGGAGGTGGGTCGGGTGGCGGCGGATCAatgggatccatgtcgaagggcgaggagctgttcaccggcgtcgtcccgatcctggtcgagctggacggtgacgtcaacggccacaagttctccgtctccggcgagggtgagggcgacgccacctacggcaagctgaccctgaagttcatctgcaccaccggtaagctgccggtcccgtggccgaccctggtcaccaccctgacctacggcgtccagtgcttctcccgctacccggaccacatgaagcgccacgacttcttcaagtccgccatgccggagggttacgtccaggagcgcaccatctccttcaaggacgacggtaactacaagacgcgtgccgaggtcaagttcgag…	4.07031
b1852_RS4	b1852	pTrc*	CGCGCCTTGACAATTAATCATCCGGCTCGTATAATGTGTGGAATTGTGAGATGAG	apFAB912	ATCTTAATCTAGCTAGGGAGTGTTTCATA	pTrc*--apFAB912	CGCGCCTTGACAATTAATCATCCGGCTCGTATAATGTGTGGAATTGTGAGATGAGATCTTAATCTAGCTAGGGAGTGTTTCATA	atggcggtaacgcaaacagcccaggcctgtgacctggtcattttcggcgcgaaaggcgaccttgcgcgtcgtaaattgctgccttccctgtatcaactggaaaaagccggtcagctcaacccggacacccggattatcggcgtagggcgtgctgactgggataaagcggcatataccaaa	GGTGGCGGAGGCTCGGGCGGAGGTGGGTCGGGTGGCGGCGGATCAatgggatccatgtcgaagggcgaggagctgttcaccggcgtcgtcccgatcctggtcgagctggacggtgacgtcaacggccacaagttctccgtctccggcgagggtgagggcgacgccacctacggcaagctgaccctgaagttcatctgcaccaccggtaagctgccggtcccgtggccgaccctggtcaccaccctgacctacggcgtccagtgcttctcccgctacccggaccacatgaagcgccacgacttcttcaagtccgccatgccggagggttacgtccaggagcgcaccatctccttcaaggacgacggtaactacaagacgcgtgccgaggtcaagttcgag…	3.89356
b1852_RS13	b1852	apFAB277	CGCGCCTTCCCTATTAATCATCCGGCTCGTATAATGTGTGGAATTTA	apFAB876	ATCTTAATCTAGCTAGGGATATTTTCATA	apFAB277--apFAB876	CGCGCCTTCCCTATTAATCATCCGGCTCGTATAATGTGTGGAATTTAATCTTAATCTAGCTAGGGATATTTTCATA	atggcggtaacgcaaacagcccaggcctgtgacctggtcattttcggcgcgaaaggcgaccttgcgcgtcgtaaattgctgccttccctgtatcaactggaaaaagccggtcagctcaacccggacacccggattatcggcgtagggcgtgctgactgggataaagcggcatataccaaa	GGTGGCGGAGGCTCGGGCGGAGGTGGGTCGGGTGGCGGCGGATCAatgggatccatgtcgaagggcgaggagctgttcaccggcgtcgtcccgatcctggtcgagctggacggtgacgtcaacggccacaagttctccgtctccggcgagggtgagggcgacgccacctacggcaagctgaccctgaagttcatctgcaccaccggtaagctgccggtcccgtggccgaccctggtcaccaccctgacctacggcgtccagtgcttctcccgctacccggaccacatgaagcgccacgacttcttcaagtccgccatgccggagggttacgtccaggagcgcaccatctccttcaaggacgacggtaactacaagacgcgtgccgaggtcaagttcgag…	3.54777
b1852_RS7	b1852	BBa_J23105	CGCGCCTTTACGGCTAGCTCAGTCCTAGGTACTATGCTAGCAAGGT	apFAB857	ATCTTAATCTAGCTGAGGAAAGTTTCATA	BBa_J23105--apFAB857	CGCGCCTTTACGGCTAGCTCAGTCCTAGGTACTATGCTAGCAAGGTATCTTAATCTAGCTGAGGAAAGTTTCATA	atggcggtaacgcaaacagcccaggcctgtgacctggtcattttcggcgcgaaaggcgaccttgcgcgtcgtaaattgctgccttccctgtatcaactggaaaaagccggtcagctcaacccggacacccggattatcggcgtagggcgtgctgactgggataaagcggcatataccaaa	GGTGGCGGAGGCTCGGGCGGAGGTGGGTCGGGTGGCGGCGGATCAatgggatccatgtcgaagggcgaggagctgttcaccggcgtcgtcccgatcctggtcgagctggacggtgacgtcaacggccacaagttctccgtctccggcgagggtgagggcgacgccacctacggcaagctgaccctgaagttcatctgcaccaccggtaagctgccggtcccgtggccgaccctggtcaccaccctgacctacggcgtccagtgcttctcccgctacccggaccacatgaagcgccacgacttcttcaagtccgccatgccggagggttacgtccaggagcgcaccatctccttcaaggacgacggtaactacaagacgcgtgccgaggtcaagttcgag…	4.02141
b1852_RS14	b1852	BBa_J23115	CGCGCCTTTATAGCTAGCTCAGCCCTTGGTACAATGCTAGCGCCTG	apFAB904	ATCTTAATCTAGCGGGGGATTTTTTCATA	BBa_J23115--apFAB904	CGCGCCTTTATAGCTAGCTCAGCCCTTGGTACAATGCTAGCGCCTGATCTTAATCTAGCGGGGGATTTTTTCATA	atggcggtaacgcaaacagcccaggcctgtgacctggtcattttcggcgcgaaaggcgaccttgcgcgtcgtaaattgctgccttccctgtatcaactggaaaaagccggtcagctcaacccggacacccggattatcggcgtagggcgtgctgactgggataaagcggcatataccaaa	GGTGGCGGAGGCTCGGGCGGAGGTGGGTCGGGTGGCGGCGGATCAatgggatccatgtcgaagggcgaggagctgttcaccggcgtcgtcccgatcctggtcgagctggacggtgacgtcaacggccacaagttctccgtctccggcgagggtgagggcgacgccacctacggcaagctgaccctgaagttcatctgcaccaccggtaagctgccggtcccgtggccgaccctggtcaccaccctgacctacggcgtccagtgcttctcccgctacccggaccacatgaagcgccacgacttcttcaagtccgccatgccggagggttacgtccaggagcgcaccatctccttcaaggacgacggtaactacaagacgcgtgccgaggtcaagttcgag…	3.5149
b1852_RS1	b1852	apFAB75	CGCGCCTTGACATTTATCCCTTGCGGCGATATAATGTGTGGATAAGTG	JBEI_RBS	AAAGATCTTTTAAGAAGGAGATATACATA	apFAB75--JBEI_RBS	CGCGCCTTGACATTTATCCCTTGCGGCGATATAATGTGTGGATAAGTGAAAGATCTTTTAAGAAGGAGATATACATA	atggcggtaacgcaaacagcccaggcctgtgacctggtcattttcggcgcgaaaggcgaccttgcgcgtcgtaaattgctgccttccctgtatcaactggaaaaagccggtcagctcaacccggacacccggattatcggcgtagggcgtgctgactgggataaagcggcatataccaaa	GGTGGCGGAGGCTCGGGCGGAGGTGGGTCGGGTGGCGGCGGATCAatgggatccatgtcgaagggcgaggagctgttcaccggcgtcgtcccgatcctggtcgagctggacggtgacgtcaacggccacaagttctccgtctccggcgagggtgagggcgacgccacctacggcaagctgaccctgaagttcatctgcaccaccggtaagctgccggtcccgtggccgaccctggtcaccaccctgacctacggcgtccagtgcttctcccgctacccggaccacatgaagcgccacgacttcttcaagtccgccatgccggagggttacgtccaggagcgcaccatctccttcaaggacgacggtaactacaagacgcgtgccgaggtcaagttcgag…	4.70745
b1852_RS5	b1852	apFAB57	CGCGCCTTGACATAAAGTCTAACCTATAGGCATAATTATTTCATCCGAC	apFAB904	ATCTTAATCTAGCGGGGGATTTTTTCATA	apFAB57--apFAB904	CGCGCCTTGACATAAAGTCTAACCTATAGGCATAATTATTTCATCCGACATCTTAATCTAGCGGGGGATTTTTTCATA	atggcggtaacgcaaacagcccaggcctgtgacctggtcattttcggcgcgaaaggcgaccttgcgcgtcgtaaattgctgccttccctgtatcaactggaaaaagccggtcagctcaacccggacacccggattatcggcgtagggcgtgctgactgggataaagcggcatataccaaa	GGTGGCGGAGGCTCGGGCGGAGGTGGGTCGGGTGGCGGCGGATCAatgggatccatgtcgaagggcgaggagctgttcaccggcgtcgtcccgatcctggtcgagctggacggtgacgtcaacggccacaagttctccgtctccggcgagggtgagggcgacgccacctacggcaagctgaccctgaagttcatctgcaccaccggtaagctgccggtcccgtggccgaccctggtcaccaccctgacctacggcgtccagtgcttctcccgctacccggaccacatgaagcgccacgacttcttcaagtccgccatgccggagggttacgtccaggagcgcaccatctccttcaaggacgacggtaactacaagacgcgtgccgaggtcaagttcgag…	3.7569
b1852_RS12	b1852	BBa_J23119	CGCGCCTTGACAGCTAGCTCAGTCCTAGGTATAATGCTAGCACGAA	BBa_J61129	TCTAGAGAAAGATTGGACGTACCATA	BBa_J23119--BBa_J61129	CGCGCCTTGACAGCTAGCTCAGTCCTAGGTATAATGCTAGCACGAATCTAGAGAAAGATTGGACGTACCATA	atggcggtaacgcaaacagcccaggcctgtgacctggtcattttcggcgcgaaaggcgaccttgcgcgtcgtaaattgctgccttccctgtatcaactggaaaaagccggtcagctcaacccggacacccggattatcggcgtagggcgtgctgactgggataaagcggcatataccaaa	GGTGGCGGAGGCTCGGGCGGAGGTGGGTCGGGTGGCGGCGGATCAatgggatccatgtcgaagggcgaggagctgttcaccggcgtcgtcccgatcctggtcgagctggacggtgacgtcaacggccacaagttctccgtctccggcgagggtgagggcgacgccacctacggcaagctgaccctgaagttcatctgcaccaccggtaagctgccggtcccgtggccgaccctggtcaccaccctgacctacggcgtccagtgcttctcccgctacccggaccacatgaagcgccacgacttcttcaagtccgccatgccggagggttacgtccaggagcgcaccatctccttcaaggacgacggtaactacaagacgcgtgccgaggtcaagttcgag…	3.72806
b1852_RS10	b1852	apFAB70	CGCGCCTTGACATCGCATCTTTTTGTACCTATAATGTGTGGATAGAGT	BBa_J61127	TCTAGAGAAAGAGTGGAACTACCATA	apFAB70--BBa_J61127	CGCGCCTTGACATCGCATCTTTTTGTACCTATAATGTGTGGATAGAGTTCTAGAGAAAGAGTGGAACTACCATA	atggcggtaacgcaaacagcccaggcctgtgacctggtcattttcggcgcgaaaggcgaccttgcgcgtcgtaaattgctgccttccctgtatcaactggaaaaagccggtcagctcaacccggacacccggattatcggcgtagggcgtgctgactgggataaagcggcatataccaaa	GGTGGCGGAGGCTCGGGCGGAGGTGGGTCGGGTGGCGGCGGATCAatgggatccatgtcgaagggcgaggagctgttcaccggcgtcgtcccgatcctggtcgagctggacggtgacgtcaacggccacaagttctccgtctccggcgagggtgagggcgacgccacctacggcaagctgaccctgaagttcatctgcaccaccggtaagctgccggtcccgtggccgaccctggtcaccaccctgacctacggcgtccagtgcttctcccgctacccggaccacatgaagcgccacgacttcttcaagtccgccatgccggagggttacgtccaggagcgcaccatctccttcaaggacgacggtaactacaagacgcgtgccgaggtcaagttcgag…	4.15768
b1854_RS2	b1854	BBa_J23119	CGCGCCTTGACAGCTAGCTCAGTCCTAGGTATAATGCTAGCACGAA	apFAB917	ATCTTAATCTAGCGGAGGAGACTTTCATA	BBa_J23119--apFAB917	CGCGCCTTGACAGCTAGCTCAGTCCTAGGTATAATGCTAGCACGAAATCTTAATCTAGCGGAGGAGACTTTCATA	ATGTCCAGAAGGCTTCGCAGAACAAAAATCGTTACCACGTTAGGCCCAGCAACAGATCGCGATAATAATCTTGAAAAAGTTATCGCGGCGGGTGCCAACGTTGTACGTATGAACTTTTCTCACGGCTCGCCTGAAGATCACAAAATGCGCGCGGATAAAGTTCGTGAGATTGCCGCAAAA	GGTGGCGGAGGCTCGGGCGGAGGTGGGTCGGGTGGCGGCGGATCAatgggatccatgtcgaagggcgaggagctgttcaccggcgtcgtcccgatcctggtcgagctggacggtgacgtcaacggccacaagttctccgtctccggcgagggtgagggcgacgccacctacggcaagctgaccctgaagttcatctgcaccaccggtaagctgccggtcccgtggccgaccctggtcaccaccctgacctacggcgtccagtgcttctcccgctacccggaccacatgaagcgccacgacttcttcaagtccgccatgccggagggttacgtccaggagcgcaccatctccttcaaggacgacggtaactacaagacgcgtgccgaggtcaagttcgag…	4.9054
b1854_RS8	b1854	BBa_J23118	CGCGCCTTGACGGCTAGCTCAGTCCTAGGTATTGTGCTAGCCGTCG	apFAB923	ATCTTAATCTAGCGTGGGAGAGTTTCATA	BBa_J23118--apFAB923	CGCGCCTTGACGGCTAGCTCAGTCCTAGGTATTGTGCTAGCCGTCGATCTTAATCTAGCGTGGGAGAGTTTCATA	ATGTCCAGAAGGCTTCGCAGAACAAAAATCGTTACCACGTTAGGCCCAGCAACAGATCGCGATAATAATCTTGAAAAAGTTATCGCGGCGGGTGCCAACGTTGTACGTATGAACTTTTCTCACGGCTCGCCTGAAGATCACAAAATGCGCGCGGATAAAGTTCGTGAGATTGCCGCAAAA	GGTGGCGGAGGCTCGGGCGGAGGTGGGTCGGGTGGCGGCGGATCAatgggatccatgtcgaagggcgaggagctgttcaccggcgtcgtcccgatcctggtcgagctggacggtgacgtcaacggccacaagttctccgtctccggcgagggtgagggcgacgccacctacggcaagctgaccctgaagttcatctgcaccaccggtaagctgccggtcccgtggccgaccctggtcaccaccctgacctacggcgtccagtgcttctcccgctacccggaccacatgaagcgccacgacttcttcaagtccgccatgccggagggttacgtccaggagcgcaccatctccttcaaggacgacggtaactacaagacgcgtgccgaggtcaagttcgag…	4.51042
b1854_RS15	b1854	BBa_J23109	CGCCtttacagctagctcagtcctagggactgtgctagc	apFAB917	ATCTTAATCTAGCGGAGGAGACTTTCATA	BBa_J23109--apFAB917	CGCGCCtttacagctagctcagtcctagggactgtgctagcATCTTAATCTAGCGGAGGAGACTTTCATA	ATGTCCAGAAGGCTTCGCAGAACAAAAATCGTTACCACGTTAGGCCCAGCAACAGATCGCGATAATAATCTTGAAAAAGTTATCGCGGCGGGTGCCAACGTTGTACGTATGAACTTTTCTCACGGCTCGCCTGAAGATCACAAAATGCGCGCGGATAAAGTTCGTGAGATTGCCGCAAAA	GGTGGCGGAGGCTCGGGCGGAGGTGGGTCGGGTGGCGGCGGATCAatgggatccatgtcgaagggcgaggagctgttcaccggcgtcgtcccgatcctggtcgagctggacggtgacgtcaacggccacaagttctccgtctccggcgagggtgagggcgacgccacctacggcaagctgaccctgaagttcatctgcaccaccggtaagctgccggtcccgtggccgaccctggtcaccaccctgacctacggcgtccagtgcttctcccgctacccggaccacatgaagcgccacgacttcttcaagtccgccatgccggagggttacgtccaggagcgcaccatctccttcaaggacgacggtaactacaagacgcgtgccgaggtcaagttcgag…	3.61278
b1854_RS11	b1854	apFAB47	CGCGCCAAAAAGAGTATTGACTTCGCATCTTTTTGTACCCATAATTATTTCATTCACA	B0032_RBS	TCACACAGGAAAGGCCCATA	apFAB47--B0032_RBS	CGCGCCAAAAAGAGTATTGACTTCGCATCTTTTTGTACCCATAATTATTTCATTCACATCACACAGGAAAGGCCCATA	ATGTCCAGAAGGCTTCGCAGAACAAAAATCGTTACCACGTTAGGCCCAGCAACAGATCGCGATAATAATCTTGAAAAAGTTATCGCGGCGGGTGCCAACGTTGTACGTATGAACTTTTCTCACGGCTCGCCTGAAGATCACAAAATGCGCGCGGATAAAGTTCGTGAGATTGCCGCAAAA	GGTGGCGGAGGCTCGGGCGGAGGTGGGTCGGGTGGCGGCGGATCAatgggatccatgtcgaagggcgaggagctgttcaccggcgtcgtcccgatcctggtcgagctggacggtgacgtcaacggccacaagttctccgtctccggcgagggtgagggcgacgccacctacggcaagctgaccctgaagttcatctgcaccaccggtaagctgccggtcccgtggccgaccctggtcaccaccctgacctacggcgtccagtgcttctcccgctacccggaccacatgaagcgccacgacttcttcaagtccgccatgccggagggttacgtccaggagcgcaccatctccttcaaggacgacggtaactacaagacgcgtgccgaggtcaagttcgag…	5.33329
b1854_RS9	b1854	apFAB55	CGCGCCTTGACATAAAGTCTAACCTATAGGTATAATGTGTGGATCTGGC	apFAB876	ATCTTAATCTAGCTAGGGATATTTTCATA	apFAB55--apFAB876	CGCGCCTTGACATAAAGTCTAACCTATAGGTATAATGTGTGGATCTGGCATCTTAATCTAGCTAGGGATATTTTCATA	ATGTCCAGAAGGCTTCGCAGAACAAAAATCGTTACCACGTTAGGCCCAGCAACAGATCGCGATAATAATCTTGAAAAAGTTATCGCGGCGGGTGCCAACGTTGTACGTATGAACTTTTCTCACGGCTCGCCTGAAGATCACAAAATGCGCGCGGATAAAGTTCGTGAGATTGCCGCAAAA	GGTGGCGGAGGCTCGGGCGGAGGTGGGTCGGGTGGCGGCGGATCAatgggatccatgtcgaagggcgaggagctgttcaccggcgtcgtcccgatcctggtcgagctggacggtgacgtcaacggccacaagttctccgtctccggcgagggtgagggcgacgccacctacggcaagctgaccctgaagttcatctgcaccaccggtaagctgccggtcccgtggccgaccctggtcaccaccctgacctacggcgtccagtgcttctcccgctacccggaccacatgaagcgccacgacttcttcaagtccgccatgccggagggttacgtccaggagcgcaccatctccttcaaggacgacggtaactacaagacgcgtgccgaggtcaagttcgag…	4.10303
b1854_RS6	b1854	BBa_J23100	CGCGCCTTGACGGCTAGCTCAGTCCTAGGTACAGTGCTAGCTTAAT	apFAB918	ATCTTAATCTAGCTAGGGAACGTTTCATA	BBa_J23100--apFAB918	CGCGCCTTGACGGCTAGCTCAGTCCTAGGTACAGTGCTAGCTTAATATCTTAATCTAGCTAGGGAACGTTTCATA	ATGTCCAGAAGGCTTCGCAGAACAAAAATCGTTACCACGTTAGGCCCAGCAACAGATCGCGATAATAATCTTGAAAAAGTTATCGCGGCGGGTGCCAACGTTGTACGTATGAACTTTTCTCACGGCTCGCCTGAAGATCACAAAATGCGCGCGGATAAAGTTCGTGAGATTGCCGCAAAA	GGTGGCGGAGGCTCGGGCGGAGGTGGGTCGGGTGGCGGCGGATCAatgggatccatgtcgaagggcgaggagctgttcaccggcgtcgtcccgatcctggtcgagctggacggtgacgtcaacggccacaagttctccgtctccggcgagggtgagggcgacgccacctacggcaagctgaccctgaagttcatctgcaccaccggtaagctgccggtcccgtggccgaccctggtcaccaccctgacctacggcgtccagtgcttctcccgctacccggaccacatgaagcgccacgacttcttcaagtccgccatgccggagggttacgtccaggagcgcaccatctccttcaaggacgacggtaactacaagacgcgtgccgaggtcaagttcgag…	5.00426
b1854_RS7	b1854	BBa_J23105	CGCGCCTTTACGGCTAGCTCAGTCCTAGGTACTATGCTAGCAAGGT	apFAB857	ATCTTAATCTAGCTGAGGAAAGTTTCATA	BBa_J23105--apFAB857	CGCGCCTTTACGGCTAGCTCAGTCCTAGGTACTATGCTAGCAAGGTATCTTAATCTAGCTGAGGAAAGTTTCATA	ATGTCCAGAAGGCTTCGCAGAACAAAAATCGTTACCACGTTAGGCCCAGCAACAGATCGCGATAATAATCTTGAAAAAGTTATCGCGGCGGGTGCCAACGTTGTACGTATGAACTTTTCTCACGGCTCGCCTGAAGATCACAAAATGCGCGCGGATAAAGTTCGTGAGATTGCCGCAAAA	GGTGGCGGAGGCTCGGGCGGAGGTGGGTCGGGTGGCGGCGGATCAatgggatccatgtcgaagggcgaggagctgttcaccggcgtcgtcccgatcctggtcgagctggacggtgacgtcaacggccacaagttctccgtctccggcgagggtgagggcgacgccacctacggcaagctgaccctgaagttcatctgcaccaccggtaagctgccggtcccgtggccgaccctggtcaccaccctgacctacggcgtccagtgcttctcccgctacccggaccacatgaagcgccacgacttcttcaagtccgccatgccggagggttacgtccaggagcgcaccatctccttcaaggacgacggtaactacaagacgcgtgccgaggtcaagttcgag…	4.17011
b1854_RS14	b1854	BBa_J23115	CGCGCCTTTATAGCTAGCTCAGCCCTTGGTACAATGCTAGCGCCTG	apFAB904	ATCTTAATCTAGCGGGGGATTTTTTCATA	BBa_J23115--apFAB904	CGCGCCTTTATAGCTAGCTCAGCCCTTGGTACAATGCTAGCGCCTGATCTTAATCTAGCGGGGGATTTTTTCATA	ATGTCCAGAAGGCTTCGCAGAACAAAAATCGTTACCACGTTAGGCCCAGCAACAGATCGCGATAATAATCTTGAAAAAGTTATCGCGGCGGGTGCCAACGTTGTACGTATGAACTTTTCTCACGGCTCGCCTGAAGATCACAAAATGCGCGCGGATAAAGTTCGTGAGATTGCCGCAAAA	GGTGGCGGAGGCTCGGGCGGAGGTGGGTCGGGTGGCGGCGGATCAatgggatccatgtcgaagggcgaggagctgttcaccggcgtcgtcccgatcctggtcgagctggacggtgacgtcaacggccacaagttctccgtctccggcgagggtgagggcgacgccacctacggcaagctgaccctgaagttcatctgcaccaccggtaagctgccggtcccgtggccgaccctggtcaccaccctgacctacggcgtccagtgcttctcccgctacccggaccacatgaagcgccacgacttcttcaagtccgccatgccggagggttacgtccaggagcgcaccatctccttcaaggacgacggtaactacaagacgcgtgccgaggtcaagttcgag…	3.9144
b1854_RS1	b1854	apFAB75	CGCGCCTTGACATTTATCCCTTGCGGCGATATAATGTGTGGATAAGTG	JBEI_RBS	AAAGATCTTTTAAGAAGGAGATATACATA	apFAB75--JBEI_RBS	CGCGCCTTGACATTTATCCCTTGCGGCGATATAATGTGTGGATAAGTGAAAGATCTTTTAAGAAGGAGATATACATA	ATGTCCAGAAGGCTTCGCAGAACAAAAATCGTTACCACGTTAGGCCCAGCAACAGATCGCGATAATAATCTTGAAAAAGTTATCGCGGCGGGTGCCAACGTTGTACGTATGAACTTTTCTCACGGCTCGCCTGAAGATCACAAAATGCGCGCGGATAAAGTTCGTGAGATTGCCGCAAAA	GGTGGCGGAGGCTCGGGCGGAGGTGGGTCGGGTGGCGGCGGATCAatgggatccatgtcgaagggcgaggagctgttcaccggcgtcgtcccgatcctggtcgagctggacggtgacgtcaacggccacaagttctccgtctccggcgagggtgagggcgacgccacctacggcaagctgaccctgaagttcatctgcaccaccggtaagctgccggtcccgtggccgaccctggtcaccaccctgacctacggcgtccagtgcttctcccgctacccggaccacatgaagcgccacgacttcttcaagtccgccatgccggagggttacgtccaggagcgcaccatctccttcaaggacgacggtaactacaagacgcgtgccgaggtcaagttcgag…	5.39593
b1854_RS5	b1854	apFAB57	CGCGCCTTGACATAAAGTCTAACCTATAGGCATAATTATTTCATCCGAC	apFAB904	ATCTTAATCTAGCGGGGGATTTTTTCATA	apFAB57--apFAB904	CGCGCCTTGACATAAAGTCTAACCTATAGGCATAATTATTTCATCCGACATCTTAATCTAGCGGGGGATTTTTTCATA	ATGTCCAGAAGGCTTCGCAGAACAAAAATCGTTACCACGTTAGGCCCAGCAACAGATCGCGATAATAATCTTGAAAAAGTTATCGCGGCGGGTGCCAACGTTGTACGTATGAACTTTTCTCACGGCTCGCCTGAAGATCACAAAATGCGCGCGGATAAAGTTCGTGAGATTGCCGCAAAA	GGTGGCGGAGGCTCGGGCGGAGGTGGGTCGGGTGGCGGCGGATCAatgggatccatgtcgaagggcgaggagctgttcaccggcgtcgtcccgatcctggtcgagctggacggtgacgtcaacggccacaagttctccgtctccggcgagggtgagggcgacgccacctacggcaagctgaccctgaagttcatctgcaccaccggtaagctgccggtcccgtggccgaccctggtcaccaccctgacctacggcgtccagtgcttctcccgctacccggaccacatgaagcgccacgacttcttcaagtccgccatgccggagggttacgtccaggagcgcaccatctccttcaaggacgacggtaactacaagacgcgtgccgaggtcaagttcgag…	5.27227
b1854_RS12	b1854	BBa_J23119	CGCGCCTTGACAGCTAGCTCAGTCCTAGGTATAATGCTAGCACGAA	BBa_J61129	TCTAGAGAAAGATTGGACGTACCATA	BBa_J23119--BBa_J61129	CGCGCCTTGACAGCTAGCTCAGTCCTAGGTATAATGCTAGCACGAATCTAGAGAAAGATTGGACGTACCATA	ATGTCCAGAAGGCTTCGCAGAACAAAAATCGTTACCACGTTAGGCCCAGCAACAGATCGCGATAATAATCTTGAAAAAGTTATCGCGGCGGGTGCCAACGTTGTACGTATGAACTTTTCTCACGGCTCGCCTGAAGATCACAAAATGCGCGCGGATAAAGTTCGTGAGATTGCCGCAAAA	GGTGGCGGAGGCTCGGGCGGAGGTGGGTCGGGTGGCGGCGGATCAatgggatccatgtcgaagggcgaggagctgttcaccggcgtcgtcccgatcctggtcgagctggacggtgacgtcaacggccacaagttctccgtctccggcgagggtgagggcgacgccacctacggcaagctgaccctgaagttcatctgcaccaccggtaagctgccggtcccgtggccgaccctggtcaccaccctgacctacggcgtccagtgcttctcccgctacccggaccacatgaagcgccacgacttcttcaagtccgccatgccggagggttacgtccaggagcgcaccatctccttcaaggacgacggtaactacaagacgcgtgccgaggtcaagttcgag…	3.97158
b1854_RS10	b1854	apFAB70	CGCGCCTTGACATCGCATCTTTTTGTACCTATAATGTGTGGATAGAGT	BBa_J61127	TCTAGAGAAAGAGTGGAACTACCATA	apFAB70--BBa_J61127	CGCGCCTTGACATCGCATCTTTTTGTACCTATAATGTGTGGATAGAGTTCTAGAGAAAGAGTGGAACTACCATA	ATGTCCAGAAGGCTTCGCAGAACAAAAATCGTTACCACGTTAGGCCCAGCAACAGATCGCGATAATAATCTTGAAAAAGTTATCGCGGCGGGTGCCAACGTTGTACGTATGAACTTTTCTCACGGCTCGCCTGAAGATCACAAAATGCGCGCGGATAAAGTTCGTGAGATTGCCGCAAAA	GGTGGCGGAGGCTCGGGCGGAGGTGGGTCGGGTGGCGGCGGATCAatgggatccatgtcgaagggcgaggagctgttcaccggcgtcgtcccgatcctggtcgagctggacggtgacgtcaacggccacaagttctccgtctccggcgagggtgagggcgacgccacctacggcaagctgaccctgaagttcatctgcaccaccggtaagctgccggtcccgtggccgaccctggtcaccaccctgacctacggcgtccagtgcttctcccgctacccggaccacatgaagcgccacgacttcttcaagtccgccatgccggagggttacgtccaggagcgcaccatctccttcaaggacgacggtaactacaagacgcgtgccgaggtcaagttcgag…	4.77031
b2029_RS8	b2029	BBa_J23118	CGCGCCTTGACGGCTAGCTCAGTCCTAGGTATTGTGCTAGCCGTCG	apFAB923	ATCTTAATCTAGCGTGGGAGAGTTTCATA	BBa_J23118--apFAB923	CGCGCCTTGACGGCTAGCTCAGTCCTAGGTATTGTGCTAGCCGTCGATCTTAATCTAGCGTGGGAGAGTTTCATA	caaactctttcaccgtatagtaaggaaccagtttcttgcctggattttcggcaatcacttcttccgtcttctcacgggaacggttgaaaatagagacggtataaccacggctttcgatgttgagcgcaaggttgcgtcccatcactgccataccgactacgccgatctgttgcttggaca	GGTGGCGGAGGCTCGGGCGGAGGTGGGTCGGGTGGCGGCGGATCAatgggatccatgtcgaagggcgaggagctgttcaccggcgtcgtcccgatcctggtcgagctggacggtgacgtcaacggccacaagttctccgtctccggcgagggtgagggcgacgccacctacggcaagctgaccctgaagttcatctgcaccaccggtaagctgccggtcccgtggccgaccctggtcaccaccctgacctacggcgtccagtgcttctcccgctacccggaccacatgaagcgccacgacttcttcaagtccgccatgccggagggttacgtccaggagcgcaccatctccttcaaggacgacggtaactacaagacgcgtgccgaggtcaagttcgag…	3.62791
b2029_RS15	b2029	BBa_J23109	CGCCtttacagctagctcagtcctagggactgtgctagc	apFAB917	ATCTTAATCTAGCGGAGGAGACTTTCATA	BBa_J23109--apFAB917	CGCGCCtttacagctagctcagtcctagggactgtgctagcATCTTAATCTAGCGGAGGAGACTTTCATA	caaactctttcaccgtatagtaaggaaccagtttcttgcctggattttcggcaatcacttcttccgtcttctcacgggaacggttgaaaatagagacggtataaccacggctttcgatgttgagcgcaaggttgcgtcccatcactgccataccgactacgccgatctgttgcttggaca	GGTGGCGGAGGCTCGGGCGGAGGTGGGTCGGGTGGCGGCGGATCAatgggatccatgtcgaagggcgaggagctgttcaccggcgtcgtcccgatcctggtcgagctggacggtgacgtcaacggccacaagttctccgtctccggcgagggtgagggcgacgccacctacggcaagctgaccctgaagttcatctgcaccaccggtaagctgccggtcccgtggccgaccctggtcaccaccctgacctacggcgtccagtgcttctcccgctacccggaccacatgaagcgccacgacttcttcaagtccgccatgccggagggttacgtccaggagcgcaccatctccttcaaggacgacggtaactacaagacgcgtgccgaggtcaagttcgag…	3.8429
b2029_RS11	b2029	apFAB47	CGCGCCAAAAAGAGTATTGACTTCGCATCTTTTTGTACCCATAATTATTTCATTCACA	B0032_RBS	TCACACAGGAAAGGCCCATA	apFAB47--B0032_RBS	CGCGCCAAAAAGAGTATTGACTTCGCATCTTTTTGTACCCATAATTATTTCATTCACATCACACAGGAAAGGCCCATA	caaactctttcaccgtatagtaaggaaccagtttcttgcctggattttcggcaatcacttcttccgtcttctcacgggaacggttgaaaatagagacggtataaccacggctttcgatgttgagcgcaaggttgcgtcccatcactgccataccgactacgccgatctgttgcttggaca	GGTGGCGGAGGCTCGGGCGGAGGTGGGTCGGGTGGCGGCGGATCAatgggatccatgtcgaagggcgaggagctgttcaccggcgtcgtcccgatcctggtcgagctggacggtgacgtcaacggccacaagttctccgtctccggcgagggtgagggcgacgccacctacggcaagctgaccctgaagttcatctgcaccaccggtaagctgccggtcccgtggccgaccctggtcaccaccctgacctacggcgtccagtgcttctcccgctacccggaccacatgaagcgccacgacttcttcaagtccgccatgccggagggttacgtccaggagcgcaccatctccttcaaggacgacggtaactacaagacgcgtgccgaggtcaagttcgag…	5.25056
b2029_RS9	b2029	apFAB55	CGCGCCTTGACATAAAGTCTAACCTATAGGTATAATGTGTGGATCTGGC	apFAB876	ATCTTAATCTAGCTAGGGATATTTTCATA	apFAB55--apFAB876	CGCGCCTTGACATAAAGTCTAACCTATAGGTATAATGTGTGGATCTGGCATCTTAATCTAGCTAGGGATATTTTCATA	caaactctttcaccgtatagtaaggaaccagtttcttgcctggattttcggcaatcacttcttccgtcttctcacgggaacggttgaaaatagagacggtataaccacggctttcgatgttgagcgcaaggttgcgtcccatcactgccataccgactacgccgatctgttgcttggaca	GGTGGCGGAGGCTCGGGCGGAGGTGGGTCGGGTGGCGGCGGATCAatgggatccatgtcgaagggcgaggagctgttcaccggcgtcgtcccgatcctggtcgagctggacggtgacgtcaacggccacaagttctccgtctccggcgagggtgagggcgacgccacctacggcaagctgaccctgaagttcatctgcaccaccggtaagctgccggtcccgtggccgaccctggtcaccaccctgacctacggcgtccagtgcttctcccgctacccggaccacatgaagcgccacgacttcttcaagtccgccatgccggagggttacgtccaggagcgcaccatctccttcaaggacgacggtaactacaagacgcgtgccgaggtcaagttcgag…	3.74748
b2029_RS4	b2029	pTrc*	CGCGCCTTGACAATTAATCATCCGGCTCGTATAATGTGTGGAATTGTGAGATGAG	apFAB912	ATCTTAATCTAGCTAGGGAGTGTTTCATA	pTrc*--apFAB912	CGCGCCTTGACAATTAATCATCCGGCTCGTATAATGTGTGGAATTGTGAGATGAGATCTTAATCTAGCTAGGGAGTGTTTCATA	caaactctttcaccgtatagtaaggaaccagtttcttgcctggattttcggcaatcacttcttccgtcttctcacgggaacggttgaaaatagagacggtataaccacggctttcgatgttgagcgcaaggttgcgtcccatcactgccataccgactacgccgatctgttgcttggaca	GGTGGCGGAGGCTCGGGCGGAGGTGGGTCGGGTGGCGGCGGATCAatgggatccatgtcgaagggcgaggagctgttcaccggcgtcgtcccgatcctggtcgagctggacggtgacgtcaacggccacaagttctccgtctccggcgagggtgagggcgacgccacctacggcaagctgaccctgaagttcatctgcaccaccggtaagctgccggtcccgtggccgaccctggtcaccaccctgacctacggcgtccagtgcttctcccgctacccggaccacatgaagcgccacgacttcttcaagtccgccatgccggagggttacgtccaggagcgcaccatctccttcaaggacgacggtaactacaagacgcgtgccgaggtcaagttcgag…	4.77836
b2029_RS6	b2029	BBa_J23100	CGCGCCTTGACGGCTAGCTCAGTCCTAGGTACAGTGCTAGCTTAAT	apFAB918	ATCTTAATCTAGCTAGGGAACGTTTCATA	BBa_J23100--apFAB918	CGCGCCTTGACGGCTAGCTCAGTCCTAGGTACAGTGCTAGCTTAATATCTTAATCTAGCTAGGGAACGTTTCATA	caaactctttcaccgtatagtaaggaaccagtttcttgcctggattttcggcaatcacttcttccgtcttctcacgggaacggttgaaaatagagacggtataaccacggctttcgatgttgagcgcaaggttgcgtcccatcactgccataccgactacgccgatctgttgcttggaca	GGTGGCGGAGGCTCGGGCGGAGGTGGGTCGGGTGGCGGCGGATCAatgggatccatgtcgaagggcgaggagctgttcaccggcgtcgtcccgatcctggtcgagctggacggtgacgtcaacggccacaagttctccgtctccggcgagggtgagggcgacgccacctacggcaagctgaccctgaagttcatctgcaccaccggtaagctgccggtcccgtggccgaccctggtcaccaccctgacctacggcgtccagtgcttctcccgctacccggaccacatgaagcgccacgacttcttcaagtccgccatgccggagggttacgtccaggagcgcaccatctccttcaaggacgacggtaactacaagacgcgtgccgaggtcaagttcgag…	4.09848
b2029_RS13	b2029	apFAB277	CGCGCCTTCCCTATTAATCATCCGGCTCGTATAATGTGTGGAATTTA	apFAB876	ATCTTAATCTAGCTAGGGATATTTTCATA	apFAB277--apFAB876	CGCGCCTTCCCTATTAATCATCCGGCTCGTATAATGTGTGGAATTTAATCTTAATCTAGCTAGGGATATTTTCATA	caaactctttcaccgtatagtaaggaaccagtttcttgcctggattttcggcaatcacttcttccgtcttctcacgggaacggttgaaaatagagacggtataaccacggctttcgatgttgagcgcaaggttgcgtcccatcactgccataccgactacgccgatctgttgcttggaca	GGTGGCGGAGGCTCGGGCGGAGGTGGGTCGGGTGGCGGCGGATCAatgggatccatgtcgaagggcgaggagctgttcaccggcgtcgtcccgatcctggtcgagctggacggtgacgtcaacggccacaagttctccgtctccggcgagggtgagggcgacgccacctacggcaagctgaccctgaagttcatctgcaccaccggtaagctgccggtcccgtggccgaccctggtcaccaccctgacctacggcgtccagtgcttctcccgctacccggaccacatgaagcgccacgacttcttcaagtccgccatgccggagggttacgtccaggagcgcaccatctccttcaaggacgacggtaactacaagacgcgtgccgaggtcaagttcgag…	3.52321
b2029_RS7	b2029	BBa_J23105	CGCGCCTTTACGGCTAGCTCAGTCCTAGGTACTATGCTAGCAAGGT	apFAB857	ATCTTAATCTAGCTGAGGAAAGTTTCATA	BBa_J23105--apFAB857	CGCGCCTTTACGGCTAGCTCAGTCCTAGGTACTATGCTAGCAAGGTATCTTAATCTAGCTGAGGAAAGTTTCATA	caaactctttcaccgtatagtaaggaaccagtttcttgcctggattttcggcaatcacttcttccgtcttctcacgggaacggttgaaaatagagacggtataaccacggctttcgatgttgagcgcaaggttgcgtcccatcactgccataccgactacgccgatctgttgcttggaca	GGTGGCGGAGGCTCGGGCGGAGGTGGGTCGGGTGGCGGCGGATCAatgggatccatgtcgaagggcgaggagctgttcaccggcgtcgtcccgatcctggtcgagctggacggtgacgtcaacggccacaagttctccgtctccggcgagggtgagggcgacgccacctacggcaagctgaccctgaagttcatctgcaccaccggtaagctgccggtcccgtggccgaccctggtcaccaccctgacctacggcgtccagtgcttctcccgctacccggaccacatgaagcgccacgacttcttcaagtccgccatgccggagggttacgtccaggagcgcaccatctccttcaaggacgacggtaactacaagacgcgtgccgaggtcaagttcgag…	4.11823
b2029_RS14	b2029	BBa_J23115	CGCGCCTTTATAGCTAGCTCAGCCCTTGGTACAATGCTAGCGCCTG	apFAB904	ATCTTAATCTAGCGGGGGATTTTTTCATA	BBa_J23115--apFAB904	CGCGCCTTTATAGCTAGCTCAGCCCTTGGTACAATGCTAGCGCCTGATCTTAATCTAGCGGGGGATTTTTTCATA	caaactctttcaccgtatagtaaggaaccagtttcttgcctggattttcggcaatcacttcttccgtcttctcacgggaacggttgaaaatagagacggtataaccacggctttcgatgttgagcgcaaggttgcgtcccatcactgccataccgactacgccgatctgttgcttggaca	GGTGGCGGAGGCTCGGGCGGAGGTGGGTCGGGTGGCGGCGGATCAatgggatccatgtcgaagggcgaggagctgttcaccggcgtcgtcccgatcctggtcgagctggacggtgacgtcaacggccacaagttctccgtctccggcgagggtgagggcgacgccacctacggcaagctgaccctgaagttcatctgcaccaccggtaagctgccggtcccgtggccgaccctggtcaccaccctgacctacggcgtccagtgcttctcccgctacccggaccacatgaagcgccacgacttcttcaagtccgccatgccggagggttacgtccaggagcgcaccatctccttcaaggacgacggtaactacaagacgcgtgccgaggtcaagttcgag…	3.43538
b2029_RS1	b2029	apFAB75	CGCGCCTTGACATTTATCCCTTGCGGCGATATAATGTGTGGATAAGTG	JBEI_RBS	AAAGATCTTTTAAGAAGGAGATATACATA	apFAB75--JBEI_RBS	CGCGCCTTGACATTTATCCCTTGCGGCGATATAATGTGTGGATAAGTGAAAGATCTTTTAAGAAGGAGATATACATA	caaactctttcaccgtatagtaaggaaccagtttcttgcctggattttcggcaatcacttcttccgtcttctcacgggaacggttgaaaatagagacggtataaccacggctttcgatgttgagcgcaaggttgcgtcccatcactgccataccgactacgccgatctgttgcttggaca	GGTGGCGGAGGCTCGGGCGGAGGTGGGTCGGGTGGCGGCGGATCAatgggatccatgtcgaagggcgaggagctgttcaccggcgtcgtcccgatcctggtcgagctggacggtgacgtcaacggccacaagttctccgtctccggcgagggtgagggcgacgccacctacggcaagctgaccctgaagttcatctgcaccaccggtaagctgccggtcccgtggccgaccctggtcaccaccctgacctacggcgtccagtgcttctcccgctacccggaccacatgaagcgccacgacttcttcaagtccgccatgccggagggttacgtccaggagcgcaccatctccttcaaggacgacggtaactacaagacgcgtgccgaggtcaagttcgag…	5.64031
b2029_RS5	b2029	apFAB57	CGCGCCTTGACATAAAGTCTAACCTATAGGCATAATTATTTCATCCGAC	apFAB904	ATCTTAATCTAGCGGGGGATTTTTTCATA	apFAB57--apFAB904	CGCGCCTTGACATAAAGTCTAACCTATAGGCATAATTATTTCATCCGACATCTTAATCTAGCGGGGGATTTTTTCATA	caaactctttcaccgtatagtaaggaaccagtttcttgcctggattttcggcaatcacttcttccgtcttctcacgggaacggttgaaaatagagacggtataaccacggctttcgatgttgagcgcaaggttgcgtcccatcactgccataccgactacgccgatctgttgcttggaca	GGTGGCGGAGGCTCGGGCGGAGGTGGGTCGGGTGGCGGCGGATCAatgggatccatgtcgaagggcgaggagctgttcaccggcgtcgtcccgatcctggtcgagctggacggtgacgtcaacggccacaagttctccgtctccggcgagggtgagggcgacgccacctacggcaagctgaccctgaagttcatctgcaccaccggtaagctgccggtcccgtggccgaccctggtcaccaccctgacctacggcgtccagtgcttctcccgctacccggaccacatgaagcgccacgacttcttcaagtccgccatgccggagggttacgtccaggagcgcaccatctccttcaaggacgacggtaactacaagacgcgtgccgaggtcaagttcgag…	4.78089
b2029_RS12	b2029	BBa_J23119	CGCGCCTTGACAGCTAGCTCAGTCCTAGGTATAATGCTAGCACGAA	BBa_J61129	TCTAGAGAAAGATTGGACGTACCATA	BBa_J23119--BBa_J61129	CGCGCCTTGACAGCTAGCTCAGTCCTAGGTATAATGCTAGCACGAATCTAGAGAAAGATTGGACGTACCATA	caaactctttcaccgtatagtaaggaaccagtttcttgcctggattttcggcaatcacttcttccgtcttctcacgggaacggttgaaaatagagacggtataaccacggctttcgatgttgagcgcaaggttgcgtcccatcactgccataccgactacgccgatctgttgcttggaca	GGTGGCGGAGGCTCGGGCGGAGGTGGGTCGGGTGGCGGCGGATCAatgggatccatgtcgaagggcgaggagctgttcaccggcgtcgtcccgatcctggtcgagctggacggtgacgtcaacggccacaagttctccgtctccggcgagggtgagggcgacgccacctacggcaagctgaccctgaagttcatctgcaccaccggtaagctgccggtcccgtggccgaccctggtcaccaccctgacctacggcgtccagtgcttctcccgctacccggaccacatgaagcgccacgacttcttcaagtccgccatgccggagggttacgtccaggagcgcaccatctccttcaaggacgacggtaactacaagacgcgtgccgaggtcaagttcgag…	3.62149
b2296_RS2	b2296	BBa_J23119	CGCGCCTTGACAGCTAGCTCAGTCCTAGGTATAATGCTAGCACGAA	apFAB917	ATCTTAATCTAGCGGAGGAGACTTTCATA	BBa_J23119--apFAB917	CGCGCCTTGACAGCTAGCTCAGTCCTAGGTATAATGCTAGCACGAAATCTTAATCTAGCGGAGGAGACTTTCATA	ATGTCGAGTAAGTTAGTACTGGTTCTGAACTGCGGTAGTTCTTCACTGAAATTTGCCATCATCGATGCAGTAAATGGTGAAGAGTACCTTTCTGGTTTAGCCGAATGTTTCCACCTGCCCGAAGCACGTATCAAATGGAAAATGGACGGCAATAAACAGGAAGCGGCTTTAGGTGCAGGC	GGTGGCGGAGGCTCGGGCGGAGGTGGGTCGGGTGGCGGCGGATCAatgggatccatgtcgaagggcgaggagctgttcaccggcgtcgtcccgatcctggtcgagctggacggtgacgtcaacggccacaagttctccgtctccggcgagggtgagggcgacgccacctacggcaagctgaccctgaagttcatctgcaccaccggtaagctgccggtcccgtggccgaccctggtcaccaccctgacctacggcgtccagtgcttctcccgctacccggaccacatgaagcgccacgacttcttcaagtccgccatgccggagggttacgtccaggagcgcaccatctccttcaaggacgacggtaactacaagacgcgtgccgaggtcaagttcgag…	4.26293
b2296_RS8	b2296	BBa_J23118	CGCGCCTTGACGGCTAGCTCAGTCCTAGGTATTGTGCTAGCCGTCG	apFAB923	ATCTTAATCTAGCGTGGGAGAGTTTCATA	BBa_J23118--apFAB923	CGCGCCTTGACGGCTAGCTCAGTCCTAGGTATTGTGCTAGCCGTCGATCTTAATCTAGCGTGGGAGAGTTTCATA	ATGTCGAGTAAGTTAGTACTGGTTCTGAACTGCGGTAGTTCTTCACTGAAATTTGCCATCATCGATGCAGTAAATGGTGAAGAGTACCTTTCTGGTTTAGCCGAATGTTTCCACCTGCCCGAAGCACGTATCAAATGGAAAATGGACGGCAATAAACAGGAAGCGGCTTTAGGTGCAGGC	GGTGGCGGAGGCTCGGGCGGAGGTGGGTCGGGTGGCGGCGGATCAatgggatccatgtcgaagggcgaggagctgttcaccggcgtcgtcccgatcctggtcgagctggacggtgacgtcaacggccacaagttctccgtctccggcgagggtgagggcgacgccacctacggcaagctgaccctgaagttcatctgcaccaccggtaagctgccggtcccgtggccgaccctggtcaccaccctgacctacggcgtccagtgcttctcccgctacccggaccacatgaagcgccacgacttcttcaagtccgccatgccggagggttacgtccaggagcgcaccatctccttcaaggacgacggtaactacaagacgcgtgccgaggtcaagttcgag…	4.47511
b2296_RS15	b2296	BBa_J23109	CGCCtttacagctagctcagtcctagggactgtgctagc	apFAB917	ATCTTAATCTAGCGGAGGAGACTTTCATA	BBa_J23109--apFAB917	CGCGCCtttacagctagctcagtcctagggactgtgctagcATCTTAATCTAGCGGAGGAGACTTTCATA	ATGTCGAGTAAGTTAGTACTGGTTCTGAACTGCGGTAGTTCTTCACTGAAATTTGCCATCATCGATGCAGTAAATGGTGAAGAGTACCTTTCTGGTTTAGCCGAATGTTTCCACCTGCCCGAAGCACGTATCAAATGGAAAATGGACGGCAATAAACAGGAAGCGGCTTTAGGTGCAGGC	GGTGGCGGAGGCTCGGGCGGAGGTGGGTCGGGTGGCGGCGGATCAatgggatccatgtcgaagggcgaggagctgttcaccggcgtcgtcccgatcctggtcgagctggacggtgacgtcaacggccacaagttctccgtctccggcgagggtgagggcgacgccacctacggcaagctgaccctgaagttcatctgcaccaccggtaagctgccggtcccgtggccgaccctggtcaccaccctgacctacggcgtccagtgcttctcccgctacccggaccacatgaagcgccacgacttcttcaagtccgccatgccggagggttacgtccaggagcgcaccatctccttcaaggacgacggtaactacaagacgcgtgccgaggtcaagttcgag…	3.92
b2296_RS9	b2296	apFAB55	CGCGCCTTGACATAAAGTCTAACCTATAGGTATAATGTGTGGATCTGGC	apFAB876	ATCTTAATCTAGCTAGGGATATTTTCATA	apFAB55--apFAB876	CGCGCCTTGACATAAAGTCTAACCTATAGGTATAATGTGTGGATCTGGCATCTTAATCTAGCTAGGGATATTTTCATA	ATGTCGAGTAAGTTAGTACTGGTTCTGAACTGCGGTAGTTCTTCACTGAAATTTGCCATCATCGATGCAGTAAATGGTGAAGAGTACCTTTCTGGTTTAGCCGAATGTTTCCACCTGCCCGAAGCACGTATCAAATGGAAAATGGACGGCAATAAACAGGAAGCGGCTTTAGGTGCAGGC	GGTGGCGGAGGCTCGGGCGGAGGTGGGTCGGGTGGCGGCGGATCAatgggatccatgtcgaagggcgaggagctgttcaccggcgtcgtcccgatcctggtcgagctggacggtgacgtcaacggccacaagttctccgtctccggcgagggtgagggcgacgccacctacggcaagctgaccctgaagttcatctgcaccaccggtaagctgccggtcccgtggccgaccctggtcaccaccctgacctacggcgtccagtgcttctcccgctacccggaccacatgaagcgccacgacttcttcaagtccgccatgccggagggttacgtccaggagcgcaccatctccttcaaggacgacggtaactacaagacgcgtgccgaggtcaagttcgag…	4.1583
b2296_RS6	b2296	BBa_J23100	CGCGCCTTGACGGCTAGCTCAGTCCTAGGTACAGTGCTAGCTTAAT	apFAB918	ATCTTAATCTAGCTAGGGAACGTTTCATA	BBa_J23100--apFAB918	CGCGCCTTGACGGCTAGCTCAGTCCTAGGTACAGTGCTAGCTTAATATCTTAATCTAGCTAGGGAACGTTTCATA	ATGTCGAGTAAGTTAGTACTGGTTCTGAACTGCGGTAGTTCTTCACTGAAATTTGCCATCATCGATGCAGTAAATGGTGAAGAGTACCTTTCTGGTTTAGCCGAATGTTTCCACCTGCCCGAAGCACGTATCAAATGGAAAATGGACGGCAATAAACAGGAAGCGGCTTTAGGTGCAGGC	GGTGGCGGAGGCTCGGGCGGAGGTGGGTCGGGTGGCGGCGGATCAatgggatccatgtcgaagggcgaggagctgttcaccggcgtcgtcccgatcctggtcgagctggacggtgacgtcaacggccacaagttctccgtctccggcgagggtgagggcgacgccacctacggcaagctgaccctgaagttcatctgcaccaccggtaagctgccggtcccgtggccgaccctggtcaccaccctgacctacggcgtccagtgcttctcccgctacccggaccacatgaagcgccacgacttcttcaagtccgccatgccggagggttacgtccaggagcgcaccatctccttcaaggacgacggtaactacaagacgcgtgccgaggtcaagttcgag…	4.36316
b2296_RS13	b2296	apFAB277	CGCGCCTTCCCTATTAATCATCCGGCTCGTATAATGTGTGGAATTTA	apFAB876	ATCTTAATCTAGCTAGGGATATTTTCATA	apFAB277--apFAB876	CGCGCCTTCCCTATTAATCATCCGGCTCGTATAATGTGTGGAATTTAATCTTAATCTAGCTAGGGATATTTTCATA	ATGTCGAGTAAGTTAGTACTGGTTCTGAACTGCGGTAGTTCTTCACTGAAATTTGCCATCATCGATGCAGTAAATGGTGAAGAGTACCTTTCTGGTTTAGCCGAATGTTTCCACCTGCCCGAAGCACGTATCAAATGGAAAATGGACGGCAATAAACAGGAAGCGGCTTTAGGTGCAGGC	GGTGGCGGAGGCTCGGGCGGAGGTGGGTCGGGTGGCGGCGGATCAatgggatccatgtcgaagggcgaggagctgttcaccggcgtcgtcccgatcctggtcgagctggacggtgacgtcaacggccacaagttctccgtctccggcgagggtgagggcgacgccacctacggcaagctgaccctgaagttcatctgcaccaccggtaagctgccggtcccgtggccgaccctggtcaccaccctgacctacggcgtccagtgcttctcccgctacccggaccacatgaagcgccacgacttcttcaagtccgccatgccggagggttacgtccaggagcgcaccatctccttcaaggacgacggtaactacaagacgcgtgccgaggtcaagttcgag…	3.83019
b2296_RS7	b2296	BBa_J23105	CGCGCCTTTACGGCTAGCTCAGTCCTAGGTACTATGCTAGCAAGGT	apFAB857	ATCTTAATCTAGCTGAGGAAAGTTTCATA	BBa_J23105--apFAB857	CGCGCCTTTACGGCTAGCTCAGTCCTAGGTACTATGCTAGCAAGGTATCTTAATCTAGCTGAGGAAAGTTTCATA	ATGTCGAGTAAGTTAGTACTGGTTCTGAACTGCGGTAGTTCTTCACTGAAATTTGCCATCATCGATGCAGTAAATGGTGAAGAGTACCTTTCTGGTTTAGCCGAATGTTTCCACCTGCCCGAAGCACGTATCAAATGGAAAATGGACGGCAATAAACAGGAAGCGGCTTTAGGTGCAGGC	GGTGGCGGAGGCTCGGGCGGAGGTGGGTCGGGTGGCGGCGGATCAatgggatccatgtcgaagggcgaggagctgttcaccggcgtcgtcccgatcctggtcgagctggacggtgacgtcaacggccacaagttctccgtctccggcgagggtgagggcgacgccacctacggcaagctgaccctgaagttcatctgcaccaccggtaagctgccggtcccgtggccgaccctggtcaccaccctgacctacggcgtccagtgcttctcccgctacccggaccacatgaagcgccacgacttcttcaagtccgccatgccggagggttacgtccaggagcgcaccatctccttcaaggacgacggtaactacaagacgcgtgccgaggtcaagttcgag…	4.03669
b2296_RS14	b2296	BBa_J23115	CGCGCCTTTATAGCTAGCTCAGCCCTTGGTACAATGCTAGCGCCTG	apFAB904	ATCTTAATCTAGCGGGGGATTTTTTCATA	BBa_J23115--apFAB904	CGCGCCTTTATAGCTAGCTCAGCCCTTGGTACAATGCTAGCGCCTGATCTTAATCTAGCGGGGGATTTTTTCATA	ATGTCGAGTAAGTTAGTACTGGTTCTGAACTGCGGTAGTTCTTCACTGAAATTTGCCATCATCGATGCAGTAAATGGTGAAGAGTACCTTTCTGGTTTAGCCGAATGTTTCCACCTGCCCGAAGCACGTATCAAATGGAAAATGGACGGCAATAAACAGGAAGCGGCTTTAGGTGCAGGC	GGTGGCGGAGGCTCGGGCGGAGGTGGGTCGGGTGGCGGCGGATCAatgggatccatgtcgaagggcgaggagctgttcaccggcgtcgtcccgatcctggtcgagctggacggtgacgtcaacggccacaagttctccgtctccggcgagggtgagggcgacgccacctacggcaagctgaccctgaagttcatctgcaccaccggtaagctgccggtcccgtggccgaccctggtcaccaccctgacctacggcgtccagtgcttctcccgctacccggaccacatgaagcgccacgacttcttcaagtccgccatgccggagggttacgtccaggagcgcaccatctccttcaaggacgacggtaactacaagacgcgtgccgaggtcaagttcgag…	3.92469
b2296_RS12	b2296	BBa_J23119	CGCGCCTTGACAGCTAGCTCAGTCCTAGGTATAATGCTAGCACGAA	BBa_J61129	TCTAGAGAAAGATTGGACGTACCATA	BBa_J23119--BBa_J61129	CGCGCCTTGACAGCTAGCTCAGTCCTAGGTATAATGCTAGCACGAATCTAGAGAAAGATTGGACGTACCATA	ATGTCGAGTAAGTTAGTACTGGTTCTGAACTGCGGTAGTTCTTCACTGAAATTTGCCATCATCGATGCAGTAAATGGTGAAGAGTACCTTTCTGGTTTAGCCGAATGTTTCCACCTGCCCGAAGCACGTATCAAATGGAAAATGGACGGCAATAAACAGGAAGCGGCTTTAGGTGCAGGC	GGTGGCGGAGGCTCGGGCGGAGGTGGGTCGGGTGGCGGCGGATCAatgggatccatgtcgaagggcgaggagctgttcaccggcgtcgtcccgatcctggtcgagctggacggtgacgtcaacggccacaagttctccgtctccggcgagggtgagggcgacgccacctacggcaagctgaccctgaagttcatctgcaccaccggtaagctgccggtcccgtggccgaccctggtcaccaccctgacctacggcgtccagtgcttctcccgctacccggaccacatgaagcgccacgacttcttcaagtccgccatgccggagggttacgtccaggagcgcaccatctccttcaaggacgacggtaactacaagacgcgtgccgaggtcaagttcgag…	4.37341
b2296_RS10	b2296	apFAB70	CGCGCCTTGACATCGCATCTTTTTGTACCTATAATGTGTGGATAGAGT	BBa_J61127	TCTAGAGAAAGAGTGGAACTACCATA	apFAB70--BBa_J61127	CGCGCCTTGACATCGCATCTTTTTGTACCTATAATGTGTGGATAGAGTTCTAGAGAAAGAGTGGAACTACCATA	ATGTCGAGTAAGTTAGTACTGGTTCTGAACTGCGGTAGTTCTTCACTGAAATTTGCCATCATCGATGCAGTAAATGGTGAAGAGTACCTTTCTGGTTTAGCCGAATGTTTCCACCTGCCCGAAGCACGTATCAAATGGAAAATGGACGGCAATAAACAGGAAGCGGCTTTAGGTGCAGGC	GGTGGCGGAGGCTCGGGCGGAGGTGGGTCGGGTGGCGGCGGATCAatgggatccatgtcgaagggcgaggagctgttcaccggcgtcgtcccgatcctggtcgagctggacggtgacgtcaacggccacaagttctccgtctccggcgagggtgagggcgacgccacctacggcaagctgaccctgaagttcatctgcaccaccggtaagctgccggtcccgtggccgaccctggtcaccaccctgacctacggcgtccagtgcttctcccgctacccggaccacatgaagcgccacgacttcttcaagtccgccatgccggagggttacgtccaggagcgcaccatctccttcaaggacgacggtaactacaagacgcgtgccgaggtcaagttcgag…	3.85025
b2388_RS8	b2388	BBa_J23118	CGCGCCTTGACGGCTAGCTCAGTCCTAGGTATTGTGCTAGCCGTCG	apFAB923	ATCTTAATCTAGCGTGGGAGAGTTTCATA	BBa_J23118--apFAB923	CGCGCCTTGACGGCTAGCTCAGTCCTAGGTATTGTGCTAGCCGTCGATCTTAATCTAGCGTGGGAGAGTTTCATA	ATGACAAAGTATGCATTAGTCGGTGATGTGGGCGGCACCAACGCACGTCTTGCTCTGTGTGATATTGCCAGTGGTGAAATCTCGCAGGCTAAGACCTATTCAGGGCTTGATTACCCCAGCCTCGAAGCGGTCATTCGCGTTTATCTTGAAGAACATAAGGTCGAGGTGAAAGACGGCTGT	GGTGGCGGAGGCTCGGGCGGAGGTGGGTCGGGTGGCGGCGGATCAatgggatccatgtcgaagggcgaggagctgttcaccggcgtcgtcccgatcctggtcgagctggacggtgacgtcaacggccacaagttctccgtctccggcgagggtgagggcgacgccacctacggcaagctgaccctgaagttcatctgcaccaccggtaagctgccggtcccgtggccgaccctggtcaccaccctgacctacggcgtccagtgcttctcccgctacccggaccacatgaagcgccacgacttcttcaagtccgccatgccggagggttacgtccaggagcgcaccatctccttcaaggacgacggtaactacaagacgcgtgccgaggtcaagttcgag…	5.1291
b2388_RS15	b2388	BBa_J23109	CGCCtttacagctagctcagtcctagggactgtgctagc	apFAB917	ATCTTAATCTAGCGGAGGAGACTTTCATA	BBa_J23109--apFAB917	CGCGCCtttacagctagctcagtcctagggactgtgctagcATCTTAATCTAGCGGAGGAGACTTTCATA	ATGACAAAGTATGCATTAGTCGGTGATGTGGGCGGCACCAACGCACGTCTTGCTCTGTGTGATATTGCCAGTGGTGAAATCTCGCAGGCTAAGACCTATTCAGGGCTTGATTACCCCAGCCTCGAAGCGGTCATTCGCGTTTATCTTGAAGAACATAAGGTCGAGGTGAAAGACGGCTGT	GGTGGCGGAGGCTCGGGCGGAGGTGGGTCGGGTGGCGGCGGATCAatgggatccatgtcgaagggcgaggagctgttcaccggcgtcgtcccgatcctggtcgagctggacggtgacgtcaacggccacaagttctccgtctccggcgagggtgagggcgacgccacctacggcaagctgaccctgaagttcatctgcaccaccggtaagctgccggtcccgtggccgaccctggtcaccaccctgacctacggcgtccagtgcttctcccgctacccggaccacatgaagcgccacgacttcttcaagtccgccatgccggagggttacgtccaggagcgcaccatctccttcaaggacgacggtaactacaagacgcgtgccgaggtcaagttcgag…	3.91122
b2388_RS11	b2388	apFAB47	CGCGCCAAAAAGAGTATTGACTTCGCATCTTTTTGTACCCATAATTATTTCATTCACA	B0032_RBS	TCACACAGGAAAGGCCCATA	apFAB47--B0032_RBS	CGCGCCAAAAAGAGTATTGACTTCGCATCTTTTTGTACCCATAATTATTTCATTCACATCACACAGGAAAGGCCCATA	ATGACAAAGTATGCATTAGTCGGTGATGTGGGCGGCACCAACGCACGTCTTGCTCTGTGTGATATTGCCAGTGGTGAAATCTCGCAGGCTAAGACCTATTCAGGGCTTGATTACCCCAGCCTCGAAGCGGTCATTCGCGTTTATCTTGAAGAACATAAGGTCGAGGTGAAAGACGGCTGT	GGTGGCGGAGGCTCGGGCGGAGGTGGGTCGGGTGGCGGCGGATCAatgggatccatgtcgaagggcgaggagctgttcaccggcgtcgtcccgatcctggtcgagctggacggtgacgtcaacggccacaagttctccgtctccggcgagggtgagggcgacgccacctacggcaagctgaccctgaagttcatctgcaccaccggtaagctgccggtcccgtggccgaccctggtcaccaccctgacctacggcgtccagtgcttctcccgctacccggaccacatgaagcgccacgacttcttcaagtccgccatgccggagggttacgtccaggagcgcaccatctccttcaaggacgacggtaactacaagacgcgtgccgaggtcaagttcgag…	3.63211
b2388_RS9	b2388	apFAB55	CGCGCCTTGACATAAAGTCTAACCTATAGGTATAATGTGTGGATCTGGC	apFAB876	ATCTTAATCTAGCTAGGGATATTTTCATA	apFAB55--apFAB876	CGCGCCTTGACATAAAGTCTAACCTATAGGTATAATGTGTGGATCTGGCATCTTAATCTAGCTAGGGATATTTTCATA	ATGACAAAGTATGCATTAGTCGGTGATGTGGGCGGCACCAACGCACGTCTTGCTCTGTGTGATATTGCCAGTGGTGAAATCTCGCAGGCTAAGACCTATTCAGGGCTTGATTACCCCAGCCTCGAAGCGGTCATTCGCGTTTATCTTGAAGAACATAAGGTCGAGGTGAAAGACGGCTGT	GGTGGCGGAGGCTCGGGCGGAGGTGGGTCGGGTGGCGGCGGATCAatgggatccatgtcgaagggcgaggagctgttcaccggcgtcgtcccgatcctggtcgagctggacggtgacgtcaacggccacaagttctccgtctccggcgagggtgagggcgacgccacctacggcaagctgaccctgaagttcatctgcaccaccggtaagctgccggtcccgtggccgaccctggtcaccaccctgacctacggcgtccagtgcttctcccgctacccggaccacatgaagcgccacgacttcttcaagtccgccatgccggagggttacgtccaggagcgcaccatctccttcaaggacgacggtaactacaagacgcgtgccgaggtcaagttcgag…	4.73808
b2388_RS13	b2388	apFAB277	CGCGCCTTCCCTATTAATCATCCGGCTCGTATAATGTGTGGAATTTA	apFAB876	ATCTTAATCTAGCTAGGGATATTTTCATA	apFAB277--apFAB876	CGCGCCTTCCCTATTAATCATCCGGCTCGTATAATGTGTGGAATTTAATCTTAATCTAGCTAGGGATATTTTCATA	ATGACAAAGTATGCATTAGTCGGTGATGTGGGCGGCACCAACGCACGTCTTGCTCTGTGTGATATTGCCAGTGGTGAAATCTCGCAGGCTAAGACCTATTCAGGGCTTGATTACCCCAGCCTCGAAGCGGTCATTCGCGTTTATCTTGAAGAACATAAGGTCGAGGTGAAAGACGGCTGT	GGTGGCGGAGGCTCGGGCGGAGGTGGGTCGGGTGGCGGCGGATCAatgggatccatgtcgaagggcgaggagctgttcaccggcgtcgtcccgatcctggtcgagctggacggtgacgtcaacggccacaagttctccgtctccggcgagggtgagggcgacgccacctacggcaagctgaccctgaagttcatctgcaccaccggtaagctgccggtcccgtggccgaccctggtcaccaccctgacctacggcgtccagtgcttctcccgctacccggaccacatgaagcgccacgacttcttcaagtccgccatgccggagggttacgtccaggagcgcaccatctccttcaaggacgacggtaactacaagacgcgtgccgaggtcaagttcgag…	3.7728
b2388_RS7	b2388	BBa_J23105	CGCGCCTTTACGGCTAGCTCAGTCCTAGGTACTATGCTAGCAAGGT	apFAB857	ATCTTAATCTAGCTGAGGAAAGTTTCATA	BBa_J23105--apFAB857	CGCGCCTTTACGGCTAGCTCAGTCCTAGGTACTATGCTAGCAAGGTATCTTAATCTAGCTGAGGAAAGTTTCATA	ATGACAAAGTATGCATTAGTCGGTGATGTGGGCGGCACCAACGCACGTCTTGCTCTGTGTGATATTGCCAGTGGTGAAATCTCGCAGGCTAAGACCTATTCAGGGCTTGATTACCCCAGCCTCGAAGCGGTCATTCGCGTTTATCTTGAAGAACATAAGGTCGAGGTGAAAGACGGCTGT	GGTGGCGGAGGCTCGGGCGGAGGTGGGTCGGGTGGCGGCGGATCAatgggatccatgtcgaagggcgaggagctgttcaccggcgtcgtcccgatcctggtcgagctggacggtgacgtcaacggccacaagttctccgtctccggcgagggtgagggcgacgccacctacggcaagctgaccctgaagttcatctgcaccaccggtaagctgccggtcccgtggccgaccctggtcaccaccctgacctacggcgtccagtgcttctcccgctacccggaccacatgaagcgccacgacttcttcaagtccgccatgccggagggttacgtccaggagcgcaccatctccttcaaggacgacggtaactacaagacgcgtgccgaggtcaagttcgag…	4.32454
b2388_RS14	b2388	BBa_J23115	CGCGCCTTTATAGCTAGCTCAGCCCTTGGTACAATGCTAGCGCCTG	apFAB904	ATCTTAATCTAGCGGGGGATTTTTTCATA	BBa_J23115--apFAB904	CGCGCCTTTATAGCTAGCTCAGCCCTTGGTACAATGCTAGCGCCTGATCTTAATCTAGCGGGGGATTTTTTCATA	ATGACAAAGTATGCATTAGTCGGTGATGTGGGCGGCACCAACGCACGTCTTGCTCTGTGTGATATTGCCAGTGGTGAAATCTCGCAGGCTAAGACCTATTCAGGGCTTGATTACCCCAGCCTCGAAGCGGTCATTCGCGTTTATCTTGAAGAACATAAGGTCGAGGTGAAAGACGGCTGT	GGTGGCGGAGGCTCGGGCGGAGGTGGGTCGGGTGGCGGCGGATCAatgggatccatgtcgaagggcgaggagctgttcaccggcgtcgtcccgatcctggtcgagctggacggtgacgtcaacggccacaagttctccgtctccggcgagggtgagggcgacgccacctacggcaagctgaccctgaagttcatctgcaccaccggtaagctgccggtcccgtggccgaccctggtcaccaccctgacctacggcgtccagtgcttctcccgctacccggaccacatgaagcgccacgacttcttcaagtccgccatgccggagggttacgtccaggagcgcaccatctccttcaaggacgacggtaactacaagacgcgtgccgaggtcaagttcgag…	4.14648
b2388_RS5	b2388	apFAB57	CGCGCCTTGACATAAAGTCTAACCTATAGGCATAATTATTTCATCCGAC	apFAB904	ATCTTAATCTAGCGGGGGATTTTTTCATA	apFAB57--apFAB904	CGCGCCTTGACATAAAGTCTAACCTATAGGCATAATTATTTCATCCGACATCTTAATCTAGCGGGGGATTTTTTCATA	ATGACAAAGTATGCATTAGTCGGTGATGTGGGCGGCACCAACGCACGTCTTGCTCTGTGTGATATTGCCAGTGGTGAAATCTCGCAGGCTAAGACCTATTCAGGGCTTGATTACCCCAGCCTCGAAGCGGTCATTCGCGTTTATCTTGAAGAACATAAGGTCGAGGTGAAAGACGGCTGT	GGTGGCGGAGGCTCGGGCGGAGGTGGGTCGGGTGGCGGCGGATCAatgggatccatgtcgaagggcgaggagctgttcaccggcgtcgtcccgatcctggtcgagctggacggtgacgtcaacggccacaagttctccgtctccggcgagggtgagggcgacgccacctacggcaagctgaccctgaagttcatctgcaccaccggtaagctgccggtcccgtggccgaccctggtcaccaccctgacctacggcgtccagtgcttctcccgctacccggaccacatgaagcgccacgacttcttcaagtccgccatgccggagggttacgtccaggagcgcaccatctccttcaaggacgacggtaactacaagacgcgtgccgaggtcaagttcgag…	5.38922
b2388_RS12	b2388	BBa_J23119	CGCGCCTTGACAGCTAGCTCAGTCCTAGGTATAATGCTAGCACGAA	BBa_J61129	TCTAGAGAAAGATTGGACGTACCATA	BBa_J23119--BBa_J61129	CGCGCCTTGACAGCTAGCTCAGTCCTAGGTATAATGCTAGCACGAATCTAGAGAAAGATTGGACGTACCATA	ATGACAAAGTATGCATTAGTCGGTGATGTGGGCGGCACCAACGCACGTCTTGCTCTGTGTGATATTGCCAGTGGTGAAATCTCGCAGGCTAAGACCTATTCAGGGCTTGATTACCCCAGCCTCGAAGCGGTCATTCGCGTTTATCTTGAAGAACATAAGGTCGAGGTGAAAGACGGCTGT	GGTGGCGGAGGCTCGGGCGGAGGTGGGTCGGGTGGCGGCGGATCAatgggatccatgtcgaagggcgaggagctgttcaccggcgtcgtcccgatcctggtcgagctggacggtgacgtcaacggccacaagttctccgtctccggcgagggtgagggcgacgccacctacggcaagctgaccctgaagttcatctgcaccaccggtaagctgccggtcccgtggccgaccctggtcaccaccctgacctacggcgtccagtgcttctcccgctacccggaccacatgaagcgccacgacttcttcaagtccgccatgccggagggttacgtccaggagcgcaccatctccttcaaggacgacggtaactacaagacgcgtgccgaggtcaagttcgag…	4.9225
b2388_RS10	b2388	apFAB70	CGCGCCTTGACATCGCATCTTTTTGTACCTATAATGTGTGGATAGAGT	BBa_J61127	TCTAGAGAAAGAGTGGAACTACCATA	apFAB70--BBa_J61127	CGCGCCTTGACATCGCATCTTTTTGTACCTATAATGTGTGGATAGAGTTCTAGAGAAAGAGTGGAACTACCATA	ATGACAAAGTATGCATTAGTCGGTGATGTGGGCGGCACCAACGCACGTCTTGCTCTGTGTGATATTGCCAGTGGTGAAATCTCGCAGGCTAAGACCTATTCAGGGCTTGATTACCCCAGCCTCGAAGCGGTCATTCGCGTTTATCTTGAAGAACATAAGGTCGAGGTGAAAGACGGCTGT	GGTGGCGGAGGCTCGGGCGGAGGTGGGTCGGGTGGCGGCGGATCAatgggatccatgtcgaagggcgaggagctgttcaccggcgtcgtcccgatcctggtcgagctggacggtgacgtcaacggccacaagttctccgtctccggcgagggtgagggcgacgccacctacggcaagctgaccctgaagttcatctgcaccaccggtaagctgccggtcccgtggccgaccctggtcaccaccctgacctacggcgtccagtgcttctcccgctacccggaccacatgaagcgccacgacttcttcaagtccgccatgccggagggttacgtccaggagcgcaccatctccttcaaggacgacggtaactacaagacgcgtgccgaggtcaagttcgag…	5.00047
b2913_RS8	b2913	BBa_J23118	CGCGCCTTGACGGCTAGCTCAGTCCTAGGTATTGTGCTAGCCGTCG	apFAB923	ATCTTAATCTAGCGTGGGAGAGTTTCATA	BBa_J23118--apFAB923	CGCGCCTTGACGGCTAGCTCAGTCCTAGGTATTGTGCTAGCCGTCGATCTTAATCTAGCGTGGGAGAGTTTCATA	ATGGCAAAGGTATCGCTGGAGAAAGACAAGATTAAGTTTCTGCTGGTAGAAGGCGTGCACCAAAAGGCGCTGGAAAGCCTTCGTGCAGCTGGTTACACCAACATCGAATTTCACAAAGGCGCGCTGGATGATGAACAATTAAAAGAATCCATCCGCGATGCCCACTTCATCGGCCTGCGA	GGTGGCGGAGGCTCGGGCGGAGGTGGGTCGGGTGGCGGCGGATCAatgggatccatgtcgaagggcgaggagctgttcaccggcgtcgtcccgatcctggtcgagctggacggtgacgtcaacggccacaagttctccgtctccggcgagggtgagggcgacgccacctacggcaagctgaccctgaagttcatctgcaccaccggtaagctgccggtcccgtggccgaccctggtcaccaccctgacctacggcgtccagtgcttctcccgctacccggaccacatgaagcgccacgacttcttcaagtccgccatgccggagggttacgtccaggagcgcaccatctccttcaaggacgacggtaactacaagacgcgtgccgaggtcaagttcgag…	4.12011
b2913_RS15	b2913	BBa_J23109	CGCCtttacagctagctcagtcctagggactgtgctagc	apFAB917	ATCTTAATCTAGCGGAGGAGACTTTCATA	BBa_J23109--apFAB917	CGCGCCtttacagctagctcagtcctagggactgtgctagcATCTTAATCTAGCGGAGGAGACTTTCATA	ATGGCAAAGGTATCGCTGGAGAAAGACAAGATTAAGTTTCTGCTGGTAGAAGGCGTGCACCAAAAGGCGCTGGAAAGCCTTCGTGCAGCTGGTTACACCAACATCGAATTTCACAAAGGCGCGCTGGATGATGAACAATTAAAAGAATCCATCCGCGATGCCCACTTCATCGGCCTGCGA	GGTGGCGGAGGCTCGGGCGGAGGTGGGTCGGGTGGCGGCGGATCAatgggatccatgtcgaagggcgaggagctgttcaccggcgtcgtcccgatcctggtcgagctggacggtgacgtcaacggccacaagttctccgtctccggcgagggtgagggcgacgccacctacggcaagctgaccctgaagttcatctgcaccaccggtaagctgccggtcccgtggccgaccctggtcaccaccctgacctacggcgtccagtgcttctcccgctacccggaccacatgaagcgccacgacttcttcaagtccgccatgccggagggttacgtccaggagcgcaccatctccttcaaggacgacggtaactacaagacgcgtgccgaggtcaagttcgag…	4.02999
b2913_RS11	b2913	apFAB47	CGCGCCAAAAAGAGTATTGACTTCGCATCTTTTTGTACCCATAATTATTTCATTCACA	B0032_RBS	TCACACAGGAAAGGCCCATA	apFAB47--B0032_RBS	CGCGCCAAAAAGAGTATTGACTTCGCATCTTTTTGTACCCATAATTATTTCATTCACATCACACAGGAAAGGCCCATA	ATGGCAAAGGTATCGCTGGAGAAAGACAAGATTAAGTTTCTGCTGGTAGAAGGCGTGCACCAAAAGGCGCTGGAAAGCCTTCGTGCAGCTGGTTACACCAACATCGAATTTCACAAAGGCGCGCTGGATGATGAACAATTAAAAGAATCCATCCGCGATGCCCACTTCATCGGCCTGCGA	GGTGGCGGAGGCTCGGGCGGAGGTGGGTCGGGTGGCGGCGGATCAatgggatccatgtcgaagggcgaggagctgttcaccggcgtcgtcccgatcctggtcgagctggacggtgacgtcaacggccacaagttctccgtctccggcgagggtgagggcgacgccacctacggcaagctgaccctgaagttcatctgcaccaccggtaagctgccggtcccgtggccgaccctggtcaccaccctgacctacggcgtccagtgcttctcccgctacccggaccacatgaagcgccacgacttcttcaagtccgccatgccggagggttacgtccaggagcgcaccatctccttcaaggacgacggtaactacaagacgcgtgccgaggtcaagttcgag…	5.13712
b2913_RS4	b2913	pTrc*	CGCGCCTTGACAATTAATCATCCGGCTCGTATAATGTGTGGAATTGTGAGATGAG	apFAB912	ATCTTAATCTAGCTAGGGAGTGTTTCATA	pTrc*--apFAB912	CGCGCCTTGACAATTAATCATCCGGCTCGTATAATGTGTGGAATTGTGAGATGAGATCTTAATCTAGCTAGGGAGTGTTTCATA	ATGGCAAAGGTATCGCTGGAGAAAGACAAGATTAAGTTTCTGCTGGTAGAAGGCGTGCACCAAAAGGCGCTGGAAAGCCTTCGTGCAGCTGGTTACACCAACATCGAATTTCACAAAGGCGCGCTGGATGATGAACAATTAAAAGAATCCATCCGCGATGCCCACTTCATCGGCCTGCGA	GGTGGCGGAGGCTCGGGCGGAGGTGGGTCGGGTGGCGGCGGATCAatgggatccatgtcgaagggcgaggagctgttcaccggcgtcgtcccgatcctggtcgagctggacggtgacgtcaacggccacaagttctccgtctccggcgagggtgagggcgacgccacctacggcaagctgaccctgaagttcatctgcaccaccggtaagctgccggtcccgtggccgaccctggtcaccaccctgacctacggcgtccagtgcttctcccgctacccggaccacatgaagcgccacgacttcttcaagtccgccatgccggagggttacgtccaggagcgcaccatctccttcaaggacgacggtaactacaagacgcgtgccgaggtcaagttcgag…	4.19821
b2913_RS6	b2913	BBa_J23100	CGCGCCTTGACGGCTAGCTCAGTCCTAGGTACAGTGCTAGCTTAAT	apFAB918	ATCTTAATCTAGCTAGGGAACGTTTCATA	BBa_J23100--apFAB918	CGCGCCTTGACGGCTAGCTCAGTCCTAGGTACAGTGCTAGCTTAATATCTTAATCTAGCTAGGGAACGTTTCATA	ATGGCAAAGGTATCGCTGGAGAAAGACAAGATTAAGTTTCTGCTGGTAGAAGGCGTGCACCAAAAGGCGCTGGAAAGCCTTCGTGCAGCTGGTTACACCAACATCGAATTTCACAAAGGCGCGCTGGATGATGAACAATTAAAAGAATCCATCCGCGATGCCCACTTCATCGGCCTGCGA	GGTGGCGGAGGCTCGGGCGGAGGTGGGTCGGGTGGCGGCGGATCAatgggatccatgtcgaagggcgaggagctgttcaccggcgtcgtcccgatcctggtcgagctggacggtgacgtcaacggccacaagttctccgtctccggcgagggtgagggcgacgccacctacggcaagctgaccctgaagttcatctgcaccaccggtaagctgccggtcccgtggccgaccctggtcaccaccctgacctacggcgtccagtgcttctcccgctacccggaccacatgaagcgccacgacttcttcaagtccgccatgccggagggttacgtccaggagcgcaccatctccttcaaggacgacggtaactacaagacgcgtgccgaggtcaagttcgag…	4.04625
b2913_RS13	b2913	apFAB277	CGCGCCTTCCCTATTAATCATCCGGCTCGTATAATGTGTGGAATTTA	apFAB876	ATCTTAATCTAGCTAGGGATATTTTCATA	apFAB277--apFAB876	CGCGCCTTCCCTATTAATCATCCGGCTCGTATAATGTGTGGAATTTAATCTTAATCTAGCTAGGGATATTTTCATA	ATGGCAAAGGTATCGCTGGAGAAAGACAAGATTAAGTTTCTGCTGGTAGAAGGCGTGCACCAAAAGGCGCTGGAAAGCCTTCGTGCAGCTGGTTACACCAACATCGAATTTCACAAAGGCGCGCTGGATGATGAACAATTAAAAGAATCCATCCGCGATGCCCACTTCATCGGCCTGCGA	GGTGGCGGAGGCTCGGGCGGAGGTGGGTCGGGTGGCGGCGGATCAatgggatccatgtcgaagggcgaggagctgttcaccggcgtcgtcccgatcctggtcgagctggacggtgacgtcaacggccacaagttctccgtctccggcgagggtgagggcgacgccacctacggcaagctgaccctgaagttcatctgcaccaccggtaagctgccggtcccgtggccgaccctggtcaccaccctgacctacggcgtccagtgcttctcccgctacccggaccacatgaagcgccacgacttcttcaagtccgccatgccggagggttacgtccaggagcgcaccatctccttcaaggacgacggtaactacaagacgcgtgccgaggtcaagttcgag…	3.86317
b2913_RS7	b2913	BBa_J23105	CGCGCCTTTACGGCTAGCTCAGTCCTAGGTACTATGCTAGCAAGGT	apFAB857	ATCTTAATCTAGCTGAGGAAAGTTTCATA	BBa_J23105--apFAB857	CGCGCCTTTACGGCTAGCTCAGTCCTAGGTACTATGCTAGCAAGGTATCTTAATCTAGCTGAGGAAAGTTTCATA	ATGGCAAAGGTATCGCTGGAGAAAGACAAGATTAAGTTTCTGCTGGTAGAAGGCGTGCACCAAAAGGCGCTGGAAAGCCTTCGTGCAGCTGGTTACACCAACATCGAATTTCACAAAGGCGCGCTGGATGATGAACAATTAAAAGAATCCATCCGCGATGCCCACTTCATCGGCCTGCGA	GGTGGCGGAGGCTCGGGCGGAGGTGGGTCGGGTGGCGGCGGATCAatgggatccatgtcgaagggcgaggagctgttcaccggcgtcgtcccgatcctggtcgagctggacggtgacgtcaacggccacaagttctccgtctccggcgagggtgagggcgacgccacctacggcaagctgaccctgaagttcatctgcaccaccggtaagctgccggtcccgtggccgaccctggtcaccaccctgacctacggcgtccagtgcttctcccgctacccggaccacatgaagcgccacgacttcttcaagtccgccatgccggagggttacgtccaggagcgcaccatctccttcaaggacgacggtaactacaagacgcgtgccgaggtcaagttcgag…	4.14315
b2913_RS5	b2913	apFAB57	CGCGCCTTGACATAAAGTCTAACCTATAGGCATAATTATTTCATCCGAC	apFAB904	ATCTTAATCTAGCGGGGGATTTTTTCATA	apFAB57--apFAB904	CGCGCCTTGACATAAAGTCTAACCTATAGGCATAATTATTTCATCCGACATCTTAATCTAGCGGGGGATTTTTTCATA	ATGGCAAAGGTATCGCTGGAGAAAGACAAGATTAAGTTTCTGCTGGTAGAAGGCGTGCACCAAAAGGCGCTGGAAAGCCTTCGTGCAGCTGGTTACACCAACATCGAATTTCACAAAGGCGCGCTGGATGATGAACAATTAAAAGAATCCATCCGCGATGCCCACTTCATCGGCCTGCGA	GGTGGCGGAGGCTCGGGCGGAGGTGGGTCGGGTGGCGGCGGATCAatgggatccatgtcgaagggcgaggagctgttcaccggcgtcgtcccgatcctggtcgagctggacggtgacgtcaacggccacaagttctccgtctccggcgagggtgagggcgacgccacctacggcaagctgaccctgaagttcatctgcaccaccggtaagctgccggtcccgtggccgaccctggtcaccaccctgacctacggcgtccagtgcttctcccgctacccggaccacatgaagcgccacgacttcttcaagtccgccatgccggagggttacgtccaggagcgcaccatctccttcaaggacgacggtaactacaagacgcgtgccgaggtcaagttcgag…	4.59775
b2913_RS12	b2913	BBa_J23119	CGCGCCTTGACAGCTAGCTCAGTCCTAGGTATAATGCTAGCACGAA	BBa_J61129	TCTAGAGAAAGATTGGACGTACCATA	BBa_J23119--BBa_J61129	CGCGCCTTGACAGCTAGCTCAGTCCTAGGTATAATGCTAGCACGAATCTAGAGAAAGATTGGACGTACCATA	ATGGCAAAGGTATCGCTGGAGAAAGACAAGATTAAGTTTCTGCTGGTAGAAGGCGTGCACCAAAAGGCGCTGGAAAGCCTTCGTGCAGCTGGTTACACCAACATCGAATTTCACAAAGGCGCGCTGGATGATGAACAATTAAAAGAATCCATCCGCGATGCCCACTTCATCGGCCTGCGA	GGTGGCGGAGGCTCGGGCGGAGGTGGGTCGGGTGGCGGCGGATCAatgggatccatgtcgaagggcgaggagctgttcaccggcgtcgtcccgatcctggtcgagctggacggtgacgtcaacggccacaagttctccgtctccggcgagggtgagggcgacgccacctacggcaagctgaccctgaagttcatctgcaccaccggtaagctgccggtcccgtggccgaccctggtcaccaccctgacctacggcgtccagtgcttctcccgctacccggaccacatgaagcgccacgacttcttcaagtccgccatgccggagggttacgtccaggagcgcaccatctccttcaaggacgacggtaactacaagacgcgtgccgaggtcaagttcgag…	5.10248
b2913_RS3	b2913	apFAB46	CGCGCCAAAAAGAGTATTGACTTCGCATCTTTTTGTACCTATAATAGATTCATTGCTA	BBa_J61113	TCTAGAGAAAGAGTGGAAAAACCATA	apFAB46--BBa_J61113	CGCGCCAAAAAGAGTATTGACTTCGCATCTTTTTGTACCTATAATAGATTCATTGCTATCTAGAGAAAGAGTGGAAAAACCATA	ATGGCAAAGGTATCGCTGGAGAAAGACAAGATTAAGTTTCTGCTGGTAGAAGGCGTGCACCAAAAGGCGCTGGAAAGCCTTCGTGCAGCTGGTTACACCAACATCGAATTTCACAAAGGCGCGCTGGATGATGAACAATTAAAAGAATCCATCCGCGATGCCCACTTCATCGGCCTGCGA	GGTGGCGGAGGCTCGGGCGGAGGTGGGTCGGGTGGCGGCGGATCAatgggatccatgtcgaagggcgaggagctgttcaccggcgtcgtcccgatcctggtcgagctggacggtgacgtcaacggccacaagttctccgtctccggcgagggtgagggcgacgccacctacggcaagctgaccctgaagttcatctgcaccaccggtaagctgccggtcccgtggccgaccctggtcaccaccctgacctacggcgtccagtgcttctcccgctacccggaccacatgaagcgccacgacttcttcaagtccgccatgccggagggttacgtccaggagcgcaccatctccttcaaggacgacggtaactacaagacgcgtgccgaggtcaagttcgag…	5.18099
b2913_RS10	b2913	apFAB70	CGCGCCTTGACATCGCATCTTTTTGTACCTATAATGTGTGGATAGAGT	BBa_J61127	TCTAGAGAAAGAGTGGAACTACCATA	apFAB70--BBa_J61127	CGCGCCTTGACATCGCATCTTTTTGTACCTATAATGTGTGGATAGAGTTCTAGAGAAAGAGTGGAACTACCATA	ATGGCAAAGGTATCGCTGGAGAAAGACAAGATTAAGTTTCTGCTGGTAGAAGGCGTGCACCAAAAGGCGCTGGAAAGCCTTCGTGCAGCTGGTTACACCAACATCGAATTTCACAAAGGCGCGCTGGATGATGAACAATTAAAAGAATCCATCCGCGATGCCCACTTCATCGGCCTGCGA	GGTGGCGGAGGCTCGGGCGGAGGTGGGTCGGGTGGCGGCGGATCAatgggatccatgtcgaagggcgaggagctgttcaccggcgtcgtcccgatcctggtcgagctggacggtgacgtcaacggccacaagttctccgtctccggcgagggtgagggcgacgccacctacggcaagctgaccctgaagttcatctgcaccaccggtaagctgccggtcccgtggccgaccctggtcaccaccctgacctacggcgtccagtgcttctcccgctacccggaccacatgaagcgccacgacttcttcaagtccgccatgccggagggttacgtccaggagcgcaccatctccttcaaggacgacggtaactacaagacgcgtgccgaggtcaagttcgag…	5.03581
b2914_RS2	b2914	BBa_J23119	CGCGCCTTGACAGCTAGCTCAGTCCTAGGTATAATGCTAGCACGAA	apFAB917	ATCTTAATCTAGCGGAGGAGACTTTCATA	BBa_J23119--apFAB917	CGCGCCTTGACAGCTAGCTCAGTCCTAGGTATAATGCTAGCACGAAATCTTAATCTAGCGGAGGAGACTTTCATA	ATGACGCAGGATGAATTGAAAAAAGCAGTAGGATGGGCGGCACTTCAGTATGTTCAGCCCGGCACCATTGTTGGTGTAGGTACAGGTTCCACCGCCGCACACTTTATTGACGCGCTCGGTACAATGAAAGGCCAGATTGAAGGGGCCGTTTCCAGTTCAGATGCTTCCACTGAAAAACTG	GGTGGCGGAGGCTCGGGCGGAGGTGGGTCGGGTGGCGGCGGATCAatgggatccatgtcgaagggcgaggagctgttcaccggcgtcgtcccgatcctggtcgagctggacggtgacgtcaacggccacaagttctccgtctccggcgagggtgagggcgacgccacctacggcaagctgaccctgaagttcatctgcaccaccggtaagctgccggtcccgtggccgaccctggtcaccaccctgacctacggcgtccagtgcttctcccgctacccggaccacatgaagcgccacgacttcttcaagtccgccatgccggagggttacgtccaggagcgcaccatctccttcaaggacgacggtaactacaagacgcgtgccgaggtcaagttcgag…	5.66889
b2914_RS8	b2914	BBa_J23118	CGCGCCTTGACGGCTAGCTCAGTCCTAGGTATTGTGCTAGCCGTCG	apFAB923	ATCTTAATCTAGCGTGGGAGAGTTTCATA	BBa_J23118--apFAB923	CGCGCCTTGACGGCTAGCTCAGTCCTAGGTATTGTGCTAGCCGTCGATCTTAATCTAGCGTGGGAGAGTTTCATA	ATGACGCAGGATGAATTGAAAAAAGCAGTAGGATGGGCGGCACTTCAGTATGTTCAGCCCGGCACCATTGTTGGTGTAGGTACAGGTTCCACCGCCGCACACTTTATTGACGCGCTCGGTACAATGAAAGGCCAGATTGAAGGGGCCGTTTCCAGTTCAGATGCTTCCACTGAAAAACTG	GGTGGCGGAGGCTCGGGCGGAGGTGGGTCGGGTGGCGGCGGATCAatgggatccatgtcgaagggcgaggagctgttcaccggcgtcgtcccgatcctggtcgagctggacggtgacgtcaacggccacaagttctccgtctccggcgagggtgagggcgacgccacctacggcaagctgaccctgaagttcatctgcaccaccggtaagctgccggtcccgtggccgaccctggtcaccaccctgacctacggcgtccagtgcttctcccgctacccggaccacatgaagcgccacgacttcttcaagtccgccatgccggagggttacgtccaggagcgcaccatctccttcaaggacgacggtaactacaagacgcgtgccgaggtcaagttcgag…	5.00291
b2914_RS15	b2914	BBa_J23109	CGCCtttacagctagctcagtcctagggactgtgctagc	apFAB917	ATCTTAATCTAGCGGAGGAGACTTTCATA	BBa_J23109--apFAB917	CGCGCCtttacagctagctcagtcctagggactgtgctagcATCTTAATCTAGCGGAGGAGACTTTCATA	ATGACGCAGGATGAATTGAAAAAAGCAGTAGGATGGGCGGCACTTCAGTATGTTCAGCCCGGCACCATTGTTGGTGTAGGTACAGGTTCCACCGCCGCACACTTTATTGACGCGCTCGGTACAATGAAAGGCCAGATTGAAGGGGCCGTTTCCAGTTCAGATGCTTCCACTGAAAAACTG	GGTGGCGGAGGCTCGGGCGGAGGTGGGTCGGGTGGCGGCGGATCAatgggatccatgtcgaagggcgaggagctgttcaccggcgtcgtcccgatcctggtcgagctggacggtgacgtcaacggccacaagttctccgtctccggcgagggtgagggcgacgccacctacggcaagctgaccctgaagttcatctgcaccaccggtaagctgccggtcccgtggccgaccctggtcaccaccctgacctacggcgtccagtgcttctcccgctacccggaccacatgaagcgccacgacttcttcaagtccgccatgccggagggttacgtccaggagcgcaccatctccttcaaggacgacggtaactacaagacgcgtgccgaggtcaagttcgag…	4.04188
b2914_RS9	b2914	apFAB55	CGCGCCTTGACATAAAGTCTAACCTATAGGTATAATGTGTGGATCTGGC	apFAB876	ATCTTAATCTAGCTAGGGATATTTTCATA	apFAB55--apFAB876	CGCGCCTTGACATAAAGTCTAACCTATAGGTATAATGTGTGGATCTGGCATCTTAATCTAGCTAGGGATATTTTCATA	ATGACGCAGGATGAATTGAAAAAAGCAGTAGGATGGGCGGCACTTCAGTATGTTCAGCCCGGCACCATTGTTGGTGTAGGTACAGGTTCCACCGCCGCACACTTTATTGACGCGCTCGGTACAATGAAAGGCCAGATTGAAGGGGCCGTTTCCAGTTCAGATGCTTCCACTGAAAAACTG	GGTGGCGGAGGCTCGGGCGGAGGTGGGTCGGGTGGCGGCGGATCAatgggatccatgtcgaagggcgaggagctgttcaccggcgtcgtcccgatcctggtcgagctggacggtgacgtcaacggccacaagttctccgtctccggcgagggtgagggcgacgccacctacggcaagctgaccctgaagttcatctgcaccaccggtaagctgccggtcccgtggccgaccctggtcaccaccctgacctacggcgtccagtgcttctcccgctacccggaccacatgaagcgccacgacttcttcaagtccgccatgccggagggttacgtccaggagcgcaccatctccttcaaggacgacggtaactacaagacgcgtgccgaggtcaagttcgag…	4.38114
b2914_RS4	b2914	pTrc*	CGCGCCTTGACAATTAATCATCCGGCTCGTATAATGTGTGGAATTGTGAGATGAG	apFAB912	ATCTTAATCTAGCTAGGGAGTGTTTCATA	pTrc*--apFAB912	CGCGCCTTGACAATTAATCATCCGGCTCGTATAATGTGTGGAATTGTGAGATGAGATCTTAATCTAGCTAGGGAGTGTTTCATA	ATGACGCAGGATGAATTGAAAAAAGCAGTAGGATGGGCGGCACTTCAGTATGTTCAGCCCGGCACCATTGTTGGTGTAGGTACAGGTTCCACCGCCGCACACTTTATTGACGCGCTCGGTACAATGAAAGGCCAGATTGAAGGGGCCGTTTCCAGTTCAGATGCTTCCACTGAAAAACTG	GGTGGCGGAGGCTCGGGCGGAGGTGGGTCGGGTGGCGGCGGATCAatgggatccatgtcgaagggcgaggagctgttcaccggcgtcgtcccgatcctggtcgagctggacggtgacgtcaacggccacaagttctccgtctccggcgagggtgagggcgacgccacctacggcaagctgaccctgaagttcatctgcaccaccggtaagctgccggtcccgtggccgaccctggtcaccaccctgacctacggcgtccagtgcttctcccgctacccggaccacatgaagcgccacgacttcttcaagtccgccatgccggagggttacgtccaggagcgcaccatctccttcaaggacgacggtaactacaagacgcgtgccgaggtcaagttcgag…	5.00751
b2914_RS6	b2914	BBa_J23100	CGCGCCTTGACGGCTAGCTCAGTCCTAGGTACAGTGCTAGCTTAAT	apFAB918	ATCTTAATCTAGCTAGGGAACGTTTCATA	BBa_J23100--apFAB918	CGCGCCTTGACGGCTAGCTCAGTCCTAGGTACAGTGCTAGCTTAATATCTTAATCTAGCTAGGGAACGTTTCATA	ATGACGCAGGATGAATTGAAAAAAGCAGTAGGATGGGCGGCACTTCAGTATGTTCAGCCCGGCACCATTGTTGGTGTAGGTACAGGTTCCACCGCCGCACACTTTATTGACGCGCTCGGTACAATGAAAGGCCAGATTGAAGGGGCCGTTTCCAGTTCAGATGCTTCCACTGAAAAACTG	GGTGGCGGAGGCTCGGGCGGAGGTGGGTCGGGTGGCGGCGGATCAatgggatccatgtcgaagggcgaggagctgttcaccggcgtcgtcccgatcctggtcgagctggacggtgacgtcaacggccacaagttctccgtctccggcgagggtgagggcgacgccacctacggcaagctgaccctgaagttcatctgcaccaccggtaagctgccggtcccgtggccgaccctggtcaccaccctgacctacggcgtccagtgcttctcccgctacccggaccacatgaagcgccacgacttcttcaagtccgccatgccggagggttacgtccaggagcgcaccatctccttcaaggacgacggtaactacaagacgcgtgccgaggtcaagttcgag…	4.51439
b2914_RS13	b2914	apFAB277	CGCGCCTTCCCTATTAATCATCCGGCTCGTATAATGTGTGGAATTTA	apFAB876	ATCTTAATCTAGCTAGGGATATTTTCATA	apFAB277--apFAB876	CGCGCCTTCCCTATTAATCATCCGGCTCGTATAATGTGTGGAATTTAATCTTAATCTAGCTAGGGATATTTTCATA	ATGACGCAGGATGAATTGAAAAAAGCAGTAGGATGGGCGGCACTTCAGTATGTTCAGCCCGGCACCATTGTTGGTGTAGGTACAGGTTCCACCGCCGCACACTTTATTGACGCGCTCGGTACAATGAAAGGCCAGATTGAAGGGGCCGTTTCCAGTTCAGATGCTTCCACTGAAAAACTG	GGTGGCGGAGGCTCGGGCGGAGGTGGGTCGGGTGGCGGCGGATCAatgggatccatgtcgaagggcgaggagctgttcaccggcgtcgtcccgatcctggtcgagctggacggtgacgtcaacggccacaagttctccgtctccggcgagggtgagggcgacgccacctacggcaagctgaccctgaagttcatctgcaccaccggtaagctgccggtcccgtggccgaccctggtcaccaccctgacctacggcgtccagtgcttctcccgctacccggaccacatgaagcgccacgacttcttcaagtccgccatgccggagggttacgtccaggagcgcaccatctccttcaaggacgacggtaactacaagacgcgtgccgaggtcaagttcgag…	3.90903
b2914_RS7	b2914	BBa_J23105	CGCGCCTTTACGGCTAGCTCAGTCCTAGGTACTATGCTAGCAAGGT	apFAB857	ATCTTAATCTAGCTGAGGAAAGTTTCATA	BBa_J23105--apFAB857	CGCGCCTTTACGGCTAGCTCAGTCCTAGGTACTATGCTAGCAAGGTATCTTAATCTAGCTGAGGAAAGTTTCATA	ATGACGCAGGATGAATTGAAAAAAGCAGTAGGATGGGCGGCACTTCAGTATGTTCAGCCCGGCACCATTGTTGGTGTAGGTACAGGTTCCACCGCCGCACACTTTATTGACGCGCTCGGTACAATGAAAGGCCAGATTGAAGGGGCCGTTTCCAGTTCAGATGCTTCCACTGAAAAACTG	GGTGGCGGAGGCTCGGGCGGAGGTGGGTCGGGTGGCGGCGGATCAatgggatccatgtcgaagggcgaggagctgttcaccggcgtcgtcccgatcctggtcgagctggacggtgacgtcaacggccacaagttctccgtctccggcgagggtgagggcgacgccacctacggcaagctgaccctgaagttcatctgcaccaccggtaagctgccggtcccgtggccgaccctggtcaccaccctgacctacggcgtccagtgcttctcccgctacccggaccacatgaagcgccacgacttcttcaagtccgccatgccggagggttacgtccaggagcgcaccatctccttcaaggacgacggtaactacaagacgcgtgccgaggtcaagttcgag…	4.36753
b2914_RS14	b2914	BBa_J23115	CGCGCCTTTATAGCTAGCTCAGCCCTTGGTACAATGCTAGCGCCTG	apFAB904	ATCTTAATCTAGCGGGGGATTTTTTCATA	BBa_J23115--apFAB904	CGCGCCTTTATAGCTAGCTCAGCCCTTGGTACAATGCTAGCGCCTGATCTTAATCTAGCGGGGGATTTTTTCATA	ATGACGCAGGATGAATTGAAAAAAGCAGTAGGATGGGCGGCACTTCAGTATGTTCAGCCCGGCACCATTGTTGGTGTAGGTACAGGTTCCACCGCCGCACACTTTATTGACGCGCTCGGTACAATGAAAGGCCAGATTGAAGGGGCCGTTTCCAGTTCAGATGCTTCCACTGAAAAACTG	GGTGGCGGAGGCTCGGGCGGAGGTGGGTCGGGTGGCGGCGGATCAatgggatccatgtcgaagggcgaggagctgttcaccggcgtcgtcccgatcctggtcgagctggacggtgacgtcaacggccacaagttctccgtctccggcgagggtgagggcgacgccacctacggcaagctgaccctgaagttcatctgcaccaccggtaagctgccggtcccgtggccgaccctggtcaccaccctgacctacggcgtccagtgcttctcccgctacccggaccacatgaagcgccacgacttcttcaagtccgccatgccggagggttacgtccaggagcgcaccatctccttcaaggacgacggtaactacaagacgcgtgccgaggtcaagttcgag…	4.12918
b2914_RS1	b2914	apFAB75	CGCGCCTTGACATTTATCCCTTGCGGCGATATAATGTGTGGATAAGTG	JBEI_RBS	AAAGATCTTTTAAGAAGGAGATATACATA	apFAB75--JBEI_RBS	CGCGCCTTGACATTTATCCCTTGCGGCGATATAATGTGTGGATAAGTGAAAGATCTTTTAAGAAGGAGATATACATA	ATGACGCAGGATGAATTGAAAAAAGCAGTAGGATGGGCGGCACTTCAGTATGTTCAGCCCGGCACCATTGTTGGTGTAGGTACAGGTTCCACCGCCGCACACTTTATTGACGCGCTCGGTACAATGAAAGGCCAGATTGAAGGGGCCGTTTCCAGTTCAGATGCTTCCACTGAAAAACTG	GGTGGCGGAGGCTCGGGCGGAGGTGGGTCGGGTGGCGGCGGATCAatgggatccatgtcgaagggcgaggagctgttcaccggcgtcgtcccgatcctggtcgagctggacggtgacgtcaacggccacaagttctccgtctccggcgagggtgagggcgacgccacctacggcaagctgaccctgaagttcatctgcaccaccggtaagctgccggtcccgtggccgaccctggtcaccaccctgacctacggcgtccagtgcttctcccgctacccggaccacatgaagcgccacgacttcttcaagtccgccatgccggagggttacgtccaggagcgcaccatctccttcaaggacgacggtaactacaagacgcgtgccgaggtcaagttcgag…	5.3752
b2914_RS5	b2914	apFAB57	CGCGCCTTGACATAAAGTCTAACCTATAGGCATAATTATTTCATCCGAC	apFAB904	ATCTTAATCTAGCGGGGGATTTTTTCATA	apFAB57--apFAB904	CGCGCCTTGACATAAAGTCTAACCTATAGGCATAATTATTTCATCCGACATCTTAATCTAGCGGGGGATTTTTTCATA	ATGACGCAGGATGAATTGAAAAAAGCAGTAGGATGGGCGGCACTTCAGTATGTTCAGCCCGGCACCATTGTTGGTGTAGGTACAGGTTCCACCGCCGCACACTTTATTGACGCGCTCGGTACAATGAAAGGCCAGATTGAAGGGGCCGTTTCCAGTTCAGATGCTTCCACTGAAAAACTG	GGTGGCGGAGGCTCGGGCGGAGGTGGGTCGGGTGGCGGCGGATCAatgggatccatgtcgaagggcgaggagctgttcaccggcgtcgtcccgatcctggtcgagctggacggtgacgtcaacggccacaagttctccgtctccggcgagggtgagggcgacgccacctacggcaagctgaccctgaagttcatctgcaccaccggtaagctgccggtcccgtggccgaccctggtcaccaccctgacctacggcgtccagtgcttctcccgctacccggaccacatgaagcgccacgacttcttcaagtccgccatgccggagggttacgtccaggagcgcaccatctccttcaaggacgacggtaactacaagacgcgtgccgaggtcaagttcgag…	5.12932
b2914_RS12	b2914	BBa_J23119	CGCGCCTTGACAGCTAGCTCAGTCCTAGGTATAATGCTAGCACGAA	BBa_J61129	TCTAGAGAAAGATTGGACGTACCATA	BBa_J23119--BBa_J61129	CGCGCCTTGACAGCTAGCTCAGTCCTAGGTATAATGCTAGCACGAATCTAGAGAAAGATTGGACGTACCATA	ATGACGCAGGATGAATTGAAAAAAGCAGTAGGATGGGCGGCACTTCAGTATGTTCAGCCCGGCACCATTGTTGGTGTAGGTACAGGTTCCACCGCCGCACACTTTATTGACGCGCTCGGTACAATGAAAGGCCAGATTGAAGGGGCCGTTTCCAGTTCAGATGCTTCCACTGAAAAACTG	GGTGGCGGAGGCTCGGGCGGAGGTGGGTCGGGTGGCGGCGGATCAatgggatccatgtcgaagggcgaggagctgttcaccggcgtcgtcccgatcctggtcgagctggacggtgacgtcaacggccacaagttctccgtctccggcgagggtgagggcgacgccacctacggcaagctgaccctgaagttcatctgcaccaccggtaagctgccggtcccgtggccgaccctggtcaccaccctgacctacggcgtccagtgcttctcccgctacccggaccacatgaagcgccacgacttcttcaagtccgccatgccggagggttacgtccaggagcgcaccatctccttcaaggacgacggtaactacaagacgcgtgccgaggtcaagttcgag…	4.97415
b2914_RS3	b2914	apFAB46	CGCGCCAAAAAGAGTATTGACTTCGCATCTTTTTGTACCTATAATAGATTCATTGCTA	BBa_J61113	TCTAGAGAAAGAGTGGAAAAACCATA	apFAB46--BBa_J61113	CGCGCCAAAAAGAGTATTGACTTCGCATCTTTTTGTACCTATAATAGATTCATTGCTATCTAGAGAAAGAGTGGAAAAACCATA	ATGACGCAGGATGAATTGAAAAAAGCAGTAGGATGGGCGGCACTTCAGTATGTTCAGCCCGGCACCATTGTTGGTGTAGGTACAGGTTCCACCGCCGCACACTTTATTGACGCGCTCGGTACAATGAAAGGCCAGATTGAAGGGGCCGTTTCCAGTTCAGATGCTTCCACTGAAAAACTG	GGTGGCGGAGGCTCGGGCGGAGGTGGGTCGGGTGGCGGCGGATCAatgggatccatgtcgaagggcgaggagctgttcaccggcgtcgtcccgatcctggtcgagctggacggtgacgtcaacggccacaagttctccgtctccggcgagggtgagggcgacgccacctacggcaagctgaccctgaagttcatctgcaccaccggtaagctgccggtcccgtggccgaccctggtcaccaccctgacctacggcgtccagtgcttctcccgctacccggaccacatgaagcgccacgacttcttcaagtccgccatgccggagggttacgtccaggagcgcaccatctccttcaaggacgacggtaactacaagacgcgtgccgaggtcaagttcgag…	5.28533
b2914_RS10	b2914	apFAB70	CGCGCCTTGACATCGCATCTTTTTGTACCTATAATGTGTGGATAGAGT	BBa_J61127	TCTAGAGAAAGAGTGGAACTACCATA	apFAB70--BBa_J61127	CGCGCCTTGACATCGCATCTTTTTGTACCTATAATGTGTGGATAGAGTTCTAGAGAAAGAGTGGAACTACCATA	ATGACGCAGGATGAATTGAAAAAAGCAGTAGGATGGGCGGCACTTCAGTATGTTCAGCCCGGCACCATTGTTGGTGTAGGTACAGGTTCCACCGCCGCACACTTTATTGACGCGCTCGGTACAATGAAAGGCCAGATTGAAGGGGCCGTTTCCAGTTCAGATGCTTCCACTGAAAAACTG	GGTGGCGGAGGCTCGGGCGGAGGTGGGTCGGGTGGCGGCGGATCAatgggatccatgtcgaagggcgaggagctgttcaccggcgtcgtcccgatcctggtcgagctggacggtgacgtcaacggccacaagttctccgtctccggcgagggtgagggcgacgccacctacggcaagctgaccctgaagttcatctgcaccaccggtaagctgccggtcccgtggccgaccctggtcaccaccctgacctacggcgtccagtgcttctcccgctacccggaccacatgaagcgccacgacttcttcaagtccgccatgccggagggttacgtccaggagcgcaccatctccttcaaggacgacggtaactacaagacgcgtgccgaggtcaagttcgag…	4.86785
b2935_RS2	b2935	BBa_J23119	CGCGCCTTGACAGCTAGCTCAGTCCTAGGTATAATGCTAGCACGAA	apFAB917	ATCTTAATCTAGCGGAGGAGACTTTCATA	BBa_J23119--apFAB917	CGCGCCTTGACAGCTAGCTCAGTCCTAGGTATAATGCTAGCACGAAATCTTAATCTAGCGGAGGAGACTTTCATA	ATGTCCTCACGTAAAGAGCTTGCCAATGCTATTCGTGCGCTGAGCATGGACGCAGTACAGAAAGCCAAATCCGGTCACCCGGGTGCCCCTATGGGTATGGCTGACATTGCCGAAGTCCTGTGGCGTGATTTCCTGAAACACAACCCGCAGAATCCGTCCTGGGCTGACCGTGACCGCTTC	GGTGGCGGAGGCTCGGGCGGAGGTGGGTCGGGTGGCGGCGGATCAatgggatccatgtcgaagggcgaggagctgttcaccggcgtcgtcccgatcctggtcgagctggacggtgacgtcaacggccacaagttctccgtctccggcgagggtgagggcgacgccacctacggcaagctgaccctgaagttcatctgcaccaccggtaagctgccggtcccgtggccgaccctggtcaccaccctgacctacggcgtccagtgcttctcccgctacccggaccacatgaagcgccacgacttcttcaagtccgccatgccggagggttacgtccaggagcgcaccatctccttcaaggacgacggtaactacaagacgcgtgccgaggtcaagttcgag…	5.02802
b2935_RS8	b2935	BBa_J23118	CGCGCCTTGACGGCTAGCTCAGTCCTAGGTATTGTGCTAGCCGTCG	apFAB923	ATCTTAATCTAGCGTGGGAGAGTTTCATA	BBa_J23118--apFAB923	CGCGCCTTGACGGCTAGCTCAGTCCTAGGTATTGTGCTAGCCGTCGATCTTAATCTAGCGTGGGAGAGTTTCATA	ATGTCCTCACGTAAAGAGCTTGCCAATGCTATTCGTGCGCTGAGCATGGACGCAGTACAGAAAGCCAAATCCGGTCACCCGGGTGCCCCTATGGGTATGGCTGACATTGCCGAAGTCCTGTGGCGTGATTTCCTGAAACACAACCCGCAGAATCCGTCCTGGGCTGACCGTGACCGCTTC	GGTGGCGGAGGCTCGGGCGGAGGTGGGTCGGGTGGCGGCGGATCAatgggatccatgtcgaagggcgaggagctgttcaccggcgtcgtcccgatcctggtcgagctggacggtgacgtcaacggccacaagttctccgtctccggcgagggtgagggcgacgccacctacggcaagctgaccctgaagttcatctgcaccaccggtaagctgccggtcccgtggccgaccctggtcaccaccctgacctacggcgtccagtgcttctcccgctacccggaccacatgaagcgccacgacttcttcaagtccgccatgccggagggttacgtccaggagcgcaccatctccttcaaggacgacggtaactacaagacgcgtgccgaggtcaagttcgag…	3.75909
b2935_RS15	b2935	BBa_J23109	CGCCtttacagctagctcagtcctagggactgtgctagc	apFAB917	ATCTTAATCTAGCGGAGGAGACTTTCATA	BBa_J23109--apFAB917	CGCGCCtttacagctagctcagtcctagggactgtgctagcATCTTAATCTAGCGGAGGAGACTTTCATA	ATGTCCTCACGTAAAGAGCTTGCCAATGCTATTCGTGCGCTGAGCATGGACGCAGTACAGAAAGCCAAATCCGGTCACCCGGGTGCCCCTATGGGTATGGCTGACATTGCCGAAGTCCTGTGGCGTGATTTCCTGAAACACAACCCGCAGAATCCGTCCTGGGCTGACCGTGACCGCTTC	GGTGGCGGAGGCTCGGGCGGAGGTGGGTCGGGTGGCGGCGGATCAatgggatccatgtcgaagggcgaggagctgttcaccggcgtcgtcccgatcctggtcgagctggacggtgacgtcaacggccacaagttctccgtctccggcgagggtgagggcgacgccacctacggcaagctgaccctgaagttcatctgcaccaccggtaagctgccggtcccgtggccgaccctggtcaccaccctgacctacggcgtccagtgcttctcccgctacccggaccacatgaagcgccacgacttcttcaagtccgccatgccggagggttacgtccaggagcgcaccatctccttcaaggacgacggtaactacaagacgcgtgccgaggtcaagttcgag…	3.60606
b2935_RS11	b2935	apFAB47	CGCGCCAAAAAGAGTATTGACTTCGCATCTTTTTGTACCCATAATTATTTCATTCACA	B0032_RBS	TCACACAGGAAAGGCCCATA	apFAB47--B0032_RBS	CGCGCCAAAAAGAGTATTGACTTCGCATCTTTTTGTACCCATAATTATTTCATTCACATCACACAGGAAAGGCCCATA	ATGTCCTCACGTAAAGAGCTTGCCAATGCTATTCGTGCGCTGAGCATGGACGCAGTACAGAAAGCCAAATCCGGTCACCCGGGTGCCCCTATGGGTATGGCTGACATTGCCGAAGTCCTGTGGCGTGATTTCCTGAAACACAACCCGCAGAATCCGTCCTGGGCTGACCGTGACCGCTTC	GGTGGCGGAGGCTCGGGCGGAGGTGGGTCGGGTGGCGGCGGATCAatgggatccatgtcgaagggcgaggagctgttcaccggcgtcgtcccgatcctggtcgagctggacggtgacgtcaacggccacaagttctccgtctccggcgagggtgagggcgacgccacctacggcaagctgaccctgaagttcatctgcaccaccggtaagctgccggtcccgtggccgaccctggtcaccaccctgacctacggcgtccagtgcttctcccgctacccggaccacatgaagcgccacgacttcttcaagtccgccatgccggagggttacgtccaggagcgcaccatctccttcaaggacgacggtaactacaagacgcgtgccgaggtcaagttcgag…	4.64027
b2935_RS4	b2935	pTrc*	CGCGCCTTGACAATTAATCATCCGGCTCGTATAATGTGTGGAATTGTGAGATGAG	apFAB912	ATCTTAATCTAGCTAGGGAGTGTTTCATA	pTrc*--apFAB912	CGCGCCTTGACAATTAATCATCCGGCTCGTATAATGTGTGGAATTGTGAGATGAGATCTTAATCTAGCTAGGGAGTGTTTCATA	ATGTCCTCACGTAAAGAGCTTGCCAATGCTATTCGTGCGCTGAGCATGGACGCAGTACAGAAAGCCAAATCCGGTCACCCGGGTGCCCCTATGGGTATGGCTGACATTGCCGAAGTCCTGTGGCGTGATTTCCTGAAACACAACCCGCAGAATCCGTCCTGGGCTGACCGTGACCGCTTC	GGTGGCGGAGGCTCGGGCGGAGGTGGGTCGGGTGGCGGCGGATCAatgggatccatgtcgaagggcgaggagctgttcaccggcgtcgtcccgatcctggtcgagctggacggtgacgtcaacggccacaagttctccgtctccggcgagggtgagggcgacgccacctacggcaagctgaccctgaagttcatctgcaccaccggtaagctgccggtcccgtggccgaccctggtcaccaccctgacctacggcgtccagtgcttctcccgctacccggaccacatgaagcgccacgacttcttcaagtccgccatgccggagggttacgtccaggagcgcaccatctccttcaaggacgacggtaactacaagacgcgtgccgaggtcaagttcgag…	5.14582
b2935_RS6	b2935	BBa_J23100	CGCGCCTTGACGGCTAGCTCAGTCCTAGGTACAGTGCTAGCTTAAT	apFAB918	ATCTTAATCTAGCTAGGGAACGTTTCATA	BBa_J23100--apFAB918	CGCGCCTTGACGGCTAGCTCAGTCCTAGGTACAGTGCTAGCTTAATATCTTAATCTAGCTAGGGAACGTTTCATA	ATGTCCTCACGTAAAGAGCTTGCCAATGCTATTCGTGCGCTGAGCATGGACGCAGTACAGAAAGCCAAATCCGGTCACCCGGGTGCCCCTATGGGTATGGCTGACATTGCCGAAGTCCTGTGGCGTGATTTCCTGAAACACAACCCGCAGAATCCGTCCTGGGCTGACCGTGACCGCTTC	GGTGGCGGAGGCTCGGGCGGAGGTGGGTCGGGTGGCGGCGGATCAatgggatccatgtcgaagggcgaggagctgttcaccggcgtcgtcccgatcctggtcgagctggacggtgacgtcaacggccacaagttctccgtctccggcgagggtgagggcgacgccacctacggcaagctgaccctgaagttcatctgcaccaccggtaagctgccggtcccgtggccgaccctggtcaccaccctgacctacggcgtccagtgcttctcccgctacccggaccacatgaagcgccacgacttcttcaagtccgccatgccggagggttacgtccaggagcgcaccatctccttcaaggacgacggtaactacaagacgcgtgccgaggtcaagttcgag…	4.58273
b2935_RS13	b2935	apFAB277	CGCGCCTTCCCTATTAATCATCCGGCTCGTATAATGTGTGGAATTTA	apFAB876	ATCTTAATCTAGCTAGGGATATTTTCATA	apFAB277--apFAB876	CGCGCCTTCCCTATTAATCATCCGGCTCGTATAATGTGTGGAATTTAATCTTAATCTAGCTAGGGATATTTTCATA	ATGTCCTCACGTAAAGAGCTTGCCAATGCTATTCGTGCGCTGAGCATGGACGCAGTACAGAAAGCCAAATCCGGTCACCCGGGTGCCCCTATGGGTATGGCTGACATTGCCGAAGTCCTGTGGCGTGATTTCCTGAAACACAACCCGCAGAATCCGTCCTGGGCTGACCGTGACCGCTTC	GGTGGCGGAGGCTCGGGCGGAGGTGGGTCGGGTGGCGGCGGATCAatgggatccatgtcgaagggcgaggagctgttcaccggcgtcgtcccgatcctggtcgagctggacggtgacgtcaacggccacaagttctccgtctccggcgagggtgagggcgacgccacctacggcaagctgaccctgaagttcatctgcaccaccggtaagctgccggtcccgtggccgaccctggtcaccaccctgacctacggcgtccagtgcttctcccgctacccggaccacatgaagcgccacgacttcttcaagtccgccatgccggagggttacgtccaggagcgcaccatctccttcaaggacgacggtaactacaagacgcgtgccgaggtcaagttcgag…	3.62539
b2935_RS7	b2935	BBa_J23105	CGCGCCTTTACGGCTAGCTCAGTCCTAGGTACTATGCTAGCAAGGT	apFAB857	ATCTTAATCTAGCTGAGGAAAGTTTCATA	BBa_J23105--apFAB857	CGCGCCTTTACGGCTAGCTCAGTCCTAGGTACTATGCTAGCAAGGTATCTTAATCTAGCTGAGGAAAGTTTCATA	ATGTCCTCACGTAAAGAGCTTGCCAATGCTATTCGTGCGCTGAGCATGGACGCAGTACAGAAAGCCAAATCCGGTCACCCGGGTGCCCCTATGGGTATGGCTGACATTGCCGAAGTCCTGTGGCGTGATTTCCTGAAACACAACCCGCAGAATCCGTCCTGGGCTGACCGTGACCGCTTC	GGTGGCGGAGGCTCGGGCGGAGGTGGGTCGGGTGGCGGCGGATCAatgggatccatgtcgaagggcgaggagctgttcaccggcgtcgtcccgatcctggtcgagctggacggtgacgtcaacggccacaagttctccgtctccggcgagggtgagggcgacgccacctacggcaagctgaccctgaagttcatctgcaccaccggtaagctgccggtcccgtggccgaccctggtcaccaccctgacctacggcgtccagtgcttctcccgctacccggaccacatgaagcgccacgacttcttcaagtccgccatgccggagggttacgtccaggagcgcaccatctccttcaaggacgacggtaactacaagacgcgtgccgaggtcaagttcgag…	3.52473
b2935_RS14	b2935	BBa_J23115	CGCGCCTTTATAGCTAGCTCAGCCCTTGGTACAATGCTAGCGCCTG	apFAB904	ATCTTAATCTAGCGGGGGATTTTTTCATA	BBa_J23115--apFAB904	CGCGCCTTTATAGCTAGCTCAGCCCTTGGTACAATGCTAGCGCCTGATCTTAATCTAGCGGGGGATTTTTTCATA	ATGTCCTCACGTAAAGAGCTTGCCAATGCTATTCGTGCGCTGAGCATGGACGCAGTACAGAAAGCCAAATCCGGTCACCCGGGTGCCCCTATGGGTATGGCTGACATTGCCGAAGTCCTGTGGCGTGATTTCCTGAAACACAACCCGCAGAATCCGTCCTGGGCTGACCGTGACCGCTTC	GGTGGCGGAGGCTCGGGCGGAGGTGGGTCGGGTGGCGGCGGATCAatgggatccatgtcgaagggcgaggagctgttcaccggcgtcgtcccgatcctggtcgagctggacggtgacgtcaacggccacaagttctccgtctccggcgagggtgagggcgacgccacctacggcaagctgaccctgaagttcatctgcaccaccggtaagctgccggtcccgtggccgaccctggtcaccaccctgacctacggcgtccagtgcttctcccgctacccggaccacatgaagcgccacgacttcttcaagtccgccatgccggagggttacgtccaggagcgcaccatctccttcaaggacgacggtaactacaagacgcgtgccgaggtcaagttcgag…	3.47042
b2935_RS1	b2935	apFAB75	CGCGCCTTGACATTTATCCCTTGCGGCGATATAATGTGTGGATAAGTG	JBEI_RBS	AAAGATCTTTTAAGAAGGAGATATACATA	apFAB75--JBEI_RBS	CGCGCCTTGACATTTATCCCTTGCGGCGATATAATGTGTGGATAAGTGAAAGATCTTTTAAGAAGGAGATATACATA	ATGTCCTCACGTAAAGAGCTTGCCAATGCTATTCGTGCGCTGAGCATGGACGCAGTACAGAAAGCCAAATCCGGTCACCCGGGTGCCCCTATGGGTATGGCTGACATTGCCGAAGTCCTGTGGCGTGATTTCCTGAAACACAACCCGCAGAATCCGTCCTGGGCTGACCGTGACCGCTTC	GGTGGCGGAGGCTCGGGCGGAGGTGGGTCGGGTGGCGGCGGATCAatgggatccatgtcgaagggcgaggagctgttcaccggcgtcgtcccgatcctggtcgagctggacggtgacgtcaacggccacaagttctccgtctccggcgagggtgagggcgacgccacctacggcaagctgaccctgaagttcatctgcaccaccggtaagctgccggtcccgtggccgaccctggtcaccaccctgacctacggcgtccagtgcttctcccgctacccggaccacatgaagcgccacgacttcttcaagtccgccatgccggagggttacgtccaggagcgcaccatctccttcaaggacgacggtaactacaagacgcgtgccgaggtcaagttcgag…	5.48988
b2935_RS5	b2935	apFAB57	CGCGCCTTGACATAAAGTCTAACCTATAGGCATAATTATTTCATCCGAC	apFAB904	ATCTTAATCTAGCGGGGGATTTTTTCATA	apFAB57--apFAB904	CGCGCCTTGACATAAAGTCTAACCTATAGGCATAATTATTTCATCCGACATCTTAATCTAGCGGGGGATTTTTTCATA	ATGTCCTCACGTAAAGAGCTTGCCAATGCTATTCGTGCGCTGAGCATGGACGCAGTACAGAAAGCCAAATCCGGTCACCCGGGTGCCCCTATGGGTATGGCTGACATTGCCGAAGTCCTGTGGCGTGATTTCCTGAAACACAACCCGCAGAATCCGTCCTGGGCTGACCGTGACCGCTTC	GGTGGCGGAGGCTCGGGCGGAGGTGGGTCGGGTGGCGGCGGATCAatgggatccatgtcgaagggcgaggagctgttcaccggcgtcgtcccgatcctggtcgagctggacggtgacgtcaacggccacaagttctccgtctccggcgagggtgagggcgacgccacctacggcaagctgaccctgaagttcatctgcaccaccggtaagctgccggtcccgtggccgaccctggtcaccaccctgacctacggcgtccagtgcttctcccgctacccggaccacatgaagcgccacgacttcttcaagtccgccatgccggagggttacgtccaggagcgcaccatctccttcaaggacgacggtaactacaagacgcgtgccgaggtcaagttcgag…	3.93125
b2935_RS12	b2935	BBa_J23119	CGCGCCTTGACAGCTAGCTCAGTCCTAGGTATAATGCTAGCACGAA	BBa_J61129	TCTAGAGAAAGATTGGACGTACCATA	BBa_J23119--BBa_J61129	CGCGCCTTGACAGCTAGCTCAGTCCTAGGTATAATGCTAGCACGAATCTAGAGAAAGATTGGACGTACCATA	ATGTCCTCACGTAAAGAGCTTGCCAATGCTATTCGTGCGCTGAGCATGGACGCAGTACAGAAAGCCAAATCCGGTCACCCGGGTGCCCCTATGGGTATGGCTGACATTGCCGAAGTCCTGTGGCGTGATTTCCTGAAACACAACCCGCAGAATCCGTCCTGGGCTGACCGTGACCGCTTC	GGTGGCGGAGGCTCGGGCGGAGGTGGGTCGGGTGGCGGCGGATCAatgggatccatgtcgaagggcgaggagctgttcaccggcgtcgtcccgatcctggtcgagctggacggtgacgtcaacggccacaagttctccgtctccggcgagggtgagggcgacgccacctacggcaagctgaccctgaagttcatctgcaccaccggtaagctgccggtcccgtggccgaccctggtcaccaccctgacctacggcgtccagtgcttctcccgctacccggaccacatgaagcgccacgacttcttcaagtccgccatgccggagggttacgtccaggagcgcaccatctccttcaaggacgacggtaactacaagacgcgtgccgaggtcaagttcgag…	4.14171
b2935_RS3	b2935	apFAB46	CGCGCCAAAAAGAGTATTGACTTCGCATCTTTTTGTACCTATAATAGATTCATTGCTA	BBa_J61113	TCTAGAGAAAGAGTGGAAAAACCATA	apFAB46--BBa_J61113	CGCGCCAAAAAGAGTATTGACTTCGCATCTTTTTGTACCTATAATAGATTCATTGCTATCTAGAGAAAGAGTGGAAAAACCATA	ATGTCCTCACGTAAAGAGCTTGCCAATGCTATTCGTGCGCTGAGCATGGACGCAGTACAGAAAGCCAAATCCGGTCACCCGGGTGCCCCTATGGGTATGGCTGACATTGCCGAAGTCCTGTGGCGTGATTTCCTGAAACACAACCCGCAGAATCCGTCCTGGGCTGACCGTGACCGCTTC	GGTGGCGGAGGCTCGGGCGGAGGTGGGTCGGGTGGCGGCGGATCAatgggatccatgtcgaagggcgaggagctgttcaccggcgtcgtcccgatcctggtcgagctggacggtgacgtcaacggccacaagttctccgtctccggcgagggtgagggcgacgccacctacggcaagctgaccctgaagttcatctgcaccaccggtaagctgccggtcccgtggccgaccctggtcaccaccctgacctacggcgtccagtgcttctcccgctacccggaccacatgaagcgccacgacttcttcaagtccgccatgccggagggttacgtccaggagcgcaccatctccttcaaggacgacggtaactacaagacgcgtgccgaggtcaagttcgag…	5.47465
b2935_RS10	b2935	apFAB70	CGCGCCTTGACATCGCATCTTTTTGTACCTATAATGTGTGGATAGAGT	BBa_J61127	TCTAGAGAAAGAGTGGAACTACCATA	apFAB70--BBa_J61127	CGCGCCTTGACATCGCATCTTTTTGTACCTATAATGTGTGGATAGAGTTCTAGAGAAAGAGTGGAACTACCATA	ATGTCCTCACGTAAAGAGCTTGCCAATGCTATTCGTGCGCTGAGCATGGACGCAGTACAGAAAGCCAAATCCGGTCACCCGGGTGCCCCTATGGGTATGGCTGACATTGCCGAAGTCCTGTGGCGTGATTTCCTGAAACACAACCCGCAGAATCCGTCCTGGGCTGACCGTGACCGCTTC	GGTGGCGGAGGCTCGGGCGGAGGTGGGTCGGGTGGCGGCGGATCAatgggatccatgtcgaagggcgaggagctgttcaccggcgtcgtcccgatcctggtcgagctggacggtgacgtcaacggccacaagttctccgtctccggcgagggtgagggcgacgccacctacggcaagctgaccctgaagttcatctgcaccaccggtaagctgccggtcccgtggccgaccctggtcaccaccctgacctacggcgtccagtgcttctcccgctacccggaccacatgaagcgccacgacttcttcaagtccgccatgccggagggttacgtccaggagcgcaccatctccttcaaggacgacggtaactacaagacgcgtgccgaggtcaagttcgag…	4.59193
b2943_RS2	b2943	BBa_J23119	CGCGCCTTGACAGCTAGCTCAGTCCTAGGTATAATGCTAGCACGAA	apFAB917	ATCTTAATCTAGCGGAGGAGACTTTCATA	BBa_J23119--apFAB917	CGCGCCTTGACAGCTAGCTCAGTCCTAGGTATAATGCTAGCACGAAATCTTAATCTAGCGGAGGAGACTTTCATA	ATGCCTGACGCTAAAAAACAGGGGCGGTCAAACAAGGCAATGACGTTTTTCGTCTGCTTCCTTGCCGCTCTGGCGGGATTACTCTTTGGCCTGGATATCGGTGTAATTGCTGGCGCACTGCCGTTTATTGCAGATGAATTCCAGATTACTTCGCACACGCAAGAATGGGTCGTAAGCTCC	GGTGGCGGAGGCTCGGGCGGAGGTGGGTCGGGTGGCGGCGGATCAatgggatccatgtcgaagggcgaggagctgttcaccggcgtcgtcccgatcctggtcgagctggacggtgacgtcaacggccacaagttctccgtctccggcgagggtgagggcgacgccacctacggcaagctgaccctgaagttcatctgcaccaccggtaagctgccggtcccgtggccgaccctggtcaccaccctgacctacggcgtccagtgcttctcccgctacccggaccacatgaagcgccacgacttcttcaagtccgccatgccggagggttacgtccaggagcgcaccatctccttcaaggacgacggtaactacaagacgcgtgccgaggtcaagttcgag…	3.85018
b2943_RS8	b2943	BBa_J23118	CGCGCCTTGACGGCTAGCTCAGTCCTAGGTATTGTGCTAGCCGTCG	apFAB923	ATCTTAATCTAGCGTGGGAGAGTTTCATA	BBa_J23118--apFAB923	CGCGCCTTGACGGCTAGCTCAGTCCTAGGTATTGTGCTAGCCGTCGATCTTAATCTAGCGTGGGAGAGTTTCATA	ATGCCTGACGCTAAAAAACAGGGGCGGTCAAACAAGGCAATGACGTTTTTCGTCTGCTTCCTTGCCGCTCTGGCGGGATTACTCTTTGGCCTGGATATCGGTGTAATTGCTGGCGCACTGCCGTTTATTGCAGATGAATTCCAGATTACTTCGCACACGCAAGAATGGGTCGTAAGCTCC	GGTGGCGGAGGCTCGGGCGGAGGTGGGTCGGGTGGCGGCGGATCAatgggatccatgtcgaagggcgaggagctgttcaccggcgtcgtcccgatcctggtcgagctggacggtgacgtcaacggccacaagttctccgtctccggcgagggtgagggcgacgccacctacggcaagctgaccctgaagttcatctgcaccaccggtaagctgccggtcccgtggccgaccctggtcaccaccctgacctacggcgtccagtgcttctcccgctacccggaccacatgaagcgccacgacttcttcaagtccgccatgccggagggttacgtccaggagcgcaccatctccttcaaggacgacggtaactacaagacgcgtgccgaggtcaagttcgag…	3.64272
b2943_RS15	b2943	BBa_J23109	CGCCtttacagctagctcagtcctagggactgtgctagc	apFAB917	ATCTTAATCTAGCGGAGGAGACTTTCATA	BBa_J23109--apFAB917	CGCGCCtttacagctagctcagtcctagggactgtgctagcATCTTAATCTAGCGGAGGAGACTTTCATA	ATGCCTGACGCTAAAAAACAGGGGCGGTCAAACAAGGCAATGACGTTTTTCGTCTGCTTCCTTGCCGCTCTGGCGGGATTACTCTTTGGCCTGGATATCGGTGTAATTGCTGGCGCACTGCCGTTTATTGCAGATGAATTCCAGATTACTTCGCACACGCAAGAATGGGTCGTAAGCTCC	GGTGGCGGAGGCTCGGGCGGAGGTGGGTCGGGTGGCGGCGGATCAatgggatccatgtcgaagggcgaggagctgttcaccggcgtcgtcccgatcctggtcgagctggacggtgacgtcaacggccacaagttctccgtctccggcgagggtgagggcgacgccacctacggcaagctgaccctgaagttcatctgcaccaccggtaagctgccggtcccgtggccgaccctggtcaccaccctgacctacggcgtccagtgcttctcccgctacccggaccacatgaagcgccacgacttcttcaagtccgccatgccggagggttacgtccaggagcgcaccatctccttcaaggacgacggtaactacaagacgcgtgccgaggtcaagttcgag…	3.47852
b2943_RS11	b2943	apFAB47	CGCGCCAAAAAGAGTATTGACTTCGCATCTTTTTGTACCCATAATTATTTCATTCACA	B0032_RBS	TCACACAGGAAAGGCCCATA	apFAB47--B0032_RBS	CGCGCCAAAAAGAGTATTGACTTCGCATCTTTTTGTACCCATAATTATTTCATTCACATCACACAGGAAAGGCCCATA	ATGCCTGACGCTAAAAAACAGGGGCGGTCAAACAAGGCAATGACGTTTTTCGTCTGCTTCCTTGCCGCTCTGGCGGGATTACTCTTTGGCCTGGATATCGGTGTAATTGCTGGCGCACTGCCGTTTATTGCAGATGAATTCCAGATTACTTCGCACACGCAAGAATGGGTCGTAAGCTCC	GGTGGCGGAGGCTCGGGCGGAGGTGGGTCGGGTGGCGGCGGATCAatgggatccatgtcgaagggcgaggagctgttcaccggcgtcgtcccgatcctggtcgagctggacggtgacgtcaacggccacaagttctccgtctccggcgagggtgagggcgacgccacctacggcaagctgaccctgaagttcatctgcaccaccggtaagctgccggtcccgtggccgaccctggtcaccaccctgacctacggcgtccagtgcttctcccgctacccggaccacatgaagcgccacgacttcttcaagtccgccatgccggagggttacgtccaggagcgcaccatctccttcaaggacgacggtaactacaagacgcgtgccgaggtcaagttcgag…	3.95023
b2943_RS9	b2943	apFAB55	CGCGCCTTGACATAAAGTCTAACCTATAGGTATAATGTGTGGATCTGGC	apFAB876	ATCTTAATCTAGCTAGGGATATTTTCATA	apFAB55--apFAB876	CGCGCCTTGACATAAAGTCTAACCTATAGGTATAATGTGTGGATCTGGCATCTTAATCTAGCTAGGGATATTTTCATA	ATGCCTGACGCTAAAAAACAGGGGCGGTCAAACAAGGCAATGACGTTTTTCGTCTGCTTCCTTGCCGCTCTGGCGGGATTACTCTTTGGCCTGGATATCGGTGTAATTGCTGGCGCACTGCCGTTTATTGCAGATGAATTCCAGATTACTTCGCACACGCAAGAATGGGTCGTAAGCTCC	GGTGGCGGAGGCTCGGGCGGAGGTGGGTCGGGTGGCGGCGGATCAatgggatccatgtcgaagggcgaggagctgttcaccggcgtcgtcccgatcctggtcgagctggacggtgacgtcaacggccacaagttctccgtctccggcgagggtgagggcgacgccacctacggcaagctgaccctgaagttcatctgcaccaccggtaagctgccggtcccgtggccgaccctggtcaccaccctgacctacggcgtccagtgcttctcccgctacccggaccacatgaagcgccacgacttcttcaagtccgccatgccggagggttacgtccaggagcgcaccatctccttcaaggacgacggtaactacaagacgcgtgccgaggtcaagttcgag…	3.5786
b2943_RS4	b2943	pTrc*	CGCGCCTTGACAATTAATCATCCGGCTCGTATAATGTGTGGAATTGTGAGATGAG	apFAB912	ATCTTAATCTAGCTAGGGAGTGTTTCATA	pTrc*--apFAB912	CGCGCCTTGACAATTAATCATCCGGCTCGTATAATGTGTGGAATTGTGAGATGAGATCTTAATCTAGCTAGGGAGTGTTTCATA	ATGCCTGACGCTAAAAAACAGGGGCGGTCAAACAAGGCAATGACGTTTTTCGTCTGCTTCCTTGCCGCTCTGGCGGGATTACTCTTTGGCCTGGATATCGGTGTAATTGCTGGCGCACTGCCGTTTATTGCAGATGAATTCCAGATTACTTCGCACACGCAAGAATGGGTCGTAAGCTCC	GGTGGCGGAGGCTCGGGCGGAGGTGGGTCGGGTGGCGGCGGATCAatgggatccatgtcgaagggcgaggagctgttcaccggcgtcgtcccgatcctggtcgagctggacggtgacgtcaacggccacaagttctccgtctccggcgagggtgagggcgacgccacctacggcaagctgaccctgaagttcatctgcaccaccggtaagctgccggtcccgtggccgaccctggtcaccaccctgacctacggcgtccagtgcttctcccgctacccggaccacatgaagcgccacgacttcttcaagtccgccatgccggagggttacgtccaggagcgcaccatctccttcaaggacgacggtaactacaagacgcgtgccgaggtcaagttcgag…	4.02109
b2943_RS6	b2943	BBa_J23100	CGCGCCTTGACGGCTAGCTCAGTCCTAGGTACAGTGCTAGCTTAAT	apFAB918	ATCTTAATCTAGCTAGGGAACGTTTCATA	BBa_J23100--apFAB918	CGCGCCTTGACGGCTAGCTCAGTCCTAGGTACAGTGCTAGCTTAATATCTTAATCTAGCTAGGGAACGTTTCATA	ATGCCTGACGCTAAAAAACAGGGGCGGTCAAACAAGGCAATGACGTTTTTCGTCTGCTTCCTTGCCGCTCTGGCGGGATTACTCTTTGGCCTGGATATCGGTGTAATTGCTGGCGCACTGCCGTTTATTGCAGATGAATTCCAGATTACTTCGCACACGCAAGAATGGGTCGTAAGCTCC	GGTGGCGGAGGCTCGGGCGGAGGTGGGTCGGGTGGCGGCGGATCAatgggatccatgtcgaagggcgaggagctgttcaccggcgtcgtcccgatcctggtcgagctggacggtgacgtcaacggccacaagttctccgtctccggcgagggtgagggcgacgccacctacggcaagctgaccctgaagttcatctgcaccaccggtaagctgccggtcccgtggccgaccctggtcaccaccctgacctacggcgtccagtgcttctcccgctacccggaccacatgaagcgccacgacttcttcaagtccgccatgccggagggttacgtccaggagcgcaccatctccttcaaggacgacggtaactacaagacgcgtgccgaggtcaagttcgag…	3.62087
b2943_RS13	b2943	apFAB277	CGCGCCTTCCCTATTAATCATCCGGCTCGTATAATGTGTGGAATTTA	apFAB876	ATCTTAATCTAGCTAGGGATATTTTCATA	apFAB277--apFAB876	CGCGCCTTCCCTATTAATCATCCGGCTCGTATAATGTGTGGAATTTAATCTTAATCTAGCTAGGGATATTTTCATA	ATGCCTGACGCTAAAAAACAGGGGCGGTCAAACAAGGCAATGACGTTTTTCGTCTGCTTCCTTGCCGCTCTGGCGGGATTACTCTTTGGCCTGGATATCGGTGTAATTGCTGGCGCACTGCCGTTTATTGCAGATGAATTCCAGATTACTTCGCACACGCAAGAATGGGTCGTAAGCTCC	GGTGGCGGAGGCTCGGGCGGAGGTGGGTCGGGTGGCGGCGGATCAatgggatccatgtcgaagggcgaggagctgttcaccggcgtcgtcccgatcctggtcgagctggacggtgacgtcaacggccacaagttctccgtctccggcgagggtgagggcgacgccacctacggcaagctgaccctgaagttcatctgcaccaccggtaagctgccggtcccgtggccgaccctggtcaccaccctgacctacggcgtccagtgcttctcccgctacccggaccacatgaagcgccacgacttcttcaagtccgccatgccggagggttacgtccaggagcgcaccatctccttcaaggacgacggtaactacaagacgcgtgccgaggtcaagttcgag…	3.61589
b2943_RS7	b2943	BBa_J23105	CGCGCCTTTACGGCTAGCTCAGTCCTAGGTACTATGCTAGCAAGGT	apFAB857	ATCTTAATCTAGCTGAGGAAAGTTTCATA	BBa_J23105--apFAB857	CGCGCCTTTACGGCTAGCTCAGTCCTAGGTACTATGCTAGCAAGGTATCTTAATCTAGCTGAGGAAAGTTTCATA	ATGCCTGACGCTAAAAAACAGGGGCGGTCAAACAAGGCAATGACGTTTTTCGTCTGCTTCCTTGCCGCTCTGGCGGGATTACTCTTTGGCCTGGATATCGGTGTAATTGCTGGCGCACTGCCGTTTATTGCAGATGAATTCCAGATTACTTCGCACACGCAAGAATGGGTCGTAAGCTCC	GGTGGCGGAGGCTCGGGCGGAGGTGGGTCGGGTGGCGGCGGATCAatgggatccatgtcgaagggcgaggagctgttcaccggcgtcgtcccgatcctggtcgagctggacggtgacgtcaacggccacaagttctccgtctccggcgagggtgagggcgacgccacctacggcaagctgaccctgaagttcatctgcaccaccggtaagctgccggtcccgtggccgaccctggtcaccaccctgacctacggcgtccagtgcttctcccgctacccggaccacatgaagcgccacgacttcttcaagtccgccatgccggagggttacgtccaggagcgcaccatctccttcaaggacgacggtaactacaagacgcgtgccgaggtcaagttcgag…	3.74023
b2943_RS5	b2943	apFAB57	CGCGCCTTGACATAAAGTCTAACCTATAGGCATAATTATTTCATCCGAC	apFAB904	ATCTTAATCTAGCGGGGGATTTTTTCATA	apFAB57--apFAB904	CGCGCCTTGACATAAAGTCTAACCTATAGGCATAATTATTTCATCCGACATCTTAATCTAGCGGGGGATTTTTTCATA	ATGCCTGACGCTAAAAAACAGGGGCGGTCAAACAAGGCAATGACGTTTTTCGTCTGCTTCCTTGCCGCTCTGGCGGGATTACTCTTTGGCCTGGATATCGGTGTAATTGCTGGCGCACTGCCGTTTATTGCAGATGAATTCCAGATTACTTCGCACACGCAAGAATGGGTCGTAAGCTCC	GGTGGCGGAGGCTCGGGCGGAGGTGGGTCGGGTGGCGGCGGATCAatgggatccatgtcgaagggcgaggagctgttcaccggcgtcgtcccgatcctggtcgagctggacggtgacgtcaacggccacaagttctccgtctccggcgagggtgagggcgacgccacctacggcaagctgaccctgaagttcatctgcaccaccggtaagctgccggtcccgtggccgaccctggtcaccaccctgacctacggcgtccagtgcttctcccgctacccggaccacatgaagcgccacgacttcttcaagtccgccatgccggagggttacgtccaggagcgcaccatctccttcaaggacgacggtaactacaagacgcgtgccgaggtcaagttcgag…	3.63706
b2943_RS12	b2943	BBa_J23119	CGCGCCTTGACAGCTAGCTCAGTCCTAGGTATAATGCTAGCACGAA	BBa_J61129	TCTAGAGAAAGATTGGACGTACCATA	BBa_J23119--BBa_J61129	CGCGCCTTGACAGCTAGCTCAGTCCTAGGTATAATGCTAGCACGAATCTAGAGAAAGATTGGACGTACCATA	ATGCCTGACGCTAAAAAACAGGGGCGGTCAAACAAGGCAATGACGTTTTTCGTCTGCTTCCTTGCCGCTCTGGCGGGATTACTCTTTGGCCTGGATATCGGTGTAATTGCTGGCGCACTGCCGTTTATTGCAGATGAATTCCAGATTACTTCGCACACGCAAGAATGGGTCGTAAGCTCC	GGTGGCGGAGGCTCGGGCGGAGGTGGGTCGGGTGGCGGCGGATCAatgggatccatgtcgaagggcgaggagctgttcaccggcgtcgtcccgatcctggtcgagctggacggtgacgtcaacggccacaagttctccgtctccggcgagggtgagggcgacgccacctacggcaagctgaccctgaagttcatctgcaccaccggtaagctgccggtcccgtggccgaccctggtcaccaccctgacctacggcgtccagtgcttctcccgctacccggaccacatgaagcgccacgacttcttcaagtccgccatgccggagggttacgtccaggagcgcaccatctccttcaaggacgacggtaactacaagacgcgtgccgaggtcaagttcgag…	3.88294
b2943_RS10	b2943	apFAB70	CGCGCCTTGACATCGCATCTTTTTGTACCTATAATGTGTGGATAGAGT	BBa_J61127	TCTAGAGAAAGAGTGGAACTACCATA	apFAB70--BBa_J61127	CGCGCCTTGACATCGCATCTTTTTGTACCTATAATGTGTGGATAGAGTTCTAGAGAAAGAGTGGAACTACCATA	ATGCCTGACGCTAAAAAACAGGGGCGGTCAAACAAGGCAATGACGTTTTTCGTCTGCTTCCTTGCCGCTCTGGCGGGATTACTCTTTGGCCTGGATATCGGTGTAATTGCTGGCGCACTGCCGTTTATTGCAGATGAATTCCAGATTACTTCGCACACGCAAGAATGGGTCGTAAGCTCC	GGTGGCGGAGGCTCGGGCGGAGGTGGGTCGGGTGGCGGCGGATCAatgggatccatgtcgaagggcgaggagctgttcaccggcgtcgtcccgatcctggtcgagctggacggtgacgtcaacggccacaagttctccgtctccggcgagggtgagggcgacgccacctacggcaagctgaccctgaagttcatctgcaccaccggtaagctgccggtcccgtggccgaccctggtcaccaccctgacctacggcgtccagtgcttctcccgctacccggaccacatgaagcgccacgacttcttcaagtccgccatgccggagggttacgtccaggagcgcaccatctccttcaaggacgacggtaactacaagacgcgtgccgaggtcaagttcgag…	3.79944
b3041_RS2	b3041	BBa_J23119	CGCGCCTTGACAGCTAGCTCAGTCCTAGGTATAATGCTAGCACGAA	apFAB917	ATCTTAATCTAGCGGAGGAGACTTTCATA	BBa_J23119--apFAB917	CGCGCCTTGACAGCTAGCTCAGTCCTAGGTATAATGCTAGCACGAAATCTTAATCTAGCGGAGGAGACTTTCATA	atgaatcagacgctactttcctcttttggtacgcctttcgaacgtgttgaaaatgcactggctgcgctgcgtgaaggacgcggtgtaatggtgcttgatgatgaagaccgtgaaaacgaaggtgatatgatcttcccggcagaaaccatgactgttgagcagatggcgctgaccattcgc	GGTGGCGGAGGCTCGGGCGGAGGTGGGTCGGGTGGCGGCGGATCAatgggatccatgtcgaagggcgaggagctgttcaccggcgtcgtcccgatcctggtcgagctggacggtgacgtcaacggccacaagttctccgtctccggcgagggtgagggcgacgccacctacggcaagctgaccctgaagttcatctgcaccaccggtaagctgccggtcccgtggccgaccctggtcaccaccctgacctacggcgtccagtgcttctcccgctacccggaccacatgaagcgccacgacttcttcaagtccgccatgccggagggttacgtccaggagcgcaccatctccttcaaggacgacggtaactacaagacgcgtgccgaggtcaagttcgag…	3.98322
b3041_RS8	b3041	BBa_J23118	CGCGCCTTGACGGCTAGCTCAGTCCTAGGTATTGTGCTAGCCGTCG	apFAB923	ATCTTAATCTAGCGTGGGAGAGTTTCATA	BBa_J23118--apFAB923	CGCGCCTTGACGGCTAGCTCAGTCCTAGGTATTGTGCTAGCCGTCGATCTTAATCTAGCGTGGGAGAGTTTCATA	atgaatcagacgctactttcctcttttggtacgcctttcgaacgtgttgaaaatgcactggctgcgctgcgtgaaggacgcggtgtaatggtgcttgatgatgaagaccgtgaaaacgaaggtgatatgatcttcccggcagaaaccatgactgttgagcagatggcgctgaccattcgc	GGTGGCGGAGGCTCGGGCGGAGGTGGGTCGGGTGGCGGCGGATCAatgggatccatgtcgaagggcgaggagctgttcaccggcgtcgtcccgatcctggtcgagctggacggtgacgtcaacggccacaagttctccgtctccggcgagggtgagggcgacgccacctacggcaagctgaccctgaagttcatctgcaccaccggtaagctgccggtcccgtggccgaccctggtcaccaccctgacctacggcgtccagtgcttctcccgctacccggaccacatgaagcgccacgacttcttcaagtccgccatgccggagggttacgtccaggagcgcaccatctccttcaaggacgacggtaactacaagacgcgtgccgaggtcaagttcgag…	4.83377
b3041_RS15	b3041	BBa_J23109	CGCCtttacagctagctcagtcctagggactgtgctagc	apFAB917	ATCTTAATCTAGCGGAGGAGACTTTCATA	BBa_J23109--apFAB917	CGCGCCtttacagctagctcagtcctagggactgtgctagcATCTTAATCTAGCGGAGGAGACTTTCATA	atgaatcagacgctactttcctcttttggtacgcctttcgaacgtgttgaaaatgcactggctgcgctgcgtgaaggacgcggtgtaatggtgcttgatgatgaagaccgtgaaaacgaaggtgatatgatcttcccggcagaaaccatgactgttgagcagatggcgctgaccattcgc	GGTGGCGGAGGCTCGGGCGGAGGTGGGTCGGGTGGCGGCGGATCAatgggatccatgtcgaagggcgaggagctgttcaccggcgtcgtcccgatcctggtcgagctggacggtgacgtcaacggccacaagttctccgtctccggcgagggtgagggcgacgccacctacggcaagctgaccctgaagttcatctgcaccaccggtaagctgccggtcccgtggccgaccctggtcaccaccctgacctacggcgtccagtgcttctcccgctacccggaccacatgaagcgccacgacttcttcaagtccgccatgccggagggttacgtccaggagcgcaccatctccttcaaggacgacggtaactacaagacgcgtgccgaggtcaagttcgag…	3.76651
b3041_RS11	b3041	apFAB47	CGCGCCAAAAAGAGTATTGACTTCGCATCTTTTTGTACCCATAATTATTTCATTCACA	B0032_RBS	TCACACAGGAAAGGCCCATA	apFAB47--B0032_RBS	CGCGCCAAAAAGAGTATTGACTTCGCATCTTTTTGTACCCATAATTATTTCATTCACATCACACAGGAAAGGCCCATA	atgaatcagacgctactttcctcttttggtacgcctttcgaacgtgttgaaaatgcactggctgcgctgcgtgaaggacgcggtgtaatggtgcttgatgatgaagaccgtgaaaacgaaggtgatatgatcttcccggcagaaaccatgactgttgagcagatggcgctgaccattcgc	GGTGGCGGAGGCTCGGGCGGAGGTGGGTCGGGTGGCGGCGGATCAatgggatccatgtcgaagggcgaggagctgttcaccggcgtcgtcccgatcctggtcgagctggacggtgacgtcaacggccacaagttctccgtctccggcgagggtgagggcgacgccacctacggcaagctgaccctgaagttcatctgcaccaccggtaagctgccggtcccgtggccgaccctggtcaccaccctgacctacggcgtccagtgcttctcccgctacccggaccacatgaagcgccacgacttcttcaagtccgccatgccggagggttacgtccaggagcgcaccatctccttcaaggacgacggtaactacaagacgcgtgccgaggtcaagttcgag…	4.26002
b3041_RS9	b3041	apFAB55	CGCGCCTTGACATAAAGTCTAACCTATAGGTATAATGTGTGGATCTGGC	apFAB876	ATCTTAATCTAGCTAGGGATATTTTCATA	apFAB55--apFAB876	CGCGCCTTGACATAAAGTCTAACCTATAGGTATAATGTGTGGATCTGGCATCTTAATCTAGCTAGGGATATTTTCATA	atgaatcagacgctactttcctcttttggtacgcctttcgaacgtgttgaaaatgcactggctgcgctgcgtgaaggacgcggtgtaatggtgcttgatgatgaagaccgtgaaaacgaaggtgatatgatcttcccggcagaaaccatgactgttgagcagatggcgctgaccattcgc	GGTGGCGGAGGCTCGGGCGGAGGTGGGTCGGGTGGCGGCGGATCAatgggatccatgtcgaagggcgaggagctgttcaccggcgtcgtcccgatcctggtcgagctggacggtgacgtcaacggccacaagttctccgtctccggcgagggtgagggcgacgccacctacggcaagctgaccctgaagttcatctgcaccaccggtaagctgccggtcccgtggccgaccctggtcaccaccctgacctacggcgtccagtgcttctcccgctacccggaccacatgaagcgccacgacttcttcaagtccgccatgccggagggttacgtccaggagcgcaccatctccttcaaggacgacggtaactacaagacgcgtgccgaggtcaagttcgag…	4.74452
b3041_RS4	b3041	pTrc*	CGCGCCTTGACAATTAATCATCCGGCTCGTATAATGTGTGGAATTGTGAGATGAG	apFAB912	ATCTTAATCTAGCTAGGGAGTGTTTCATA	pTrc*--apFAB912	CGCGCCTTGACAATTAATCATCCGGCTCGTATAATGTGTGGAATTGTGAGATGAGATCTTAATCTAGCTAGGGAGTGTTTCATA	atgaatcagacgctactttcctcttttggtacgcctttcgaacgtgttgaaaatgcactggctgcgctgcgtgaaggacgcggtgtaatggtgcttgatgatgaagaccgtgaaaacgaaggtgatatgatcttcccggcagaaaccatgactgttgagcagatggcgctgaccattcgc	GGTGGCGGAGGCTCGGGCGGAGGTGGGTCGGGTGGCGGCGGATCAatgggatccatgtcgaagggcgaggagctgttcaccggcgtcgtcccgatcctggtcgagctggacggtgacgtcaacggccacaagttctccgtctccggcgagggtgagggcgacgccacctacggcaagctgaccctgaagttcatctgcaccaccggtaagctgccggtcccgtggccgaccctggtcaccaccctgacctacggcgtccagtgcttctcccgctacccggaccacatgaagcgccacgacttcttcaagtccgccatgccggagggttacgtccaggagcgcaccatctccttcaaggacgacggtaactacaagacgcgtgccgaggtcaagttcgag…	5.76475
b3041_RS6	b3041	BBa_J23100	CGCGCCTTGACGGCTAGCTCAGTCCTAGGTACAGTGCTAGCTTAAT	apFAB918	ATCTTAATCTAGCTAGGGAACGTTTCATA	BBa_J23100--apFAB918	CGCGCCTTGACGGCTAGCTCAGTCCTAGGTACAGTGCTAGCTTAATATCTTAATCTAGCTAGGGAACGTTTCATA	atgaatcagacgctactttcctcttttggtacgcctttcgaacgtgttgaaaatgcactggctgcgctgcgtgaaggacgcggtgtaatggtgcttgatgatgaagaccgtgaaaacgaaggtgatatgatcttcccggcagaaaccatgactgttgagcagatggcgctgaccattcgc	GGTGGCGGAGGCTCGGGCGGAGGTGGGTCGGGTGGCGGCGGATCAatgggatccatgtcgaagggcgaggagctgttcaccggcgtcgtcccgatcctggtcgagctggacggtgacgtcaacggccacaagttctccgtctccggcgagggtgagggcgacgccacctacggcaagctgaccctgaagttcatctgcaccaccggtaagctgccggtcccgtggccgaccctggtcaccaccctgacctacggcgtccagtgcttctcccgctacccggaccacatgaagcgccacgacttcttcaagtccgccatgccggagggttacgtccaggagcgcaccatctccttcaaggacgacggtaactacaagacgcgtgccgaggtcaagttcgag…	5.09602
b3041_RS13	b3041	apFAB277	CGCGCCTTCCCTATTAATCATCCGGCTCGTATAATGTGTGGAATTTA	apFAB876	ATCTTAATCTAGCTAGGGATATTTTCATA	apFAB277--apFAB876	CGCGCCTTCCCTATTAATCATCCGGCTCGTATAATGTGTGGAATTTAATCTTAATCTAGCTAGGGATATTTTCATA	atgaatcagacgctactttcctcttttggtacgcctttcgaacgtgttgaaaatgcactggctgcgctgcgtgaaggacgcggtgtaatggtgcttgatgatgaagaccgtgaaaacgaaggtgatatgatcttcccggcagaaaccatgactgttgagcagatggcgctgaccattcgc	GGTGGCGGAGGCTCGGGCGGAGGTGGGTCGGGTGGCGGCGGATCAatgggatccatgtcgaagggcgaggagctgttcaccggcgtcgtcccgatcctggtcgagctggacggtgacgtcaacggccacaagttctccgtctccggcgagggtgagggcgacgccacctacggcaagctgaccctgaagttcatctgcaccaccggtaagctgccggtcccgtggccgaccctggtcaccaccctgacctacggcgtccagtgcttctcccgctacccggaccacatgaagcgccacgacttcttcaagtccgccatgccggagggttacgtccaggagcgcaccatctccttcaaggacgacggtaactacaagacgcgtgccgaggtcaagttcgag…	3.83809
b3041_RS7	b3041	BBa_J23105	CGCGCCTTTACGGCTAGCTCAGTCCTAGGTACTATGCTAGCAAGGT	apFAB857	ATCTTAATCTAGCTGAGGAAAGTTTCATA	BBa_J23105--apFAB857	CGCGCCTTTACGGCTAGCTCAGTCCTAGGTACTATGCTAGCAAGGTATCTTAATCTAGCTGAGGAAAGTTTCATA	atgaatcagacgctactttcctcttttggtacgcctttcgaacgtgttgaaaatgcactggctgcgctgcgtgaaggacgcggtgtaatggtgcttgatgatgaagaccgtgaaaacgaaggtgatatgatcttcccggcagaaaccatgactgttgagcagatggcgctgaccattcgc	GGTGGCGGAGGCTCGGGCGGAGGTGGGTCGGGTGGCGGCGGATCAatgggatccatgtcgaagggcgaggagctgttcaccggcgtcgtcccgatcctggtcgagctggacggtgacgtcaacggccacaagttctccgtctccggcgagggtgagggcgacgccacctacggcaagctgaccctgaagttcatctgcaccaccggtaagctgccggtcccgtggccgaccctggtcaccaccctgacctacggcgtccagtgcttctcccgctacccggaccacatgaagcgccacgacttcttcaagtccgccatgccggagggttacgtccaggagcgcaccatctccttcaaggacgacggtaactacaagacgcgtgccgaggtcaagttcgag…	3.51277
b3041_RS14	b3041	BBa_J23115	CGCGCCTTTATAGCTAGCTCAGCCCTTGGTACAATGCTAGCGCCTG	apFAB904	ATCTTAATCTAGCGGGGGATTTTTTCATA	BBa_J23115--apFAB904	CGCGCCTTTATAGCTAGCTCAGCCCTTGGTACAATGCTAGCGCCTGATCTTAATCTAGCGGGGGATTTTTTCATA	atgaatcagacgctactttcctcttttggtacgcctttcgaacgtgttgaaaatgcactggctgcgctgcgtgaaggacgcggtgtaatggtgcttgatgatgaagaccgtgaaaacgaaggtgatatgatcttcccggcagaaaccatgactgttgagcagatggcgctgaccattcgc	GGTGGCGGAGGCTCGGGCGGAGGTGGGTCGGGTGGCGGCGGATCAatgggatccatgtcgaagggcgaggagctgttcaccggcgtcgtcccgatcctggtcgagctggacggtgacgtcaacggccacaagttctccgtctccggcgagggtgagggcgacgccacctacggcaagctgaccctgaagttcatctgcaccaccggtaagctgccggtcccgtggccgaccctggtcaccaccctgacctacggcgtccagtgcttctcccgctacccggaccacatgaagcgccacgacttcttcaagtccgccatgccggagggttacgtccaggagcgcaccatctccttcaaggacgacggtaactacaagacgcgtgccgaggtcaagttcgag…	3.79357
b3041_RS1	b3041	apFAB75	CGCGCCTTGACATTTATCCCTTGCGGCGATATAATGTGTGGATAAGTG	JBEI_RBS	AAAGATCTTTTAAGAAGGAGATATACATA	apFAB75--JBEI_RBS	CGCGCCTTGACATTTATCCCTTGCGGCGATATAATGTGTGGATAAGTGAAAGATCTTTTAAGAAGGAGATATACATA	atgaatcagacgctactttcctcttttggtacgcctttcgaacgtgttgaaaatgcactggctgcgctgcgtgaaggacgcggtgtaatggtgcttgatgatgaagaccgtgaaaacgaaggtgatatgatcttcccggcagaaaccatgactgttgagcagatggcgctgaccattcgc	GGTGGCGGAGGCTCGGGCGGAGGTGGGTCGGGTGGCGGCGGATCAatgggatccatgtcgaagggcgaggagctgttcaccggcgtcgtcccgatcctggtcgagctggacggtgacgtcaacggccacaagttctccgtctccggcgagggtgagggcgacgccacctacggcaagctgaccctgaagttcatctgcaccaccggtaagctgccggtcccgtggccgaccctggtcaccaccctgacctacggcgtccagtgcttctcccgctacccggaccacatgaagcgccacgacttcttcaagtccgccatgccggagggttacgtccaggagcgcaccatctccttcaaggacgacggtaactacaagacgcgtgccgaggtcaagttcgag…	4.80333
b3041_RS5	b3041	apFAB57	CGCGCCTTGACATAAAGTCTAACCTATAGGCATAATTATTTCATCCGAC	apFAB904	ATCTTAATCTAGCGGGGGATTTTTTCATA	apFAB57--apFAB904	CGCGCCTTGACATAAAGTCTAACCTATAGGCATAATTATTTCATCCGACATCTTAATCTAGCGGGGGATTTTTTCATA	atgaatcagacgctactttcctcttttggtacgcctttcgaacgtgttgaaaatgcactggctgcgctgcgtgaaggacgcggtgtaatggtgcttgatgatgaagaccgtgaaaacgaaggtgatatgatcttcccggcagaaaccatgactgttgagcagatggcgctgaccattcgc	GGTGGCGGAGGCTCGGGCGGAGGTGGGTCGGGTGGCGGCGGATCAatgggatccatgtcgaagggcgaggagctgttcaccggcgtcgtcccgatcctggtcgagctggacggtgacgtcaacggccacaagttctccgtctccggcgagggtgagggcgacgccacctacggcaagctgaccctgaagttcatctgcaccaccggtaagctgccggtcccgtggccgaccctggtcaccaccctgacctacggcgtccagtgcttctcccgctacccggaccacatgaagcgccacgacttcttcaagtccgccatgccggagggttacgtccaggagcgcaccatctccttcaaggacgacggtaactacaagacgcgtgccgaggtcaagttcgag…	5.11111
b3041_RS12	b3041	BBa_J23119	CGCGCCTTGACAGCTAGCTCAGTCCTAGGTATAATGCTAGCACGAA	BBa_J61129	TCTAGAGAAAGATTGGACGTACCATA	BBa_J23119--BBa_J61129	CGCGCCTTGACAGCTAGCTCAGTCCTAGGTATAATGCTAGCACGAATCTAGAGAAAGATTGGACGTACCATA	atgaatcagacgctactttcctcttttggtacgcctttcgaacgtgttgaaaatgcactggctgcgctgcgtgaaggacgcggtgtaatggtgcttgatgatgaagaccgtgaaaacgaaggtgatatgatcttcccggcagaaaccatgactgttgagcagatggcgctgaccattcgc	GGTGGCGGAGGCTCGGGCGGAGGTGGGTCGGGTGGCGGCGGATCAatgggatccatgtcgaagggcgaggagctgttcaccggcgtcgtcccgatcctggtcgagctggacggtgacgtcaacggccacaagttctccgtctccggcgagggtgagggcgacgccacctacggcaagctgaccctgaagttcatctgcaccaccggtaagctgccggtcccgtggccgaccctggtcaccaccctgacctacggcgtccagtgcttctcccgctacccggaccacatgaagcgccacgacttcttcaagtccgccatgccggagggttacgtccaggagcgcaccatctccttcaaggacgacggtaactacaagacgcgtgccgaggtcaagttcgag…	3.88358
b3041_RS3	b3041	apFAB46	CGCGCCAAAAAGAGTATTGACTTCGCATCTTTTTGTACCTATAATAGATTCATTGCTA	BBa_J61113	TCTAGAGAAAGAGTGGAAAAACCATA	apFAB46--BBa_J61113	CGCGCCAAAAAGAGTATTGACTTCGCATCTTTTTGTACCTATAATAGATTCATTGCTATCTAGAGAAAGAGTGGAAAAACCATA	atgaatcagacgctactttcctcttttggtacgcctttcgaacgtgttgaaaatgcactggctgcgctgcgtgaaggacgcggtgtaatggtgcttgatgatgaagaccgtgaaaacgaaggtgatatgatcttcccggcagaaaccatgactgttgagcagatggcgctgaccattcgc	GGTGGCGGAGGCTCGGGCGGAGGTGGGTCGGGTGGCGGCGGATCAatgggatccatgtcgaagggcgaggagctgttcaccggcgtcgtcccgatcctggtcgagctggacggtgacgtcaacggccacaagttctccgtctccggcgagggtgagggcgacgccacctacggcaagctgaccctgaagttcatctgcaccaccggtaagctgccggtcccgtggccgaccctggtcaccaccctgacctacggcgtccagtgcttctcccgctacccggaccacatgaagcgccacgacttcttcaagtccgccatgccggagggttacgtccaggagcgcaccatctccttcaaggacgacggtaactacaagacgcgtgccgaggtcaagttcgag…	4.836
b3041_RS10	b3041	apFAB70	CGCGCCTTGACATCGCATCTTTTTGTACCTATAATGTGTGGATAGAGT	BBa_J61127	TCTAGAGAAAGAGTGGAACTACCATA	apFAB70--BBa_J61127	CGCGCCTTGACATCGCATCTTTTTGTACCTATAATGTGTGGATAGAGTTCTAGAGAAAGAGTGGAACTACCATA	atgaatcagacgctactttcctcttttggtacgcctttcgaacgtgttgaaaatgcactggctgcgctgcgtgaaggacgcggtgtaatggtgcttgatgatgaagaccgtgaaaacgaaggtgatatgatcttcccggcagaaaccatgactgttgagcagatggcgctgaccattcgc	GGTGGCGGAGGCTCGGGCGGAGGTGGGTCGGGTGGCGGCGGATCAatgggatccatgtcgaagggcgaggagctgttcaccggcgtcgtcccgatcctggtcgagctggacggtgacgtcaacggccacaagttctccgtctccggcgagggtgagggcgacgccacctacggcaagctgaccctgaagttcatctgcaccaccggtaagctgccggtcccgtggccgaccctggtcaccaccctgacctacggcgtccagtgcttctcccgctacccggaccacatgaagcgccacgacttcttcaagtccgccatgccggagggttacgtccaggagcgcaccatctccttcaaggacgacggtaactacaagacgcgtgccgaggtcaagttcgag…	4.75625
b3236_RS2	b3236	BBa_J23119	CGCGCCTTGACAGCTAGCTCAGTCCTAGGTATAATGCTAGCACGAA	apFAB917	ATCTTAATCTAGCGGAGGAGACTTTCATA	BBa_J23119--apFAB917	CGCGCCTTGACAGCTAGCTCAGTCCTAGGTATAATGCTAGCACGAAATCTTAATCTAGCGGAGGAGACTTTCATA	atgaaagtcgcagtcctcggcgctgctggcggtattggccaggcgcttgcactactgttaaaaacccaactgccttcaggttcagaactctctctgtatgatatcgctccagtgactcccggtgtggctgtcgatctgagccatatccctactgctgtgaaaatcaaaggtttttctggt	GGTGGCGGAGGCTCGGGCGGAGGTGGGTCGGGTGGCGGCGGATCAatgggatccatgtcgaagggcgaggagctgttcaccggcgtcgtcccgatcctggtcgagctggacggtgacgtcaacggccacaagttctccgtctccggcgagggtgagggcgacgccacctacggcaagctgaccctgaagttcatctgcaccaccggtaagctgccggtcccgtggccgaccctggtcaccaccctgacctacggcgtccagtgcttctcccgctacccggaccacatgaagcgccacgacttcttcaagtccgccatgccggagggttacgtccaggagcgcaccatctccttcaaggacgacggtaactacaagacgcgtgccgaggtcaagttcgag…	3.92585
b3236_RS8	b3236	BBa_J23118	CGCGCCTTGACGGCTAGCTCAGTCCTAGGTATTGTGCTAGCCGTCG	apFAB923	ATCTTAATCTAGCGTGGGAGAGTTTCATA	BBa_J23118--apFAB923	CGCGCCTTGACGGCTAGCTCAGTCCTAGGTATTGTGCTAGCCGTCGATCTTAATCTAGCGTGGGAGAGTTTCATA	atgaaagtcgcagtcctcggcgctgctggcggtattggccaggcgcttgcactactgttaaaaacccaactgccttcaggttcagaactctctctgtatgatatcgctccagtgactcccggtgtggctgtcgatctgagccatatccctactgctgtgaaaatcaaaggtttttctggt	GGTGGCGGAGGCTCGGGCGGAGGTGGGTCGGGTGGCGGCGGATCAatgggatccatgtcgaagggcgaggagctgttcaccggcgtcgtcccgatcctggtcgagctggacggtgacgtcaacggccacaagttctccgtctccggcgagggtgagggcgacgccacctacggcaagctgaccctgaagttcatctgcaccaccggtaagctgccggtcccgtggccgaccctggtcaccaccctgacctacggcgtccagtgcttctcccgctacccggaccacatgaagcgccacgacttcttcaagtccgccatgccggagggttacgtccaggagcgcaccatctccttcaaggacgacggtaactacaagacgcgtgccgaggtcaagttcgag…	4.03206
b3236_RS15	b3236	BBa_J23109	CGCCtttacagctagctcagtcctagggactgtgctagc	apFAB917	ATCTTAATCTAGCGGAGGAGACTTTCATA	BBa_J23109--apFAB917	CGCGCCtttacagctagctcagtcctagggactgtgctagcATCTTAATCTAGCGGAGGAGACTTTCATA	atgaaagtcgcagtcctcggcgctgctggcggtattggccaggcgcttgcactactgttaaaaacccaactgccttcaggttcagaactctctctgtatgatatcgctccagtgactcccggtgtggctgtcgatctgagccatatccctactgctgtgaaaatcaaaggtttttctggt	GGTGGCGGAGGCTCGGGCGGAGGTGGGTCGGGTGGCGGCGGATCAatgggatccatgtcgaagggcgaggagctgttcaccggcgtcgtcccgatcctggtcgagctggacggtgacgtcaacggccacaagttctccgtctccggcgagggtgagggcgacgccacctacggcaagctgaccctgaagttcatctgcaccaccggtaagctgccggtcccgtggccgaccctggtcaccaccctgacctacggcgtccagtgcttctcccgctacccggaccacatgaagcgccacgacttcttcaagtccgccatgccggagggttacgtccaggagcgcaccatctccttcaaggacgacggtaactacaagacgcgtgccgaggtcaagttcgag…	3.8804
b3236_RS11	b3236	apFAB47	CGCGCCAAAAAGAGTATTGACTTCGCATCTTTTTGTACCCATAATTATTTCATTCACA	B0032_RBS	TCACACAGGAAAGGCCCATA	apFAB47--B0032_RBS	CGCGCCAAAAAGAGTATTGACTTCGCATCTTTTTGTACCCATAATTATTTCATTCACATCACACAGGAAAGGCCCATA	atgaaagtcgcagtcctcggcgctgctggcggtattggccaggcgcttgcactactgttaaaaacccaactgccttcaggttcagaactctctctgtatgatatcgctccagtgactcccggtgtggctgtcgatctgagccatatccctactgctgtgaaaatcaaaggtttttctggt	GGTGGCGGAGGCTCGGGCGGAGGTGGGTCGGGTGGCGGCGGATCAatgggatccatgtcgaagggcgaggagctgttcaccggcgtcgtcccgatcctggtcgagctggacggtgacgtcaacggccacaagttctccgtctccggcgagggtgagggcgacgccacctacggcaagctgaccctgaagttcatctgcaccaccggtaagctgccggtcccgtggccgaccctggtcaccaccctgacctacggcgtccagtgcttctcccgctacccggaccacatgaagcgccacgacttcttcaagtccgccatgccggagggttacgtccaggagcgcaccatctccttcaaggacgacggtaactacaagacgcgtgccgaggtcaagttcgag…	4.8408
b3236_RS4	b3236	pTrc*	CGCGCCTTGACAATTAATCATCCGGCTCGTATAATGTGTGGAATTGTGAGATGAG	apFAB912	ATCTTAATCTAGCTAGGGAGTGTTTCATA	pTrc*--apFAB912	CGCGCCTTGACAATTAATCATCCGGCTCGTATAATGTGTGGAATTGTGAGATGAGATCTTAATCTAGCTAGGGAGTGTTTCATA	atgaaagtcgcagtcctcggcgctgctggcggtattggccaggcgcttgcactactgttaaaaacccaactgccttcaggttcagaactctctctgtatgatatcgctccagtgactcccggtgtggctgtcgatctgagccatatccctactgctgtgaaaatcaaaggtttttctggt	GGTGGCGGAGGCTCGGGCGGAGGTGGGTCGGGTGGCGGCGGATCAatgggatccatgtcgaagggcgaggagctgttcaccggcgtcgtcccgatcctggtcgagctggacggtgacgtcaacggccacaagttctccgtctccggcgagggtgagggcgacgccacctacggcaagctgaccctgaagttcatctgcaccaccggtaagctgccggtcccgtggccgaccctggtcaccaccctgacctacggcgtccagtgcttctcccgctacccggaccacatgaagcgccacgacttcttcaagtccgccatgccggagggttacgtccaggagcgcaccatctccttcaaggacgacggtaactacaagacgcgtgccgaggtcaagttcgag…	4.3663
b3236_RS6	b3236	BBa_J23100	CGCGCCTTGACGGCTAGCTCAGTCCTAGGTACAGTGCTAGCTTAAT	apFAB918	ATCTTAATCTAGCTAGGGAACGTTTCATA	BBa_J23100--apFAB918	CGCGCCTTGACGGCTAGCTCAGTCCTAGGTACAGTGCTAGCTTAATATCTTAATCTAGCTAGGGAACGTTTCATA	atgaaagtcgcagtcctcggcgctgctggcggtattggccaggcgcttgcactactgttaaaaacccaactgccttcaggttcagaactctctctgtatgatatcgctccagtgactcccggtgtggctgtcgatctgagccatatccctactgctgtgaaaatcaaaggtttttctggt	GGTGGCGGAGGCTCGGGCGGAGGTGGGTCGGGTGGCGGCGGATCAatgggatccatgtcgaagggcgaggagctgttcaccggcgtcgtcccgatcctggtcgagctggacggtgacgtcaacggccacaagttctccgtctccggcgagggtgagggcgacgccacctacggcaagctgaccctgaagttcatctgcaccaccggtaagctgccggtcccgtggccgaccctggtcaccaccctgacctacggcgtccagtgcttctcccgctacccggaccacatgaagcgccacgacttcttcaagtccgccatgccggagggttacgtccaggagcgcaccatctccttcaaggacgacggtaactacaagacgcgtgccgaggtcaagttcgag…	4.53477
b3236_RS13	b3236	apFAB277	CGCGCCTTCCCTATTAATCATCCGGCTCGTATAATGTGTGGAATTTA	apFAB876	ATCTTAATCTAGCTAGGGATATTTTCATA	apFAB277--apFAB876	CGCGCCTTCCCTATTAATCATCCGGCTCGTATAATGTGTGGAATTTAATCTTAATCTAGCTAGGGATATTTTCATA	atgaaagtcgcagtcctcggcgctgctggcggtattggccaggcgcttgcactactgttaaaaacccaactgccttcaggttcagaactctctctgtatgatatcgctccagtgactcccggtgtggctgtcgatctgagccatatccctactgctgtgaaaatcaaaggtttttctggt	GGTGGCGGAGGCTCGGGCGGAGGTGGGTCGGGTGGCGGCGGATCAatgggatccatgtcgaagggcgaggagctgttcaccggcgtcgtcccgatcctggtcgagctggacggtgacgtcaacggccacaagttctccgtctccggcgagggtgagggcgacgccacctacggcaagctgaccctgaagttcatctgcaccaccggtaagctgccggtcccgtggccgaccctggtcaccaccctgacctacggcgtccagtgcttctcccgctacccggaccacatgaagcgccacgacttcttcaagtccgccatgccggagggttacgtccaggagcgcaccatctccttcaaggacgacggtaactacaagacgcgtgccgaggtcaagttcgag…	3.78866
b3236_RS7	b3236	BBa_J23105	CGCGCCTTTACGGCTAGCTCAGTCCTAGGTACTATGCTAGCAAGGT	apFAB857	ATCTTAATCTAGCTGAGGAAAGTTTCATA	BBa_J23105--apFAB857	CGCGCCTTTACGGCTAGCTCAGTCCTAGGTACTATGCTAGCAAGGTATCTTAATCTAGCTGAGGAAAGTTTCATA	atgaaagtcgcagtcctcggcgctgctggcggtattggccaggcgcttgcactactgttaaaaacccaactgccttcaggttcagaactctctctgtatgatatcgctccagtgactcccggtgtggctgtcgatctgagccatatccctactgctgtgaaaatcaaaggtttttctggt	GGTGGCGGAGGCTCGGGCGGAGGTGGGTCGGGTGGCGGCGGATCAatgggatccatgtcgaagggcgaggagctgttcaccggcgtcgtcccgatcctggtcgagctggacggtgacgtcaacggccacaagttctccgtctccggcgagggtgagggcgacgccacctacggcaagctgaccctgaagttcatctgcaccaccggtaagctgccggtcccgtggccgaccctggtcaccaccctgacctacggcgtccagtgcttctcccgctacccggaccacatgaagcgccacgacttcttcaagtccgccatgccggagggttacgtccaggagcgcaccatctccttcaaggacgacggtaactacaagacgcgtgccgaggtcaagttcgag…	3.88199
b3236_RS1	b3236	apFAB75	CGCGCCTTGACATTTATCCCTTGCGGCGATATAATGTGTGGATAAGTG	JBEI_RBS	AAAGATCTTTTAAGAAGGAGATATACATA	apFAB75--JBEI_RBS	CGCGCCTTGACATTTATCCCTTGCGGCGATATAATGTGTGGATAAGTGAAAGATCTTTTAAGAAGGAGATATACATA	atgaaagtcgcagtcctcggcgctgctggcggtattggccaggcgcttgcactactgttaaaaacccaactgccttcaggttcagaactctctctgtatgatatcgctccagtgactcccggtgtggctgtcgatctgagccatatccctactgctgtgaaaatcaaaggtttttctggt	GGTGGCGGAGGCTCGGGCGGAGGTGGGTCGGGTGGCGGCGGATCAatgggatccatgtcgaagggcgaggagctgttcaccggcgtcgtcccgatcctggtcgagctggacggtgacgtcaacggccacaagttctccgtctccggcgagggtgagggcgacgccacctacggcaagctgaccctgaagttcatctgcaccaccggtaagctgccggtcccgtggccgaccctggtcaccaccctgacctacggcgtccagtgcttctcccgctacccggaccacatgaagcgccacgacttcttcaagtccgccatgccggagggttacgtccaggagcgcaccatctccttcaaggacgacggtaactacaagacgcgtgccgaggtcaagttcgag…	5.17501
b3236_RS12	b3236	BBa_J23119	CGCGCCTTGACAGCTAGCTCAGTCCTAGGTATAATGCTAGCACGAA	BBa_J61129	TCTAGAGAAAGATTGGACGTACCATA	BBa_J23119--BBa_J61129	CGCGCCTTGACAGCTAGCTCAGTCCTAGGTATAATGCTAGCACGAATCTAGAGAAAGATTGGACGTACCATA	atgaaagtcgcagtcctcggcgctgctggcggtattggccaggcgcttgcactactgttaaaaacccaactgccttcaggttcagaactctctctgtatgatatcgctccagtgactcccggtgtggctgtcgatctgagccatatccctactgctgtgaaaatcaaaggtttttctggt	GGTGGCGGAGGCTCGGGCGGAGGTGGGTCGGGTGGCGGCGGATCAatgggatccatgtcgaagggcgaggagctgttcaccggcgtcgtcccgatcctggtcgagctggacggtgacgtcaacggccacaagttctccgtctccggcgagggtgagggcgacgccacctacggcaagctgaccctgaagttcatctgcaccaccggtaagctgccggtcccgtggccgaccctggtcaccaccctgacctacggcgtccagtgcttctcccgctacccggaccacatgaagcgccacgacttcttcaagtccgccatgccggagggttacgtccaggagcgcaccatctccttcaaggacgacggtaactacaagacgcgtgccgaggtcaagttcgag…	4.16369
b3236_RS3	b3236	apFAB46	CGCGCCAAAAAGAGTATTGACTTCGCATCTTTTTGTACCTATAATAGATTCATTGCTA	BBa_J61113	TCTAGAGAAAGAGTGGAAAAACCATA	apFAB46--BBa_J61113	CGCGCCAAAAAGAGTATTGACTTCGCATCTTTTTGTACCTATAATAGATTCATTGCTATCTAGAGAAAGAGTGGAAAAACCATA	atgaaagtcgcagtcctcggcgctgctggcggtattggccaggcgcttgcactactgttaaaaacccaactgccttcaggttcagaactctctctgtatgatatcgctccagtgactcccggtgtggctgtcgatctgagccatatccctactgctgtgaaaatcaaaggtttttctggt	GGTGGCGGAGGCTCGGGCGGAGGTGGGTCGGGTGGCGGCGGATCAatgggatccatgtcgaagggcgaggagctgttcaccggcgtcgtcccgatcctggtcgagctggacggtgacgtcaacggccacaagttctccgtctccggcgagggtgagggcgacgccacctacggcaagctgaccctgaagttcatctgcaccaccggtaagctgccggtcccgtggccgaccctggtcaccaccctgacctacggcgtccagtgcttctcccgctacccggaccacatgaagcgccacgacttcttcaagtccgccatgccggagggttacgtccaggagcgcaccatctccttcaaggacgacggtaactacaagacgcgtgccgaggtcaagttcgag…	4.28223
b3236_RS10	b3236	apFAB70	CGCGCCTTGACATCGCATCTTTTTGTACCTATAATGTGTGGATAGAGT	BBa_J61127	TCTAGAGAAAGAGTGGAACTACCATA	apFAB70--BBa_J61127	CGCGCCTTGACATCGCATCTTTTTGTACCTATAATGTGTGGATAGAGTTCTAGAGAAAGAGTGGAACTACCATA	atgaaagtcgcagtcctcggcgctgctggcggtattggccaggcgcttgcactactgttaaaaacccaactgccttcaggttcagaactctctctgtatgatatcgctccagtgactcccggtgtggctgtcgatctgagccatatccctactgctgtgaaaatcaaaggtttttctggt	GGTGGCGGAGGCTCGGGCGGAGGTGGGTCGGGTGGCGGCGGATCAatgggatccatgtcgaagggcgaggagctgttcaccggcgtcgtcccgatcctggtcgagctggacggtgacgtcaacggccacaagttctccgtctccggcgagggtgagggcgacgccacctacggcaagctgaccctgaagttcatctgcaccaccggtaagctgccggtcccgtggccgaccctggtcaccaccctgacctacggcgtccagtgcttctcccgctacccggaccacatgaagcgccacgacttcttcaagtccgccatgccggagggttacgtccaggagcgcaccatctccttcaaggacgacggtaactacaagacgcgtgccgaggtcaagttcgag…	3.99073
b3386_RS2	b3386	BBa_J23119	CGCGCCTTGACAGCTAGCTCAGTCCTAGGTATAATGCTAGCACGAA	apFAB917	ATCTTAATCTAGCGGAGGAGACTTTCATA	BBa_J23119--apFAB917	CGCGCCTTGACAGCTAGCTCAGTCCTAGGTATAATGCTAGCACGAAATCTTAATCTAGCGGAGGAGACTTTCATA	atgaaacagtatttgattgccccctcaattctgtcggctgattttgcccgcctgggtgaagataccgcaaaagccctggcagctggcgctgatgtcgtgcattttgacgtcatggataaccactatgttcccaatctgacgattgggccaatggtgctgaaatccttgcgtaactatggc	GGTGGCGGAGGCTCGGGCGGAGGTGGGTCGGGTGGCGGCGGATCAatgggatccatgtcgaagggcgaggagctgttcaccggcgtcgtcccgatcctggtcgagctggacggtgacgtcaacggccacaagttctccgtctccggcgagggtgagggcgacgccacctacggcaagctgaccctgaagttcatctgcaccaccggtaagctgccggtcccgtggccgaccctggtcaccaccctgacctacggcgtccagtgcttctcccgctacccggaccacatgaagcgccacgacttcttcaagtccgccatgccggagggttacgtccaggagcgcaccatctccttcaaggacgacggtaactacaagacgcgtgccgaggtcaagttcgag…	4.64524
b3386_RS8	b3386	BBa_J23118	CGCGCCTTGACGGCTAGCTCAGTCCTAGGTATTGTGCTAGCCGTCG	apFAB923	ATCTTAATCTAGCGTGGGAGAGTTTCATA	BBa_J23118--apFAB923	CGCGCCTTGACGGCTAGCTCAGTCCTAGGTATTGTGCTAGCCGTCGATCTTAATCTAGCGTGGGAGAGTTTCATA	atgaaacagtatttgattgccccctcaattctgtcggctgattttgcccgcctgggtgaagataccgcaaaagccctggcagctggcgctgatgtcgtgcattttgacgtcatggataaccactatgttcccaatctgacgattgggccaatggtgctgaaatccttgcgtaactatggc	GGTGGCGGAGGCTCGGGCGGAGGTGGGTCGGGTGGCGGCGGATCAatgggatccatgtcgaagggcgaggagctgttcaccggcgtcgtcccgatcctggtcgagctggacggtgacgtcaacggccacaagttctccgtctccggcgagggtgagggcgacgccacctacggcaagctgaccctgaagttcatctgcaccaccggtaagctgccggtcccgtggccgaccctggtcaccaccctgacctacggcgtccagtgcttctcccgctacccggaccacatgaagcgccacgacttcttcaagtccgccatgccggagggttacgtccaggagcgcaccatctccttcaaggacgacggtaactacaagacgcgtgccgaggtcaagttcgag…	4.44422
b3386_RS15	b3386	BBa_J23109	CGCCtttacagctagctcagtcctagggactgtgctagc	apFAB917	ATCTTAATCTAGCGGAGGAGACTTTCATA	BBa_J23109--apFAB917	CGCGCCtttacagctagctcagtcctagggactgtgctagcATCTTAATCTAGCGGAGGAGACTTTCATA	atgaaacagtatttgattgccccctcaattctgtcggctgattttgcccgcctgggtgaagataccgcaaaagccctggcagctggcgctgatgtcgtgcattttgacgtcatggataaccactatgttcccaatctgacgattgggccaatggtgctgaaatccttgcgtaactatggc	GGTGGCGGAGGCTCGGGCGGAGGTGGGTCGGGTGGCGGCGGATCAatgggatccatgtcgaagggcgaggagctgttcaccggcgtcgtcccgatcctggtcgagctggacggtgacgtcaacggccacaagttctccgtctccggcgagggtgagggcgacgccacctacggcaagctgaccctgaagttcatctgcaccaccggtaagctgccggtcccgtggccgaccctggtcaccaccctgacctacggcgtccagtgcttctcccgctacccggaccacatgaagcgccacgacttcttcaagtccgccatgccggagggttacgtccaggagcgcaccatctccttcaaggacgacggtaactacaagacgcgtgccgaggtcaagttcgag…	3.83212
b3386_RS9	b3386	apFAB55	CGCGCCTTGACATAAAGTCTAACCTATAGGTATAATGTGTGGATCTGGC	apFAB876	ATCTTAATCTAGCTAGGGATATTTTCATA	apFAB55--apFAB876	CGCGCCTTGACATAAAGTCTAACCTATAGGTATAATGTGTGGATCTGGCATCTTAATCTAGCTAGGGATATTTTCATA	atgaaacagtatttgattgccccctcaattctgtcggctgattttgcccgcctgggtgaagataccgcaaaagccctggcagctggcgctgatgtcgtgcattttgacgtcatggataaccactatgttcccaatctgacgattgggccaatggtgctgaaatccttgcgtaactatggc	GGTGGCGGAGGCTCGGGCGGAGGTGGGTCGGGTGGCGGCGGATCAatgggatccatgtcgaagggcgaggagctgttcaccggcgtcgtcccgatcctggtcgagctggacggtgacgtcaacggccacaagttctccgtctccggcgagggtgagggcgacgccacctacggcaagctgaccctgaagttcatctgcaccaccggtaagctgccggtcccgtggccgaccctggtcaccaccctgacctacggcgtccagtgcttctcccgctacccggaccacatgaagcgccacgacttcttcaagtccgccatgccggagggttacgtccaggagcgcaccatctccttcaaggacgacggtaactacaagacgcgtgccgaggtcaagttcgag…	4.28224
b3386_RS6	b3386	BBa_J23100	CGCGCCTTGACGGCTAGCTCAGTCCTAGGTACAGTGCTAGCTTAAT	apFAB918	ATCTTAATCTAGCTAGGGAACGTTTCATA	BBa_J23100--apFAB918	CGCGCCTTGACGGCTAGCTCAGTCCTAGGTACAGTGCTAGCTTAATATCTTAATCTAGCTAGGGAACGTTTCATA	atgaaacagtatttgattgccccctcaattctgtcggctgattttgcccgcctgggtgaagataccgcaaaagccctggcagctggcgctgatgtcgtgcattttgacgtcatggataaccactatgttcccaatctgacgattgggccaatggtgctgaaatccttgcgtaactatggc	GGTGGCGGAGGCTCGGGCGGAGGTGGGTCGGGTGGCGGCGGATCAatgggatccatgtcgaagggcgaggagctgttcaccggcgtcgtcccgatcctggtcgagctggacggtgacgtcaacggccacaagttctccgtctccggcgagggtgagggcgacgccacctacggcaagctgaccctgaagttcatctgcaccaccggtaagctgccggtcccgtggccgaccctggtcaccaccctgacctacggcgtccagtgcttctcccgctacccggaccacatgaagcgccacgacttcttcaagtccgccatgccggagggttacgtccaggagcgcaccatctccttcaaggacgacggtaactacaagacgcgtgccgaggtcaagttcgag…	3.98552
b3386_RS13	b3386	apFAB277	CGCGCCTTCCCTATTAATCATCCGGCTCGTATAATGTGTGGAATTTA	apFAB876	ATCTTAATCTAGCTAGGGATATTTTCATA	apFAB277--apFAB876	CGCGCCTTCCCTATTAATCATCCGGCTCGTATAATGTGTGGAATTTAATCTTAATCTAGCTAGGGATATTTTCATA	atgaaacagtatttgattgccccctcaattctgtcggctgattttgcccgcctgggtgaagataccgcaaaagccctggcagctggcgctgatgtcgtgcattttgacgtcatggataaccactatgttcccaatctgacgattgggccaatggtgctgaaatccttgcgtaactatggc	GGTGGCGGAGGCTCGGGCGGAGGTGGGTCGGGTGGCGGCGGATCAatgggatccatgtcgaagggcgaggagctgttcaccggcgtcgtcccgatcctggtcgagctggacggtgacgtcaacggccacaagttctccgtctccggcgagggtgagggcgacgccacctacggcaagctgaccctgaagttcatctgcaccaccggtaagctgccggtcccgtggccgaccctggtcaccaccctgacctacggcgtccagtgcttctcccgctacccggaccacatgaagcgccacgacttcttcaagtccgccatgccggagggttacgtccaggagcgcaccatctccttcaaggacgacggtaactacaagacgcgtgccgaggtcaagttcgag…	3.77528
b3386_RS7	b3386	BBa_J23105	CGCGCCTTTACGGCTAGCTCAGTCCTAGGTACTATGCTAGCAAGGT	apFAB857	ATCTTAATCTAGCTGAGGAAAGTTTCATA	BBa_J23105--apFAB857	CGCGCCTTTACGGCTAGCTCAGTCCTAGGTACTATGCTAGCAAGGTATCTTAATCTAGCTGAGGAAAGTTTCATA	atgaaacagtatttgattgccccctcaattctgtcggctgattttgcccgcctgggtgaagataccgcaaaagccctggcagctggcgctgatgtcgtgcattttgacgtcatggataaccactatgttcccaatctgacgattgggccaatggtgctgaaatccttgcgtaactatggc	GGTGGCGGAGGCTCGGGCGGAGGTGGGTCGGGTGGCGGCGGATCAatgggatccatgtcgaagggcgaggagctgttcaccggcgtcgtcccgatcctggtcgagctggacggtgacgtcaacggccacaagttctccgtctccggcgagggtgagggcgacgccacctacggcaagctgaccctgaagttcatctgcaccaccggtaagctgccggtcccgtggccgaccctggtcaccaccctgacctacggcgtccagtgcttctcccgctacccggaccacatgaagcgccacgacttcttcaagtccgccatgccggagggttacgtccaggagcgcaccatctccttcaaggacgacggtaactacaagacgcgtgccgaggtcaagttcgag…	3.84205
b3386_RS14	b3386	BBa_J23115	CGCGCCTTTATAGCTAGCTCAGCCCTTGGTACAATGCTAGCGCCTG	apFAB904	ATCTTAATCTAGCGGGGGATTTTTTCATA	BBa_J23115--apFAB904	CGCGCCTTTATAGCTAGCTCAGCCCTTGGTACAATGCTAGCGCCTGATCTTAATCTAGCGGGGGATTTTTTCATA	atgaaacagtatttgattgccccctcaattctgtcggctgattttgcccgcctgggtgaagataccgcaaaagccctggcagctggcgctgatgtcgtgcattttgacgtcatggataaccactatgttcccaatctgacgattgggccaatggtgctgaaatccttgcgtaactatggc	GGTGGCGGAGGCTCGGGCGGAGGTGGGTCGGGTGGCGGCGGATCAatgggatccatgtcgaagggcgaggagctgttcaccggcgtcgtcccgatcctggtcgagctggacggtgacgtcaacggccacaagttctccgtctccggcgagggtgagggcgacgccacctacggcaagctgaccctgaagttcatctgcaccaccggtaagctgccggtcccgtggccgaccctggtcaccaccctgacctacggcgtccagtgcttctcccgctacccggaccacatgaagcgccacgacttcttcaagtccgccatgccggagggttacgtccaggagcgcaccatctccttcaaggacgacggtaactacaagacgcgtgccgaggtcaagttcgag…	3.69193
b3386_RS12	b3386	BBa_J23119	CGCGCCTTGACAGCTAGCTCAGTCCTAGGTATAATGCTAGCACGAA	BBa_J61129	TCTAGAGAAAGATTGGACGTACCATA	BBa_J23119--BBa_J61129	CGCGCCTTGACAGCTAGCTCAGTCCTAGGTATAATGCTAGCACGAATCTAGAGAAAGATTGGACGTACCATA	atgaaacagtatttgattgccccctcaattctgtcggctgattttgcccgcctgggtgaagataccgcaaaagccctggcagctggcgctgatgtcgtgcattttgacgtcatggataaccactatgttcccaatctgacgattgggccaatggtgctgaaatccttgcgtaactatggc	GGTGGCGGAGGCTCGGGCGGAGGTGGGTCGGGTGGCGGCGGATCAatgggatccatgtcgaagggcgaggagctgttcaccggcgtcgtcccgatcctggtcgagctggacggtgacgtcaacggccacaagttctccgtctccggcgagggtgagggcgacgccacctacggcaagctgaccctgaagttcatctgcaccaccggtaagctgccggtcccgtggccgaccctggtcaccaccctgacctacggcgtccagtgcttctcccgctacccggaccacatgaagcgccacgacttcttcaagtccgccatgccggagggttacgtccaggagcgcaccatctccttcaaggacgacggtaactacaagacgcgtgccgaggtcaagttcgag…	4.81959
b3386_RS3	b3386	apFAB46	CGCGCCAAAAAGAGTATTGACTTCGCATCTTTTTGTACCTATAATAGATTCATTGCTA	BBa_J61113	TCTAGAGAAAGAGTGGAAAAACCATA	apFAB46--BBa_J61113	CGCGCCAAAAAGAGTATTGACTTCGCATCTTTTTGTACCTATAATAGATTCATTGCTATCTAGAGAAAGAGTGGAAAAACCATA	atgaaacagtatttgattgccccctcaattctgtcggctgattttgcccgcctgggtgaagataccgcaaaagccctggcagctggcgctgatgtcgtgcattttgacgtcatggataaccactatgttcccaatctgacgattgggccaatggtgctgaaatccttgcgtaactatggc	GGTGGCGGAGGCTCGGGCGGAGGTGGGTCGGGTGGCGGCGGATCAatgggatccatgtcgaagggcgaggagctgttcaccggcgtcgtcccgatcctggtcgagctggacggtgacgtcaacggccacaagttctccgtctccggcgagggtgagggcgacgccacctacggcaagctgaccctgaagttcatctgcaccaccggtaagctgccggtcccgtggccgaccctggtcaccaccctgacctacggcgtccagtgcttctcccgctacccggaccacatgaagcgccacgacttcttcaagtccgccatgccggagggttacgtccaggagcgcaccatctccttcaaggacgacggtaactacaagacgcgtgccgaggtcaagttcgag…	5.06269
b3386_RS10	b3386	apFAB70	CGCGCCTTGACATCGCATCTTTTTGTACCTATAATGTGTGGATAGAGT	BBa_J61127	TCTAGAGAAAGAGTGGAACTACCATA	apFAB70--BBa_J61127	CGCGCCTTGACATCGCATCTTTTTGTACCTATAATGTGTGGATAGAGTTCTAGAGAAAGAGTGGAACTACCATA	atgaaacagtatttgattgccccctcaattctgtcggctgattttgcccgcctgggtgaagataccgcaaaagccctggcagctggcgctgatgtcgtgcattttgacgtcatggataaccactatgttcccaatctgacgattgggccaatggtgctgaaatccttgcgtaactatggc	GGTGGCGGAGGCTCGGGCGGAGGTGGGTCGGGTGGCGGCGGATCAatgggatccatgtcgaagggcgaggagctgttcaccggcgtcgtcccgatcctggtcgagctggacggtgacgtcaacggccacaagttctccgtctccggcgagggtgagggcgacgccacctacggcaagctgaccctgaagttcatctgcaccaccggtaagctgccggtcccgtggccgaccctggtcaccaccctgacctacggcgtccagtgcttctcccgctacccggaccacatgaagcgccacgacttcttcaagtccgccatgccggagggttacgtccaggagcgcaccatctccttcaaggacgacggtaactacaagacgcgtgccgaggtcaagttcgag…	4.96621
b3403_RS2	b3403	BBa_J23119	CGCGCCTTGACAGCTAGCTCAGTCCTAGGTATAATGCTAGCACGAA	apFAB917	ATCTTAATCTAGCGGAGGAGACTTTCATA	BBa_J23119--apFAB917	CGCGCCTTGACAGCTAGCTCAGTCCTAGGTATAATGCTAGCACGAAATCTTAATCTAGCGGAGGAGACTTTCATA	atgcgcgttaacaatggtttgaccccgcaagaactcgaggcttatggtatcagtgacgtacatgatatcgtttacaacccaagctacgacctgctgtatcaggaagagctcgatccgagcctgacaggttatgagcgcggggtgttaactaatctgggtgccgttgccgtcgataccggg	GGTGGCGGAGGCTCGGGCGGAGGTGGGTCGGGTGGCGGCGGATCAatgggatccatgtcgaagggcgaggagctgttcaccggcgtcgtcccgatcctggtcgagctggacggtgacgtcaacggccacaagttctccgtctccggcgagggtgagggcgacgccacctacggcaagctgaccctgaagttcatctgcaccaccggtaagctgccggtcccgtggccgaccctggtcaccaccctgacctacggcgtccagtgcttctcccgctacccggaccacatgaagcgccacgacttcttcaagtccgccatgccggagggttacgtccaggagcgcaccatctccttcaaggacgacggtaactacaagacgcgtgccgaggtcaagttcgag…	4.9794
b3403_RS8	b3403	BBa_J23118	CGCGCCTTGACGGCTAGCTCAGTCCTAGGTATTGTGCTAGCCGTCG	apFAB923	ATCTTAATCTAGCGTGGGAGAGTTTCATA	BBa_J23118--apFAB923	CGCGCCTTGACGGCTAGCTCAGTCCTAGGTATTGTGCTAGCCGTCGATCTTAATCTAGCGTGGGAGAGTTTCATA	atgcgcgttaacaatggtttgaccccgcaagaactcgaggcttatggtatcagtgacgtacatgatatcgtttacaacccaagctacgacctgctgtatcaggaagagctcgatccgagcctgacaggttatgagcgcggggtgttaactaatctgggtgccgttgccgtcgataccggg	GGTGGCGGAGGCTCGGGCGGAGGTGGGTCGGGTGGCGGCGGATCAatgggatccatgtcgaagggcgaggagctgttcaccggcgtcgtcccgatcctggtcgagctggacggtgacgtcaacggccacaagttctccgtctccggcgagggtgagggcgacgccacctacggcaagctgaccctgaagttcatctgcaccaccggtaagctgccggtcccgtggccgaccctggtcaccaccctgacctacggcgtccagtgcttctcccgctacccggaccacatgaagcgccacgacttcttcaagtccgccatgccggagggttacgtccaggagcgcaccatctccttcaaggacgacggtaactacaagacgcgtgccgaggtcaagttcgag…	4.41788
b3403_RS15	b3403	BBa_J23109	CGCCtttacagctagctcagtcctagggactgtgctagc	apFAB917	ATCTTAATCTAGCGGAGGAGACTTTCATA	BBa_J23109--apFAB917	CGCGCCtttacagctagctcagtcctagggactgtgctagcATCTTAATCTAGCGGAGGAGACTTTCATA	atgcgcgttaacaatggtttgaccccgcaagaactcgaggcttatggtatcagtgacgtacatgatatcgtttacaacccaagctacgacctgctgtatcaggaagagctcgatccgagcctgacaggttatgagcgcggggtgttaactaatctgggtgccgttgccgtcgataccggg	GGTGGCGGAGGCTCGGGCGGAGGTGGGTCGGGTGGCGGCGGATCAatgggatccatgtcgaagggcgaggagctgttcaccggcgtcgtcccgatcctggtcgagctggacggtgacgtcaacggccacaagttctccgtctccggcgagggtgagggcgacgccacctacggcaagctgaccctgaagttcatctgcaccaccggtaagctgccggtcccgtggccgaccctggtcaccaccctgacctacggcgtccagtgcttctcccgctacccggaccacatgaagcgccacgacttcttcaagtccgccatgccggagggttacgtccaggagcgcaccatctccttcaaggacgacggtaactacaagacgcgtgccgaggtcaagttcgag…	3.75963
b3403_RS11	b3403	apFAB47	CGCGCCAAAAAGAGTATTGACTTCGCATCTTTTTGTACCCATAATTATTTCATTCACA	B0032_RBS	TCACACAGGAAAGGCCCATA	apFAB47--B0032_RBS	CGCGCCAAAAAGAGTATTGACTTCGCATCTTTTTGTACCCATAATTATTTCATTCACATCACACAGGAAAGGCCCATA	atgcgcgttaacaatggtttgaccccgcaagaactcgaggcttatggtatcagtgacgtacatgatatcgtttacaacccaagctacgacctgctgtatcaggaagagctcgatccgagcctgacaggttatgagcgcggggtgttaactaatctgggtgccgttgccgtcgataccggg	GGTGGCGGAGGCTCGGGCGGAGGTGGGTCGGGTGGCGGCGGATCAatgggatccatgtcgaagggcgaggagctgttcaccggcgtcgtcccgatcctggtcgagctggacggtgacgtcaacggccacaagttctccgtctccggcgagggtgagggcgacgccacctacggcaagctgaccctgaagttcatctgcaccaccggtaagctgccggtcccgtggccgaccctggtcaccaccctgacctacggcgtccagtgcttctcccgctacccggaccacatgaagcgccacgacttcttcaagtccgccatgccggagggttacgtccaggagcgcaccatctccttcaaggacgacggtaactacaagacgcgtgccgaggtcaagttcgag…	5.01427
b3403_RS4	b3403	pTrc*	CGCGCCTTGACAATTAATCATCCGGCTCGTATAATGTGTGGAATTGTGAGATGAG	apFAB912	ATCTTAATCTAGCTAGGGAGTGTTTCATA	pTrc*--apFAB912	CGCGCCTTGACAATTAATCATCCGGCTCGTATAATGTGTGGAATTGTGAGATGAGATCTTAATCTAGCTAGGGAGTGTTTCATA	atgcgcgttaacaatggtttgaccccgcaagaactcgaggcttatggtatcagtgacgtacatgatatcgtttacaacccaagctacgacctgctgtatcaggaagagctcgatccgagcctgacaggttatgagcgcggggtgttaactaatctgggtgccgttgccgtcgataccggg	GGTGGCGGAGGCTCGGGCGGAGGTGGGTCGGGTGGCGGCGGATCAatgggatccatgtcgaagggcgaggagctgttcaccggcgtcgtcccgatcctggtcgagctggacggtgacgtcaacggccacaagttctccgtctccggcgagggtgagggcgacgccacctacggcaagctgaccctgaagttcatctgcaccaccggtaagctgccggtcccgtggccgaccctggtcaccaccctgacctacggcgtccagtgcttctcccgctacccggaccacatgaagcgccacgacttcttcaagtccgccatgccggagggttacgtccaggagcgcaccatctccttcaaggacgacggtaactacaagacgcgtgccgaggtcaagttcgag…	5.16739
b3403_RS6	b3403	BBa_J23100	CGCGCCTTGACGGCTAGCTCAGTCCTAGGTACAGTGCTAGCTTAAT	apFAB918	ATCTTAATCTAGCTAGGGAACGTTTCATA	BBa_J23100--apFAB918	CGCGCCTTGACGGCTAGCTCAGTCCTAGGTACAGTGCTAGCTTAATATCTTAATCTAGCTAGGGAACGTTTCATA	atgcgcgttaacaatggtttgaccccgcaagaactcgaggcttatggtatcagtgacgtacatgatatcgtttacaacccaagctacgacctgctgtatcaggaagagctcgatccgagcctgacaggttatgagcgcggggtgttaactaatctgggtgccgttgccgtcgataccggg	GGTGGCGGAGGCTCGGGCGGAGGTGGGTCGGGTGGCGGCGGATCAatgggatccatgtcgaagggcgaggagctgttcaccggcgtcgtcccgatcctggtcgagctggacggtgacgtcaacggccacaagttctccgtctccggcgagggtgagggcgacgccacctacggcaagctgaccctgaagttcatctgcaccaccggtaagctgccggtcccgtggccgaccctggtcaccaccctgacctacggcgtccagtgcttctcccgctacccggaccacatgaagcgccacgacttcttcaagtccgccatgccggagggttacgtccaggagcgcaccatctccttcaaggacgacggtaactacaagacgcgtgccgaggtcaagttcgag…	4.68137
b3403_RS13	b3403	apFAB277	CGCGCCTTCCCTATTAATCATCCGGCTCGTATAATGTGTGGAATTTA	apFAB876	ATCTTAATCTAGCTAGGGATATTTTCATA	apFAB277--apFAB876	CGCGCCTTCCCTATTAATCATCCGGCTCGTATAATGTGTGGAATTTAATCTTAATCTAGCTAGGGATATTTTCATA	atgcgcgttaacaatggtttgaccccgcaagaactcgaggcttatggtatcagtgacgtacatgatatcgtttacaacccaagctacgacctgctgtatcaggaagagctcgatccgagcctgacaggttatgagcgcggggtgttaactaatctgggtgccgttgccgtcgataccggg	GGTGGCGGAGGCTCGGGCGGAGGTGGGTCGGGTGGCGGCGGATCAatgggatccatgtcgaagggcgaggagctgttcaccggcgtcgtcccgatcctggtcgagctggacggtgacgtcaacggccacaagttctccgtctccggcgagggtgagggcgacgccacctacggcaagctgaccctgaagttcatctgcaccaccggtaagctgccggtcccgtggccgaccctggtcaccaccctgacctacggcgtccagtgcttctcccgctacccggaccacatgaagcgccacgacttcttcaagtccgccatgccggagggttacgtccaggagcgcaccatctccttcaaggacgacggtaactacaagacgcgtgccgaggtcaagttcgag…	3.81832
b3403_RS7	b3403	BBa_J23105	CGCGCCTTTACGGCTAGCTCAGTCCTAGGTACTATGCTAGCAAGGT	apFAB857	ATCTTAATCTAGCTGAGGAAAGTTTCATA	BBa_J23105--apFAB857	CGCGCCTTTACGGCTAGCTCAGTCCTAGGTACTATGCTAGCAAGGTATCTTAATCTAGCTGAGGAAAGTTTCATA	atgcgcgttaacaatggtttgaccccgcaagaactcgaggcttatggtatcagtgacgtacatgatatcgtttacaacccaagctacgacctgctgtatcaggaagagctcgatccgagcctgacaggttatgagcgcggggtgttaactaatctgggtgccgttgccgtcgataccggg	GGTGGCGGAGGCTCGGGCGGAGGTGGGTCGGGTGGCGGCGGATCAatgggatccatgtcgaagggcgaggagctgttcaccggcgtcgtcccgatcctggtcgagctggacggtgacgtcaacggccacaagttctccgtctccggcgagggtgagggcgacgccacctacggcaagctgaccctgaagttcatctgcaccaccggtaagctgccggtcccgtggccgaccctggtcaccaccctgacctacggcgtccagtgcttctcccgctacccggaccacatgaagcgccacgacttcttcaagtccgccatgccggagggttacgtccaggagcgcaccatctccttcaaggacgacggtaactacaagacgcgtgccgaggtcaagttcgag…	4.14418
b3403_RS14	b3403	BBa_J23115	CGCGCCTTTATAGCTAGCTCAGCCCTTGGTACAATGCTAGCGCCTG	apFAB904	ATCTTAATCTAGCGGGGGATTTTTTCATA	BBa_J23115--apFAB904	CGCGCCTTTATAGCTAGCTCAGCCCTTGGTACAATGCTAGCGCCTGATCTTAATCTAGCGGGGGATTTTTTCATA	atgcgcgttaacaatggtttgaccccgcaagaactcgaggcttatggtatcagtgacgtacatgatatcgtttacaacccaagctacgacctgctgtatcaggaagagctcgatccgagcctgacaggttatgagcgcggggtgttaactaatctgggtgccgttgccgtcgataccggg	GGTGGCGGAGGCTCGGGCGGAGGTGGGTCGGGTGGCGGCGGATCAatgggatccatgtcgaagggcgaggagctgttcaccggcgtcgtcccgatcctggtcgagctggacggtgacgtcaacggccacaagttctccgtctccggcgagggtgagggcgacgccacctacggcaagctgaccctgaagttcatctgcaccaccggtaagctgccggtcccgtggccgaccctggtcaccaccctgacctacggcgtccagtgcttctcccgctacccggaccacatgaagcgccacgacttcttcaagtccgccatgccggagggttacgtccaggagcgcaccatctccttcaaggacgacggtaactacaagacgcgtgccgaggtcaagttcgag…	3.68299
b3403_RS1	b3403	apFAB75	CGCGCCTTGACATTTATCCCTTGCGGCGATATAATGTGTGGATAAGTG	JBEI_RBS	AAAGATCTTTTAAGAAGGAGATATACATA	apFAB75--JBEI_RBS	CGCGCCTTGACATTTATCCCTTGCGGCGATATAATGTGTGGATAAGTGAAAGATCTTTTAAGAAGGAGATATACATA	atgcgcgttaacaatggtttgaccccgcaagaactcgaggcttatggtatcagtgacgtacatgatatcgtttacaacccaagctacgacctgctgtatcaggaagagctcgatccgagcctgacaggttatgagcgcggggtgttaactaatctgggtgccgttgccgtcgataccggg	GGTGGCGGAGGCTCGGGCGGAGGTGGGTCGGGTGGCGGCGGATCAatgggatccatgtcgaagggcgaggagctgttcaccggcgtcgtcccgatcctggtcgagctggacggtgacgtcaacggccacaagttctccgtctccggcgagggtgagggcgacgccacctacggcaagctgaccctgaagttcatctgcaccaccggtaagctgccggtcccgtggccgaccctggtcaccaccctgacctacggcgtccagtgcttctcccgctacccggaccacatgaagcgccacgacttcttcaagtccgccatgccggagggttacgtccaggagcgcaccatctccttcaaggacgacggtaactacaagacgcgtgccgaggtcaagttcgag…	5.11175
b3403_RS5	b3403	apFAB57	CGCGCCTTGACATAAAGTCTAACCTATAGGCATAATTATTTCATCCGAC	apFAB904	ATCTTAATCTAGCGGGGGATTTTTTCATA	apFAB57--apFAB904	CGCGCCTTGACATAAAGTCTAACCTATAGGCATAATTATTTCATCCGACATCTTAATCTAGCGGGGGATTTTTTCATA	atgcgcgttaacaatggtttgaccccgcaagaactcgaggcttatggtatcagtgacgtacatgatatcgtttacaacccaagctacgacctgctgtatcaggaagagctcgatccgagcctgacaggttatgagcgcggggtgttaactaatctgggtgccgttgccgtcgataccggg	GGTGGCGGAGGCTCGGGCGGAGGTGGGTCGGGTGGCGGCGGATCAatgggatccatgtcgaagggcgaggagctgttcaccggcgtcgtcccgatcctggtcgagctggacggtgacgtcaacggccacaagttctccgtctccggcgagggtgagggcgacgccacctacggcaagctgaccctgaagttcatctgcaccaccggtaagctgccggtcccgtggccgaccctggtcaccaccctgacctacggcgtccagtgcttctcccgctacccggaccacatgaagcgccacgacttcttcaagtccgccatgccggagggttacgtccaggagcgcaccatctccttcaaggacgacggtaactacaagacgcgtgccgaggtcaagttcgag…	4.13901
b3403_RS12	b3403	BBa_J23119	CGCGCCTTGACAGCTAGCTCAGTCCTAGGTATAATGCTAGCACGAA	BBa_J61129	TCTAGAGAAAGATTGGACGTACCATA	BBa_J23119--BBa_J61129	CGCGCCTTGACAGCTAGCTCAGTCCTAGGTATAATGCTAGCACGAATCTAGAGAAAGATTGGACGTACCATA	atgcgcgttaacaatggtttgaccccgcaagaactcgaggcttatggtatcagtgacgtacatgatatcgtttacaacccaagctacgacctgctgtatcaggaagagctcgatccgagcctgacaggttatgagcgcggggtgttaactaatctgggtgccgttgccgtcgataccggg	GGTGGCGGAGGCTCGGGCGGAGGTGGGTCGGGTGGCGGCGGATCAatgggatccatgtcgaagggcgaggagctgttcaccggcgtcgtcccgatcctggtcgagctggacggtgacgtcaacggccacaagttctccgtctccggcgagggtgagggcgacgccacctacggcaagctgaccctgaagttcatctgcaccaccggtaagctgccggtcccgtggccgaccctggtcaccaccctgacctacggcgtccagtgcttctcccgctacccggaccacatgaagcgccacgacttcttcaagtccgccatgccggagggttacgtccaggagcgcaccatctccttcaaggacgacggtaactacaagacgcgtgccgaggtcaagttcgag…	4.19036
b3403_RS10	b3403	apFAB70	CGCGCCTTGACATCGCATCTTTTTGTACCTATAATGTGTGGATAGAGT	BBa_J61127	TCTAGAGAAAGAGTGGAACTACCATA	apFAB70--BBa_J61127	CGCGCCTTGACATCGCATCTTTTTGTACCTATAATGTGTGGATAGAGTTCTAGAGAAAGAGTGGAACTACCATA	atgcgcgttaacaatggtttgaccccgcaagaactcgaggcttatggtatcagtgacgtacatgatatcgtttacaacccaagctacgacctgctgtatcaggaagagctcgatccgagcctgacaggttatgagcgcggggtgttaactaatctgggtgccgttgccgtcgataccggg	GGTGGCGGAGGCTCGGGCGGAGGTGGGTCGGGTGGCGGCGGATCAatgggatccatgtcgaagggcgaggagctgttcaccggcgtcgtcccgatcctggtcgagctggacggtgacgtcaacggccacaagttctccgtctccggcgagggtgagggcgacgccacctacggcaagctgaccctgaagttcatctgcaccaccggtaagctgccggtcccgtggccgaccctggtcaccaccctgacctacggcgtccagtgcttctcccgctacccggaccacatgaagcgccacgacttcttcaagtccgccatgccggagggttacgtccaggagcgcaccatctccttcaaggacgacggtaactacaagacgcgtgccgaggtcaagttcgag…	3.74697
b3612_RS2	b3612	BBa_J23119	CGCGCCTTGACAGCTAGCTCAGTCCTAGGTATAATGCTAGCACGAA	apFAB917	ATCTTAATCTAGCGGAGGAGACTTTCATA	BBa_J23119--apFAB917	CGCGCCTTGACAGCTAGCTCAGTCCTAGGTATAATGCTAGCACGAAATCTTAATCTAGCGGAGGAGACTTTCATA	atgttggtttctaaaaaacctatggtactggtgattctggatggctatggctatcgcgaagaacagcaggataacgccatttttagtgctaaaaccccggtaatggatgcactgtgggccaatcgtccgcataccctaatcgacgcttccggtctggaagtcggtctgcctgaccgtcag	GGTGGCGGAGGCTCGGGCGGAGGTGGGTCGGGTGGCGGCGGATCAatgggatccatgtcgaagggcgaggagctgttcaccggcgtcgtcccgatcctggtcgagctggacggtgacgtcaacggccacaagttctccgtctccggcgagggtgagggcgacgccacctacggcaagctgaccctgaagttcatctgcaccaccggtaagctgccggtcccgtggccgaccctggtcaccaccctgacctacggcgtccagtgcttctcccgctacccggaccacatgaagcgccacgacttcttcaagtccgccatgccggagggttacgtccaggagcgcaccatctccttcaaggacgacggtaactacaagacgcgtgccgaggtcaagttcgag…	5.33832
b3612_RS8	b3612	BBa_J23118	CGCGCCTTGACGGCTAGCTCAGTCCTAGGTATTGTGCTAGCCGTCG	apFAB923	ATCTTAATCTAGCGTGGGAGAGTTTCATA	BBa_J23118--apFAB923	CGCGCCTTGACGGCTAGCTCAGTCCTAGGTATTGTGCTAGCCGTCGATCTTAATCTAGCGTGGGAGAGTTTCATA	atgttggtttctaaaaaacctatggtactggtgattctggatggctatggctatcgcgaagaacagcaggataacgccatttttagtgctaaaaccccggtaatggatgcactgtgggccaatcgtccgcataccctaatcgacgcttccggtctggaagtcggtctgcctgaccgtcag	GGTGGCGGAGGCTCGGGCGGAGGTGGGTCGGGTGGCGGCGGATCAatgggatccatgtcgaagggcgaggagctgttcaccggcgtcgtcccgatcctggtcgagctggacggtgacgtcaacggccacaagttctccgtctccggcgagggtgagggcgacgccacctacggcaagctgaccctgaagttcatctgcaccaccggtaagctgccggtcccgtggccgaccctggtcaccaccctgacctacggcgtccagtgcttctcccgctacccggaccacatgaagcgccacgacttcttcaagtccgccatgccggagggttacgtccaggagcgcaccatctccttcaaggacgacggtaactacaagacgcgtgccgaggtcaagttcgag…	4.79908
b3612_RS15	b3612	BBa_J23109	CGCCtttacagctagctcagtcctagggactgtgctagc	apFAB917	ATCTTAATCTAGCGGAGGAGACTTTCATA	BBa_J23109--apFAB917	CGCGCCtttacagctagctcagtcctagggactgtgctagcATCTTAATCTAGCGGAGGAGACTTTCATA	atgttggtttctaaaaaacctatggtactggtgattctggatggctatggctatcgcgaagaacagcaggataacgccatttttagtgctaaaaccccggtaatggatgcactgtgggccaatcgtccgcataccctaatcgacgcttccggtctggaagtcggtctgcctgaccgtcag	GGTGGCGGAGGCTCGGGCGGAGGTGGGTCGGGTGGCGGCGGATCAatgggatccatgtcgaagggcgaggagctgttcaccggcgtcgtcccgatcctggtcgagctggacggtgacgtcaacggccacaagttctccgtctccggcgagggtgagggcgacgccacctacggcaagctgaccctgaagttcatctgcaccaccggtaagctgccggtcccgtggccgaccctggtcaccaccctgacctacggcgtccagtgcttctcccgctacccggaccacatgaagcgccacgacttcttcaagtccgccatgccggagggttacgtccaggagcgcaccatctccttcaaggacgacggtaactacaagacgcgtgccgaggtcaagttcgag…	3.86965
b3612_RS11	b3612	apFAB47	CGCGCCAAAAAGAGTATTGACTTCGCATCTTTTTGTACCCATAATTATTTCATTCACA	B0032_RBS	TCACACAGGAAAGGCCCATA	apFAB47--B0032_RBS	CGCGCCAAAAAGAGTATTGACTTCGCATCTTTTTGTACCCATAATTATTTCATTCACATCACACAGGAAAGGCCCATA	atgttggtttctaaaaaacctatggtactggtgattctggatggctatggctatcgcgaagaacagcaggataacgccatttttagtgctaaaaccccggtaatggatgcactgtgggccaatcgtccgcataccctaatcgacgcttccggtctggaagtcggtctgcctgaccgtcag	GGTGGCGGAGGCTCGGGCGGAGGTGGGTCGGGTGGCGGCGGATCAatgggatccatgtcgaagggcgaggagctgttcaccggcgtcgtcccgatcctggtcgagctggacggtgacgtcaacggccacaagttctccgtctccggcgagggtgagggcgacgccacctacggcaagctgaccctgaagttcatctgcaccaccggtaagctgccggtcccgtggccgaccctggtcaccaccctgacctacggcgtccagtgcttctcccgctacccggaccacatgaagcgccacgacttcttcaagtccgccatgccggagggttacgtccaggagcgcaccatctccttcaaggacgacggtaactacaagacgcgtgccgaggtcaagttcgag…	4.58904
b3612_RS9	b3612	apFAB55	CGCGCCTTGACATAAAGTCTAACCTATAGGTATAATGTGTGGATCTGGC	apFAB876	ATCTTAATCTAGCTAGGGATATTTTCATA	apFAB55--apFAB876	CGCGCCTTGACATAAAGTCTAACCTATAGGTATAATGTGTGGATCTGGCATCTTAATCTAGCTAGGGATATTTTCATA	atgttggtttctaaaaaacctatggtactggtgattctggatggctatggctatcgcgaagaacagcaggataacgccatttttagtgctaaaaccccggtaatggatgcactgtgggccaatcgtccgcataccctaatcgacgcttccggtctggaagtcggtctgcctgaccgtcag	GGTGGCGGAGGCTCGGGCGGAGGTGGGTCGGGTGGCGGCGGATCAatgggatccatgtcgaagggcgaggagctgttcaccggcgtcgtcccgatcctggtcgagctggacggtgacgtcaacggccacaagttctccgtctccggcgagggtgagggcgacgccacctacggcaagctgaccctgaagttcatctgcaccaccggtaagctgccggtcccgtggccgaccctggtcaccaccctgacctacggcgtccagtgcttctcccgctacccggaccacatgaagcgccacgacttcttcaagtccgccatgccggagggttacgtccaggagcgcaccatctccttcaaggacgacggtaactacaagacgcgtgccgaggtcaagttcgag…	4.36026
b3612_RS4	b3612	pTrc*	CGCGCCTTGACAATTAATCATCCGGCTCGTATAATGTGTGGAATTGTGAGATGAG	apFAB912	ATCTTAATCTAGCTAGGGAGTGTTTCATA	pTrc*--apFAB912	CGCGCCTTGACAATTAATCATCCGGCTCGTATAATGTGTGGAATTGTGAGATGAGATCTTAATCTAGCTAGGGAGTGTTTCATA	atgttggtttctaaaaaacctatggtactggtgattctggatggctatggctatcgcgaagaacagcaggataacgccatttttagtgctaaaaccccggtaatggatgcactgtgggccaatcgtccgcataccctaatcgacgcttccggtctggaagtcggtctgcctgaccgtcag	GGTGGCGGAGGCTCGGGCGGAGGTGGGTCGGGTGGCGGCGGATCAatgggatccatgtcgaagggcgaggagctgttcaccggcgtcgtcccgatcctggtcgagctggacggtgacgtcaacggccacaagttctccgtctccggcgagggtgagggcgacgccacctacggcaagctgaccctgaagttcatctgcaccaccggtaagctgccggtcccgtggccgaccctggtcaccaccctgacctacggcgtccagtgcttctcccgctacccggaccacatgaagcgccacgacttcttcaagtccgccatgccggagggttacgtccaggagcgcaccatctccttcaaggacgacggtaactacaagacgcgtgccgaggtcaagttcgag…	5.25128
b3612_RS6	b3612	BBa_J23100	CGCGCCTTGACGGCTAGCTCAGTCCTAGGTACAGTGCTAGCTTAAT	apFAB918	ATCTTAATCTAGCTAGGGAACGTTTCATA	BBa_J23100--apFAB918	CGCGCCTTGACGGCTAGCTCAGTCCTAGGTACAGTGCTAGCTTAATATCTTAATCTAGCTAGGGAACGTTTCATA	atgttggtttctaaaaaacctatggtactggtgattctggatggctatggctatcgcgaagaacagcaggataacgccatttttagtgctaaaaccccggtaatggatgcactgtgggccaatcgtccgcataccctaatcgacgcttccggtctggaagtcggtctgcctgaccgtcag	GGTGGCGGAGGCTCGGGCGGAGGTGGGTCGGGTGGCGGCGGATCAatgggatccatgtcgaagggcgaggagctgttcaccggcgtcgtcccgatcctggtcgagctggacggtgacgtcaacggccacaagttctccgtctccggcgagggtgagggcgacgccacctacggcaagctgaccctgaagttcatctgcaccaccggtaagctgccggtcccgtggccgaccctggtcaccaccctgacctacggcgtccagtgcttctcccgctacccggaccacatgaagcgccacgacttcttcaagtccgccatgccggagggttacgtccaggagcgcaccatctccttcaaggacgacggtaactacaagacgcgtgccgaggtcaagttcgag…	4.70657
b3612_RS13	b3612	apFAB277	CGCGCCTTCCCTATTAATCATCCGGCTCGTATAATGTGTGGAATTTA	apFAB876	ATCTTAATCTAGCTAGGGATATTTTCATA	apFAB277--apFAB876	CGCGCCTTCCCTATTAATCATCCGGCTCGTATAATGTGTGGAATTTAATCTTAATCTAGCTAGGGATATTTTCATA	atgttggtttctaaaaaacctatggtactggtgattctggatggctatggctatcgcgaagaacagcaggataacgccatttttagtgctaaaaccccggtaatggatgcactgtgggccaatcgtccgcataccctaatcgacgcttccggtctggaagtcggtctgcctgaccgtcag	GGTGGCGGAGGCTCGGGCGGAGGTGGGTCGGGTGGCGGCGGATCAatgggatccatgtcgaagggcgaggagctgttcaccggcgtcgtcccgatcctggtcgagctggacggtgacgtcaacggccacaagttctccgtctccggcgagggtgagggcgacgccacctacggcaagctgaccctgaagttcatctgcaccaccggtaagctgccggtcccgtggccgaccctggtcaccaccctgacctacggcgtccagtgcttctcccgctacccggaccacatgaagcgccacgacttcttcaagtccgccatgccggagggttacgtccaggagcgcaccatctccttcaaggacgacggtaactacaagacgcgtgccgaggtcaagttcgag…	3.87515
b3612_RS7	b3612	BBa_J23105	CGCGCCTTTACGGCTAGCTCAGTCCTAGGTACTATGCTAGCAAGGT	apFAB857	ATCTTAATCTAGCTGAGGAAAGTTTCATA	BBa_J23105--apFAB857	CGCGCCTTTACGGCTAGCTCAGTCCTAGGTACTATGCTAGCAAGGTATCTTAATCTAGCTGAGGAAAGTTTCATA	atgttggtttctaaaaaacctatggtactggtgattctggatggctatggctatcgcgaagaacagcaggataacgccatttttagtgctaaaaccccggtaatggatgcactgtgggccaatcgtccgcataccctaatcgacgcttccggtctggaagtcggtctgcctgaccgtcag	GGTGGCGGAGGCTCGGGCGGAGGTGGGTCGGGTGGCGGCGGATCAatgggatccatgtcgaagggcgaggagctgttcaccggcgtcgtcccgatcctggtcgagctggacggtgacgtcaacggccacaagttctccgtctccggcgagggtgagggcgacgccacctacggcaagctgaccctgaagttcatctgcaccaccggtaagctgccggtcccgtggccgaccctggtcaccaccctgacctacggcgtccagtgcttctcccgctacccggaccacatgaagcgccacgacttcttcaagtccgccatgccggagggttacgtccaggagcgcaccatctccttcaaggacgacggtaactacaagacgcgtgccgaggtcaagttcgag…	4.23843
b3612_RS14	b3612	BBa_J23115	CGCGCCTTTATAGCTAGCTCAGCCCTTGGTACAATGCTAGCGCCTG	apFAB904	ATCTTAATCTAGCGGGGGATTTTTTCATA	BBa_J23115--apFAB904	CGCGCCTTTATAGCTAGCTCAGCCCTTGGTACAATGCTAGCGCCTGATCTTAATCTAGCGGGGGATTTTTTCATA	atgttggtttctaaaaaacctatggtactggtgattctggatggctatggctatcgcgaagaacagcaggataacgccatttttagtgctaaaaccccggtaatggatgcactgtgggccaatcgtccgcataccctaatcgacgcttccggtctggaagtcggtctgcctgaccgtcag	GGTGGCGGAGGCTCGGGCGGAGGTGGGTCGGGTGGCGGCGGATCAatgggatccatgtcgaagggcgaggagctgttcaccggcgtcgtcccgatcctggtcgagctggacggtgacgtcaacggccacaagttctccgtctccggcgagggtgagggcgacgccacctacggcaagctgaccctgaagttcatctgcaccaccggtaagctgccggtcccgtggccgaccctggtcaccaccctgacctacggcgtccagtgcttctcccgctacccggaccacatgaagcgccacgacttcttcaagtccgccatgccggagggttacgtccaggagcgcaccatctccttcaaggacgacggtaactacaagacgcgtgccgaggtcaagttcgag…	3.80455
b3612_RS1	b3612	apFAB75	CGCGCCTTGACATTTATCCCTTGCGGCGATATAATGTGTGGATAAGTG	JBEI_RBS	AAAGATCTTTTAAGAAGGAGATATACATA	apFAB75--JBEI_RBS	CGCGCCTTGACATTTATCCCTTGCGGCGATATAATGTGTGGATAAGTGAAAGATCTTTTAAGAAGGAGATATACATA	atgttggtttctaaaaaacctatggtactggtgattctggatggctatggctatcgcgaagaacagcaggataacgccatttttagtgctaaaaccccggtaatggatgcactgtgggccaatcgtccgcataccctaatcgacgcttccggtctggaagtcggtctgcctgaccgtcag	GGTGGCGGAGGCTCGGGCGGAGGTGGGTCGGGTGGCGGCGGATCAatgggatccatgtcgaagggcgaggagctgttcaccggcgtcgtcccgatcctggtcgagctggacggtgacgtcaacggccacaagttctccgtctccggcgagggtgagggcgacgccacctacggcaagctgaccctgaagttcatctgcaccaccggtaagctgccggtcccgtggccgaccctggtcaccaccctgacctacggcgtccagtgcttctcccgctacccggaccacatgaagcgccacgacttcttcaagtccgccatgccggagggttacgtccaggagcgcaccatctccttcaaggacgacggtaactacaagacgcgtgccgaggtcaagttcgag…	5.3942
b3612_RS5	b3612	apFAB57	CGCGCCTTGACATAAAGTCTAACCTATAGGCATAATTATTTCATCCGAC	apFAB904	ATCTTAATCTAGCGGGGGATTTTTTCATA	apFAB57--apFAB904	CGCGCCTTGACATAAAGTCTAACCTATAGGCATAATTATTTCATCCGACATCTTAATCTAGCGGGGGATTTTTTCATA	atgttggtttctaaaaaacctatggtactggtgattctggatggctatggctatcgcgaagaacagcaggataacgccatttttagtgctaaaaccccggtaatggatgcactgtgggccaatcgtccgcataccctaatcgacgcttccggtctggaagtcggtctgcctgaccgtcag	GGTGGCGGAGGCTCGGGCGGAGGTGGGTCGGGTGGCGGCGGATCAatgggatccatgtcgaagggcgaggagctgttcaccggcgtcgtcccgatcctggtcgagctggacggtgacgtcaacggccacaagttctccgtctccggcgagggtgagggcgacgccacctacggcaagctgaccctgaagttcatctgcaccaccggtaagctgccggtcccgtggccgaccctggtcaccaccctgacctacggcgtccagtgcttctcccgctacccggaccacatgaagcgccacgacttcttcaagtccgccatgccggagggttacgtccaggagcgcaccatctccttcaaggacgacggtaactacaagacgcgtgccgaggtcaagttcgag…	4.81772
b3612_RS12	b3612	BBa_J23119	CGCGCCTTGACAGCTAGCTCAGTCCTAGGTATAATGCTAGCACGAA	BBa_J61129	TCTAGAGAAAGATTGGACGTACCATA	BBa_J23119--BBa_J61129	CGCGCCTTGACAGCTAGCTCAGTCCTAGGTATAATGCTAGCACGAATCTAGAGAAAGATTGGACGTACCATA	atgttggtttctaaaaaacctatggtactggtgattctggatggctatggctatcgcgaagaacagcaggataacgccatttttagtgctaaaaccccggtaatggatgcactgtgggccaatcgtccgcataccctaatcgacgcttccggtctggaagtcggtctgcctgaccgtcag	GGTGGCGGAGGCTCGGGCGGAGGTGGGTCGGGTGGCGGCGGATCAatgggatccatgtcgaagggcgaggagctgttcaccggcgtcgtcccgatcctggtcgagctggacggtgacgtcaacggccacaagttctccgtctccggcgagggtgagggcgacgccacctacggcaagctgaccctgaagttcatctgcaccaccggtaagctgccggtcccgtggccgaccctggtcaccaccctgacctacggcgtccagtgcttctcccgctacccggaccacatgaagcgccacgacttcttcaagtccgccatgccggagggttacgtccaggagcgcaccatctccttcaaggacgacggtaactacaagacgcgtgccgaggtcaagttcgag…	3.75988
b3612_RS3	b3612	apFAB46	CGCGCCAAAAAGAGTATTGACTTCGCATCTTTTTGTACCTATAATAGATTCATTGCTA	BBa_J61113	TCTAGAGAAAGAGTGGAAAAACCATA	apFAB46--BBa_J61113	CGCGCCAAAAAGAGTATTGACTTCGCATCTTTTTGTACCTATAATAGATTCATTGCTATCTAGAGAAAGAGTGGAAAAACCATA	atgttggtttctaaaaaacctatggtactggtgattctggatggctatggctatcgcgaagaacagcaggataacgccatttttagtgctaaaaccccggtaatggatgcactgtgggccaatcgtccgcataccctaatcgacgcttccggtctggaagtcggtctgcctgaccgtcag	GGTGGCGGAGGCTCGGGCGGAGGTGGGTCGGGTGGCGGCGGATCAatgggatccatgtcgaagggcgaggagctgttcaccggcgtcgtcccgatcctggtcgagctggacggtgacgtcaacggccacaagttctccgtctccggcgagggtgagggcgacgccacctacggcaagctgaccctgaagttcatctgcaccaccggtaagctgccggtcccgtggccgaccctggtcaccaccctgacctacggcgtccagtgcttctcccgctacccggaccacatgaagcgccacgacttcttcaagtccgccatgccggagggttacgtccaggagcgcaccatctccttcaaggacgacggtaactacaagacgcgtgccgaggtcaagttcgag…	4.09808
b3612_RS10	b3612	apFAB70	CGCGCCTTGACATCGCATCTTTTTGTACCTATAATGTGTGGATAGAGT	BBa_J61127	TCTAGAGAAAGAGTGGAACTACCATA	apFAB70--BBa_J61127	CGCGCCTTGACATCGCATCTTTTTGTACCTATAATGTGTGGATAGAGTTCTAGAGAAAGAGTGGAACTACCATA	atgttggtttctaaaaaacctatggtactggtgattctggatggctatggctatcgcgaagaacagcaggataacgccatttttagtgctaaaaccccggtaatggatgcactgtgggccaatcgtccgcataccctaatcgacgcttccggtctggaagtcggtctgcctgaccgtcag	GGTGGCGGAGGCTCGGGCGGAGGTGGGTCGGGTGGCGGCGGATCAatgggatccatgtcgaagggcgaggagctgttcaccggcgtcgtcccgatcctggtcgagctggacggtgacgtcaacggccacaagttctccgtctccggcgagggtgagggcgacgccacctacggcaagctgaccctgaagttcatctgcaccaccggtaagctgccggtcccgtggccgaccctggtcaccaccctgacctacggcgtccagtgcttctcccgctacccggaccacatgaagcgccacgacttcttcaagtccgccatgccggagggttacgtccaggagcgcaccatctccttcaaggacgacggtaactacaagacgcgtgccgaggtcaagttcgag…	4.24756
b3870_RS2	b3870	BBa_J23119	CGCGCCTTGACAGCTAGCTCAGTCCTAGGTATAATGCTAGCACGAA	apFAB917	ATCTTAATCTAGCGGAGGAGACTTTCATA	BBa_J23119--apFAB917	CGCGCCTTGACAGCTAGCTCAGTCCTAGGTATAATGCTAGCACGAAATCTTAATCTAGCGGAGGAGACTTTCATA	atgtccgctgaacacgtactgacgatgctgaacgagcacgaagtgaagtttgttgatttgcgcttcaccgatactaaaggtaaagaacagcacgtcactatccctgctcatcaggtgaatgctgaattcttcgaagaaggcaaaatgtttgacggctcctcgattggcggctggaaaggc	GGTGGCGGAGGCTCGGGCGGAGGTGGGTCGGGTGGCGGCGGATCAatgggatccatgtcgaagggcgaggagctgttcaccggcgtcgtcccgatcctggtcgagctggacggtgacgtcaacggccacaagttctccgtctccggcgagggtgagggcgacgccacctacggcaagctgaccctgaagttcatctgcaccaccggtaagctgccggtcccgtggccgaccctggtcaccaccctgacctacggcgtccagtgcttctcccgctacccggaccacatgaagcgccacgacttcttcaagtccgccatgccggagggttacgtccaggagcgcaccatctccttcaaggacgacggtaactacaagacgcgtgccgaggtcaagttcgag…	4.67759
b3870_RS15	b3870	BBa_J23109	CGCCtttacagctagctcagtcctagggactgtgctagc	apFAB917	ATCTTAATCTAGCGGAGGAGACTTTCATA	BBa_J23109--apFAB917	CGCGCCtttacagctagctcagtcctagggactgtgctagcATCTTAATCTAGCGGAGGAGACTTTCATA	atgtccgctgaacacgtactgacgatgctgaacgagcacgaagtgaagtttgttgatttgcgcttcaccgatactaaaggtaaagaacagcacgtcactatccctgctcatcaggtgaatgctgaattcttcgaagaaggcaaaatgtttgacggctcctcgattggcggctggaaaggc	GGTGGCGGAGGCTCGGGCGGAGGTGGGTCGGGTGGCGGCGGATCAatgggatccatgtcgaagggcgaggagctgttcaccggcgtcgtcccgatcctggtcgagctggacggtgacgtcaacggccacaagttctccgtctccggcgagggtgagggcgacgccacctacggcaagctgaccctgaagttcatctgcaccaccggtaagctgccggtcccgtggccgaccctggtcaccaccctgacctacggcgtccagtgcttctcccgctacccggaccacatgaagcgccacgacttcttcaagtccgccatgccggagggttacgtccaggagcgcaccatctccttcaaggacgacggtaactacaagacgcgtgccgaggtcaagttcgag…	3.6918
b3870_RS11	b3870	apFAB47	CGCGCCAAAAAGAGTATTGACTTCGCATCTTTTTGTACCCATAATTATTTCATTCACA	B0032_RBS	TCACACAGGAAAGGCCCATA	apFAB47--B0032_RBS	CGCGCCAAAAAGAGTATTGACTTCGCATCTTTTTGTACCCATAATTATTTCATTCACATCACACAGGAAAGGCCCATA	atgtccgctgaacacgtactgacgatgctgaacgagcacgaagtgaagtttgttgatttgcgcttcaccgatactaaaggtaaagaacagcacgtcactatccctgctcatcaggtgaatgctgaattcttcgaagaaggcaaaatgtttgacggctcctcgattggcggctggaaaggc	GGTGGCGGAGGCTCGGGCGGAGGTGGGTCGGGTGGCGGCGGATCAatgggatccatgtcgaagggcgaggagctgttcaccggcgtcgtcccgatcctggtcgagctggacggtgacgtcaacggccacaagttctccgtctccggcgagggtgagggcgacgccacctacggcaagctgaccctgaagttcatctgcaccaccggtaagctgccggtcccgtggccgaccctggtcaccaccctgacctacggcgtccagtgcttctcccgctacccggaccacatgaagcgccacgacttcttcaagtccgccatgccggagggttacgtccaggagcgcaccatctccttcaaggacgacggtaactacaagacgcgtgccgaggtcaagttcgag…	4.97225
b3870_RS9	b3870	apFAB55	CGCGCCTTGACATAAAGTCTAACCTATAGGTATAATGTGTGGATCTGGC	apFAB876	ATCTTAATCTAGCTAGGGATATTTTCATA	apFAB55--apFAB876	CGCGCCTTGACATAAAGTCTAACCTATAGGTATAATGTGTGGATCTGGCATCTTAATCTAGCTAGGGATATTTTCATA	atgtccgctgaacacgtactgacgatgctgaacgagcacgaagtgaagtttgttgatttgcgcttcaccgatactaaaggtaaagaacagcacgtcactatccctgctcatcaggtgaatgctgaattcttcgaagaaggcaaaatgtttgacggctcctcgattggcggctggaaaggc	GGTGGCGGAGGCTCGGGCGGAGGTGGGTCGGGTGGCGGCGGATCAatgggatccatgtcgaagggcgaggagctgttcaccggcgtcgtcccgatcctggtcgagctggacggtgacgtcaacggccacaagttctccgtctccggcgagggtgagggcgacgccacctacggcaagctgaccctgaagttcatctgcaccaccggtaagctgccggtcccgtggccgaccctggtcaccaccctgacctacggcgtccagtgcttctcccgctacccggaccacatgaagcgccacgacttcttcaagtccgccatgccggagggttacgtccaggagcgcaccatctccttcaaggacgacggtaactacaagacgcgtgccgaggtcaagttcgag…	3.77932
b3870_RS4	b3870	pTrc*	CGCGCCTTGACAATTAATCATCCGGCTCGTATAATGTGTGGAATTGTGAGATGAG	apFAB912	ATCTTAATCTAGCTAGGGAGTGTTTCATA	pTrc*--apFAB912	CGCGCCTTGACAATTAATCATCCGGCTCGTATAATGTGTGGAATTGTGAGATGAGATCTTAATCTAGCTAGGGAGTGTTTCATA	atgtccgctgaacacgtactgacgatgctgaacgagcacgaagtgaagtttgttgatttgcgcttcaccgatactaaaggtaaagaacagcacgtcactatccctgctcatcaggtgaatgctgaattcttcgaagaaggcaaaatgtttgacggctcctcgattggcggctggaaaggc	GGTGGCGGAGGCTCGGGCGGAGGTGGGTCGGGTGGCGGCGGATCAatgggatccatgtcgaagggcgaggagctgttcaccggcgtcgtcccgatcctggtcgagctggacggtgacgtcaacggccacaagttctccgtctccggcgagggtgagggcgacgccacctacggcaagctgaccctgaagttcatctgcaccaccggtaagctgccggtcccgtggccgaccctggtcaccaccctgacctacggcgtccagtgcttctcccgctacccggaccacatgaagcgccacgacttcttcaagtccgccatgccggagggttacgtccaggagcgcaccatctccttcaaggacgacggtaactacaagacgcgtgccgaggtcaagttcgag…	4.87151
b3870_RS6	b3870	BBa_J23100	CGCGCCTTGACGGCTAGCTCAGTCCTAGGTACAGTGCTAGCTTAAT	apFAB918	ATCTTAATCTAGCTAGGGAACGTTTCATA	BBa_J23100--apFAB918	CGCGCCTTGACGGCTAGCTCAGTCCTAGGTACAGTGCTAGCTTAATATCTTAATCTAGCTAGGGAACGTTTCATA	atgtccgctgaacacgtactgacgatgctgaacgagcacgaagtgaagtttgttgatttgcgcttcaccgatactaaaggtaaagaacagcacgtcactatccctgctcatcaggtgaatgctgaattcttcgaagaaggcaaaatgtttgacggctcctcgattggcggctggaaaggc	GGTGGCGGAGGCTCGGGCGGAGGTGGGTCGGGTGGCGGCGGATCAatgggatccatgtcgaagggcgaggagctgttcaccggcgtcgtcccgatcctggtcgagctggacggtgacgtcaacggccacaagttctccgtctccggcgagggtgagggcgacgccacctacggcaagctgaccctgaagttcatctgcaccaccggtaagctgccggtcccgtggccgaccctggtcaccaccctgacctacggcgtccagtgcttctcccgctacccggaccacatgaagcgccacgacttcttcaagtccgccatgccggagggttacgtccaggagcgcaccatctccttcaaggacgacggtaactacaagacgcgtgccgaggtcaagttcgag…	4.23586
b3870_RS13	b3870	apFAB277	CGCGCCTTCCCTATTAATCATCCGGCTCGTATAATGTGTGGAATTTA	apFAB876	ATCTTAATCTAGCTAGGGATATTTTCATA	apFAB277--apFAB876	CGCGCCTTCCCTATTAATCATCCGGCTCGTATAATGTGTGGAATTTAATCTTAATCTAGCTAGGGATATTTTCATA	atgtccgctgaacacgtactgacgatgctgaacgagcacgaagtgaagtttgttgatttgcgcttcaccgatactaaaggtaaagaacagcacgtcactatccctgctcatcaggtgaatgctgaattcttcgaagaaggcaaaatgtttgacggctcctcgattggcggctggaaaggc	GGTGGCGGAGGCTCGGGCGGAGGTGGGTCGGGTGGCGGCGGATCAatgggatccatgtcgaagggcgaggagctgttcaccggcgtcgtcccgatcctggtcgagctggacggtgacgtcaacggccacaagttctccgtctccggcgagggtgagggcgacgccacctacggcaagctgaccctgaagttcatctgcaccaccggtaagctgccggtcccgtggccgaccctggtcaccaccctgacctacggcgtccagtgcttctcccgctacccggaccacatgaagcgccacgacttcttcaagtccgccatgccggagggttacgtccaggagcgcaccatctccttcaaggacgacggtaactacaagacgcgtgccgaggtcaagttcgag…	3.71041
b3870_RS14	b3870	BBa_J23115	CGCGCCTTTATAGCTAGCTCAGCCCTTGGTACAATGCTAGCGCCTG	apFAB904	ATCTTAATCTAGCGGGGGATTTTTTCATA	BBa_J23115--apFAB904	CGCGCCTTTATAGCTAGCTCAGCCCTTGGTACAATGCTAGCGCCTGATCTTAATCTAGCGGGGGATTTTTTCATA	atgtccgctgaacacgtactgacgatgctgaacgagcacgaagtgaagtttgttgatttgcgcttcaccgatactaaaggtaaagaacagcacgtcactatccctgctcatcaggtgaatgctgaattcttcgaagaaggcaaaatgtttgacggctcctcgattggcggctggaaaggc	GGTGGCGGAGGCTCGGGCGGAGGTGGGTCGGGTGGCGGCGGATCAatgggatccatgtcgaagggcgaggagctgttcaccggcgtcgtcccgatcctggtcgagctggacggtgacgtcaacggccacaagttctccgtctccggcgagggtgagggcgacgccacctacggcaagctgaccctgaagttcatctgcaccaccggtaagctgccggtcccgtggccgaccctggtcaccaccctgacctacggcgtccagtgcttctcccgctacccggaccacatgaagcgccacgacttcttcaagtccgccatgccggagggttacgtccaggagcgcaccatctccttcaaggacgacggtaactacaagacgcgtgccgaggtcaagttcgag…	5.44696
b3870_RS1	b3870	apFAB75	CGCGCCTTGACATTTATCCCTTGCGGCGATATAATGTGTGGATAAGTG	JBEI_RBS	AAAGATCTTTTAAGAAGGAGATATACATA	apFAB75--JBEI_RBS	CGCGCCTTGACATTTATCCCTTGCGGCGATATAATGTGTGGATAAGTGAAAGATCTTTTAAGAAGGAGATATACATA	atgtccgctgaacacgtactgacgatgctgaacgagcacgaagtgaagtttgttgatttgcgcttcaccgatactaaaggtaaagaacagcacgtcactatccctgctcatcaggtgaatgctgaattcttcgaagaaggcaaaatgtttgacggctcctcgattggcggctggaaaggc	GGTGGCGGAGGCTCGGGCGGAGGTGGGTCGGGTGGCGGCGGATCAatgggatccatgtcgaagggcgaggagctgttcaccggcgtcgtcccgatcctggtcgagctggacggtgacgtcaacggccacaagttctccgtctccggcgagggtgagggcgacgccacctacggcaagctgaccctgaagttcatctgcaccaccggtaagctgccggtcccgtggccgaccctggtcaccaccctgacctacggcgtccagtgcttctcccgctacccggaccacatgaagcgccacgacttcttcaagtccgccatgccggagggttacgtccaggagcgcaccatctccttcaaggacgacggtaactacaagacgcgtgccgaggtcaagttcgag…	5.28663
b3870_RS5	b3870	apFAB57	CGCGCCTTGACATAAAGTCTAACCTATAGGCATAATTATTTCATCCGAC	apFAB904	ATCTTAATCTAGCGGGGGATTTTTTCATA	apFAB57--apFAB904	CGCGCCTTGACATAAAGTCTAACCTATAGGCATAATTATTTCATCCGACATCTTAATCTAGCGGGGGATTTTTTCATA	atgtccgctgaacacgtactgacgatgctgaacgagcacgaagtgaagtttgttgatttgcgcttcaccgatactaaaggtaaagaacagcacgtcactatccctgctcatcaggtgaatgctgaattcttcgaagaaggcaaaatgtttgacggctcctcgattggcggctggaaaggc	GGTGGCGGAGGCTCGGGCGGAGGTGGGTCGGGTGGCGGCGGATCAatgggatccatgtcgaagggcgaggagctgttcaccggcgtcgtcccgatcctggtcgagctggacggtgacgtcaacggccacaagttctccgtctccggcgagggtgagggcgacgccacctacggcaagctgaccctgaagttcatctgcaccaccggtaagctgccggtcccgtggccgaccctggtcaccaccctgacctacggcgtccagtgcttctcccgctacccggaccacatgaagcgccacgacttcttcaagtccgccatgccggagggttacgtccaggagcgcaccatctccttcaaggacgacggtaactacaagacgcgtgccgaggtcaagttcgag…	4.25439
b3870_RS12	b3870	BBa_J23119	CGCGCCTTGACAGCTAGCTCAGTCCTAGGTATAATGCTAGCACGAA	BBa_J61129	TCTAGAGAAAGATTGGACGTACCATA	BBa_J23119--BBa_J61129	CGCGCCTTGACAGCTAGCTCAGTCCTAGGTATAATGCTAGCACGAATCTAGAGAAAGATTGGACGTACCATA	atgtccgctgaacacgtactgacgatgctgaacgagcacgaagtgaagtttgttgatttgcgcttcaccgatactaaaggtaaagaacagcacgtcactatccctgctcatcaggtgaatgctgaattcttcgaagaaggcaaaatgtttgacggctcctcgattggcggctggaaaggc	GGTGGCGGAGGCTCGGGCGGAGGTGGGTCGGGTGGCGGCGGATCAatgggatccatgtcgaagggcgaggagctgttcaccggcgtcgtcccgatcctggtcgagctggacggtgacgtcaacggccacaagttctccgtctccggcgagggtgagggcgacgccacctacggcaagctgaccctgaagttcatctgcaccaccggtaagctgccggtcccgtggccgaccctggtcaccaccctgacctacggcgtccagtgcttctcccgctacccggaccacatgaagcgccacgacttcttcaagtccgccatgccggagggttacgtccaggagcgcaccatctccttcaaggacgacggtaactacaagacgcgtgccgaggtcaagttcgag…	3.86679
b3870_RS3	b3870	apFAB46	CGCGCCAAAAAGAGTATTGACTTCGCATCTTTTTGTACCTATAATAGATTCATTGCTA	BBa_J61113	TCTAGAGAAAGAGTGGAAAAACCATA	apFAB46--BBa_J61113	CGCGCCAAAAAGAGTATTGACTTCGCATCTTTTTGTACCTATAATAGATTCATTGCTATCTAGAGAAAGAGTGGAAAAACCATA	atgtccgctgaacacgtactgacgatgctgaacgagcacgaagtgaagtttgttgatttgcgcttcaccgatactaaaggtaaagaacagcacgtcactatccctgctcatcaggtgaatgctgaattcttcgaagaaggcaaaatgtttgacggctcctcgattggcggctggaaaggc	GGTGGCGGAGGCTCGGGCGGAGGTGGGTCGGGTGGCGGCGGATCAatgggatccatgtcgaagggcgaggagctgttcaccggcgtcgtcccgatcctggtcgagctggacggtgacgtcaacggccacaagttctccgtctccggcgagggtgagggcgacgccacctacggcaagctgaccctgaagttcatctgcaccaccggtaagctgccggtcccgtggccgaccctggtcaccaccctgacctacggcgtccagtgcttctcccgctacccggaccacatgaagcgccacgacttcttcaagtccgccatgccggagggttacgtccaggagcgcaccatctccttcaaggacgacggtaactacaagacgcgtgccgaggtcaagttcgag…	4.83182
b3870_RS10	b3870	apFAB70	CGCGCCTTGACATCGCATCTTTTTGTACCTATAATGTGTGGATAGAGT	BBa_J61127	TCTAGAGAAAGAGTGGAACTACCATA	apFAB70--BBa_J61127	CGCGCCTTGACATCGCATCTTTTTGTACCTATAATGTGTGGATAGAGTTCTAGAGAAAGAGTGGAACTACCATA	atgtccgctgaacacgtactgacgatgctgaacgagcacgaagtgaagtttgttgatttgcgcttcaccgatactaaaggtaaagaacagcacgtcactatccctgctcatcaggtgaatgctgaattcttcgaagaaggcaaaatgtttgacggctcctcgattggcggctggaaaggc	GGTGGCGGAGGCTCGGGCGGAGGTGGGTCGGGTGGCGGCGGATCAatgggatccatgtcgaagggcgaggagctgttcaccggcgtcgtcccgatcctggtcgagctggacggtgacgtcaacggccacaagttctccgtctccggcgagggtgagggcgacgccacctacggcaagctgaccctgaagttcatctgcaccaccggtaagctgccggtcccgtggccgaccctggtcaccaccctgacctacggcgtccagtgcttctcccgctacccggaccacatgaagcgccacgacttcttcaagtccgccatgccggagggttacgtccaggagcgcaccatctccttcaaggacgacggtaactacaagacgcgtgccgaggtcaagttcgag…	4.13843
b3916_RS2	b3916	BBa_J23119	CGCGCCTTGACAGCTAGCTCAGTCCTAGGTATAATGCTAGCACGAA	apFAB917	ATCTTAATCTAGCGGAGGAGACTTTCATA	BBa_J23119--apFAB917	CGCGCCTTGACAGCTAGCTCAGTCCTAGGTATAATGCTAGCACGAAATCTTAATCTAGCGGAGGAGACTTTCATA	ATGATTAAGAAAATCGGTGTGTTGACAAGCGGCGGTGATGCGCCAGGCATGAACGCCGCAATTCGCGGGGTTGTTCGTTCTGCGCTGACAGAAGGTCTGGAAGTAATGGGTATTTATGACGGCTATCTGGGTCTGTATGAAGACCGTATGGTACAGCTAGACCGTTACAGCGTGTCTGAC	GGTGGCGGAGGCTCGGGCGGAGGTGGGTCGGGTGGCGGCGGATCAatgggatccatgtcgaagggcgaggagctgttcaccggcgtcgtcccgatcctggtcgagctggacggtgacgtcaacggccacaagttctccgtctccggcgagggtgagggcgacgccacctacggcaagctgaccctgaagttcatctgcaccaccggtaagctgccggtcccgtggccgaccctggtcaccaccctgacctacggcgtccagtgcttctcccgctacccggaccacatgaagcgccacgacttcttcaagtccgccatgccggagggttacgtccaggagcgcaccatctccttcaaggacgacggtaactacaagacgcgtgccgaggtcaagttcgag…	5.46671
b3916_RS8	b3916	BBa_J23118	CGCGCCTTGACGGCTAGCTCAGTCCTAGGTATTGTGCTAGCCGTCG	apFAB923	ATCTTAATCTAGCGTGGGAGAGTTTCATA	BBa_J23118--apFAB923	CGCGCCTTGACGGCTAGCTCAGTCCTAGGTATTGTGCTAGCCGTCGATCTTAATCTAGCGTGGGAGAGTTTCATA	ATGATTAAGAAAATCGGTGTGTTGACAAGCGGCGGTGATGCGCCAGGCATGAACGCCGCAATTCGCGGGGTTGTTCGTTCTGCGCTGACAGAAGGTCTGGAAGTAATGGGTATTTATGACGGCTATCTGGGTCTGTATGAAGACCGTATGGTACAGCTAGACCGTTACAGCGTGTCTGAC	GGTGGCGGAGGCTCGGGCGGAGGTGGGTCGGGTGGCGGCGGATCAatgggatccatgtcgaagggcgaggagctgttcaccggcgtcgtcccgatcctggtcgagctggacggtgacgtcaacggccacaagttctccgtctccggcgagggtgagggcgacgccacctacggcaagctgaccctgaagttcatctgcaccaccggtaagctgccggtcccgtggccgaccctggtcaccaccctgacctacggcgtccagtgcttctcccgctacccggaccacatgaagcgccacgacttcttcaagtccgccatgccggagggttacgtccaggagcgcaccatctccttcaaggacgacggtaactacaagacgcgtgccgaggtcaagttcgag…	4.59438
b3916_RS15	b3916	BBa_J23109	CGCCtttacagctagctcagtcctagggactgtgctagc	apFAB917	ATCTTAATCTAGCGGAGGAGACTTTCATA	BBa_J23109--apFAB917	CGCGCCtttacagctagctcagtcctagggactgtgctagcATCTTAATCTAGCGGAGGAGACTTTCATA	ATGATTAAGAAAATCGGTGTGTTGACAAGCGGCGGTGATGCGCCAGGCATGAACGCCGCAATTCGCGGGGTTGTTCGTTCTGCGCTGACAGAAGGTCTGGAAGTAATGGGTATTTATGACGGCTATCTGGGTCTGTATGAAGACCGTATGGTACAGCTAGACCGTTACAGCGTGTCTGAC	GGTGGCGGAGGCTCGGGCGGAGGTGGGTCGGGTGGCGGCGGATCAatgggatccatgtcgaagggcgaggagctgttcaccggcgtcgtcccgatcctggtcgagctggacggtgacgtcaacggccacaagttctccgtctccggcgagggtgagggcgacgccacctacggcaagctgaccctgaagttcatctgcaccaccggtaagctgccggtcccgtggccgaccctggtcaccaccctgacctacggcgtccagtgcttctcccgctacccggaccacatgaagcgccacgacttcttcaagtccgccatgccggagggttacgtccaggagcgcaccatctccttcaaggacgacggtaactacaagacgcgtgccgaggtcaagttcgag…	4.22624
b3916_RS11	b3916	apFAB47	CGCGCCAAAAAGAGTATTGACTTCGCATCTTTTTGTACCCATAATTATTTCATTCACA	B0032_RBS	TCACACAGGAAAGGCCCATA	apFAB47--B0032_RBS	CGCGCCAAAAAGAGTATTGACTTCGCATCTTTTTGTACCCATAATTATTTCATTCACATCACACAGGAAAGGCCCATA	ATGATTAAGAAAATCGGTGTGTTGACAAGCGGCGGTGATGCGCCAGGCATGAACGCCGCAATTCGCGGGGTTGTTCGTTCTGCGCTGACAGAAGGTCTGGAAGTAATGGGTATTTATGACGGCTATCTGGGTCTGTATGAAGACCGTATGGTACAGCTAGACCGTTACAGCGTGTCTGAC	GGTGGCGGAGGCTCGGGCGGAGGTGGGTCGGGTGGCGGCGGATCAatgggatccatgtcgaagggcgaggagctgttcaccggcgtcgtcccgatcctggtcgagctggacggtgacgtcaacggccacaagttctccgtctccggcgagggtgagggcgacgccacctacggcaagctgaccctgaagttcatctgcaccaccggtaagctgccggtcccgtggccgaccctggtcaccaccctgacctacggcgtccagtgcttctcccgctacccggaccacatgaagcgccacgacttcttcaagtccgccatgccggagggttacgtccaggagcgcaccatctccttcaaggacgacggtaactacaagacgcgtgccgaggtcaagttcgag…	5.05131
b3916_RS9	b3916	apFAB55	CGCGCCTTGACATAAAGTCTAACCTATAGGTATAATGTGTGGATCTGGC	apFAB876	ATCTTAATCTAGCTAGGGATATTTTCATA	apFAB55--apFAB876	CGCGCCTTGACATAAAGTCTAACCTATAGGTATAATGTGTGGATCTGGCATCTTAATCTAGCTAGGGATATTTTCATA	ATGATTAAGAAAATCGGTGTGTTGACAAGCGGCGGTGATGCGCCAGGCATGAACGCCGCAATTCGCGGGGTTGTTCGTTCTGCGCTGACAGAAGGTCTGGAAGTAATGGGTATTTATGACGGCTATCTGGGTCTGTATGAAGACCGTATGGTACAGCTAGACCGTTACAGCGTGTCTGAC	GGTGGCGGAGGCTCGGGCGGAGGTGGGTCGGGTGGCGGCGGATCAatgggatccatgtcgaagggcgaggagctgttcaccggcgtcgtcccgatcctggtcgagctggacggtgacgtcaacggccacaagttctccgtctccggcgagggtgagggcgacgccacctacggcaagctgaccctgaagttcatctgcaccaccggtaagctgccggtcccgtggccgaccctggtcaccaccctgacctacggcgtccagtgcttctcccgctacccggaccacatgaagcgccacgacttcttcaagtccgccatgccggagggttacgtccaggagcgcaccatctccttcaaggacgacggtaactacaagacgcgtgccgaggtcaagttcgag…	4.30488
b3916_RS4	b3916	pTrc*	CGCGCCTTGACAATTAATCATCCGGCTCGTATAATGTGTGGAATTGTGAGATGAG	apFAB912	ATCTTAATCTAGCTAGGGAGTGTTTCATA	pTrc*--apFAB912	CGCGCCTTGACAATTAATCATCCGGCTCGTATAATGTGTGGAATTGTGAGATGAGATCTTAATCTAGCTAGGGAGTGTTTCATA	ATGATTAAGAAAATCGGTGTGTTGACAAGCGGCGGTGATGCGCCAGGCATGAACGCCGCAATTCGCGGGGTTGTTCGTTCTGCGCTGACAGAAGGTCTGGAAGTAATGGGTATTTATGACGGCTATCTGGGTCTGTATGAAGACCGTATGGTACAGCTAGACCGTTACAGCGTGTCTGAC	GGTGGCGGAGGCTCGGGCGGAGGTGGGTCGGGTGGCGGCGGATCAatgggatccatgtcgaagggcgaggagctgttcaccggcgtcgtcccgatcctggtcgagctggacggtgacgtcaacggccacaagttctccgtctccggcgagggtgagggcgacgccacctacggcaagctgaccctgaagttcatctgcaccaccggtaagctgccggtcccgtggccgaccctggtcaccaccctgacctacggcgtccagtgcttctcccgctacccggaccacatgaagcgccacgacttcttcaagtccgccatgccggagggttacgtccaggagcgcaccatctccttcaaggacgacggtaactacaagacgcgtgccgaggtcaagttcgag…	4.9912
b3916_RS6	b3916	BBa_J23100	CGCGCCTTGACGGCTAGCTCAGTCCTAGGTACAGTGCTAGCTTAAT	apFAB918	ATCTTAATCTAGCTAGGGAACGTTTCATA	BBa_J23100--apFAB918	CGCGCCTTGACGGCTAGCTCAGTCCTAGGTACAGTGCTAGCTTAATATCTTAATCTAGCTAGGGAACGTTTCATA	ATGATTAAGAAAATCGGTGTGTTGACAAGCGGCGGTGATGCGCCAGGCATGAACGCCGCAATTCGCGGGGTTGTTCGTTCTGCGCTGACAGAAGGTCTGGAAGTAATGGGTATTTATGACGGCTATCTGGGTCTGTATGAAGACCGTATGGTACAGCTAGACCGTTACAGCGTGTCTGAC	GGTGGCGGAGGCTCGGGCGGAGGTGGGTCGGGTGGCGGCGGATCAatgggatccatgtcgaagggcgaggagctgttcaccggcgtcgtcccgatcctggtcgagctggacggtgacgtcaacggccacaagttctccgtctccggcgagggtgagggcgacgccacctacggcaagctgaccctgaagttcatctgcaccaccggtaagctgccggtcccgtggccgaccctggtcaccaccctgacctacggcgtccagtgcttctcccgctacccggaccacatgaagcgccacgacttcttcaagtccgccatgccggagggttacgtccaggagcgcaccatctccttcaaggacgacggtaactacaagacgcgtgccgaggtcaagttcgag…	4.26198
b3916_RS13	b3916	apFAB277	CGCGCCTTCCCTATTAATCATCCGGCTCGTATAATGTGTGGAATTTA	apFAB876	ATCTTAATCTAGCTAGGGATATTTTCATA	apFAB277--apFAB876	CGCGCCTTCCCTATTAATCATCCGGCTCGTATAATGTGTGGAATTTAATCTTAATCTAGCTAGGGATATTTTCATA	ATGATTAAGAAAATCGGTGTGTTGACAAGCGGCGGTGATGCGCCAGGCATGAACGCCGCAATTCGCGGGGTTGTTCGTTCTGCGCTGACAGAAGGTCTGGAAGTAATGGGTATTTATGACGGCTATCTGGGTCTGTATGAAGACCGTATGGTACAGCTAGACCGTTACAGCGTGTCTGAC	GGTGGCGGAGGCTCGGGCGGAGGTGGGTCGGGTGGCGGCGGATCAatgggatccatgtcgaagggcgaggagctgttcaccggcgtcgtcccgatcctggtcgagctggacggtgacgtcaacggccacaagttctccgtctccggcgagggtgagggcgacgccacctacggcaagctgaccctgaagttcatctgcaccaccggtaagctgccggtcccgtggccgaccctggtcaccaccctgacctacggcgtccagtgcttctcccgctacccggaccacatgaagcgccacgacttcttcaagtccgccatgccggagggttacgtccaggagcgcaccatctccttcaaggacgacggtaactacaagacgcgtgccgaggtcaagttcgag…	3.90519
b3916_RS7	b3916	BBa_J23105	CGCGCCTTTACGGCTAGCTCAGTCCTAGGTACTATGCTAGCAAGGT	apFAB857	ATCTTAATCTAGCTGAGGAAAGTTTCATA	BBa_J23105--apFAB857	CGCGCCTTTACGGCTAGCTCAGTCCTAGGTACTATGCTAGCAAGGTATCTTAATCTAGCTGAGGAAAGTTTCATA	ATGATTAAGAAAATCGGTGTGTTGACAAGCGGCGGTGATGCGCCAGGCATGAACGCCGCAATTCGCGGGGTTGTTCGTTCTGCGCTGACAGAAGGTCTGGAAGTAATGGGTATTTATGACGGCTATCTGGGTCTGTATGAAGACCGTATGGTACAGCTAGACCGTTACAGCGTGTCTGAC	GGTGGCGGAGGCTCGGGCGGAGGTGGGTCGGGTGGCGGCGGATCAatgggatccatgtcgaagggcgaggagctgttcaccggcgtcgtcccgatcctggtcgagctggacggtgacgtcaacggccacaagttctccgtctccggcgagggtgagggcgacgccacctacggcaagctgaccctgaagttcatctgcaccaccggtaagctgccggtcccgtggccgaccctggtcaccaccctgacctacggcgtccagtgcttctcccgctacccggaccacatgaagcgccacgacttcttcaagtccgccatgccggagggttacgtccaggagcgcaccatctccttcaaggacgacggtaactacaagacgcgtgccgaggtcaagttcgag…	4.14415
b3916_RS14	b3916	BBa_J23115	CGCGCCTTTATAGCTAGCTCAGCCCTTGGTACAATGCTAGCGCCTG	apFAB904	ATCTTAATCTAGCGGGGGATTTTTTCATA	BBa_J23115--apFAB904	CGCGCCTTTATAGCTAGCTCAGCCCTTGGTACAATGCTAGCGCCTGATCTTAATCTAGCGGGGGATTTTTTCATA	ATGATTAAGAAAATCGGTGTGTTGACAAGCGGCGGTGATGCGCCAGGCATGAACGCCGCAATTCGCGGGGTTGTTCGTTCTGCGCTGACAGAAGGTCTGGAAGTAATGGGTATTTATGACGGCTATCTGGGTCTGTATGAAGACCGTATGGTACAGCTAGACCGTTACAGCGTGTCTGAC	GGTGGCGGAGGCTCGGGCGGAGGTGGGTCGGGTGGCGGCGGATCAatgggatccatgtcgaagggcgaggagctgttcaccggcgtcgtcccgatcctggtcgagctggacggtgacgtcaacggccacaagttctccgtctccggcgagggtgagggcgacgccacctacggcaagctgaccctgaagttcatctgcaccaccggtaagctgccggtcccgtggccgaccctggtcaccaccctgacctacggcgtccagtgcttctcccgctacccggaccacatgaagcgccacgacttcttcaagtccgccatgccggagggttacgtccaggagcgcaccatctccttcaaggacgacggtaactacaagacgcgtgccgaggtcaagttcgag…	3.6089
b3916_RS5	b3916	apFAB57	CGCGCCTTGACATAAAGTCTAACCTATAGGCATAATTATTTCATCCGAC	apFAB904	ATCTTAATCTAGCGGGGGATTTTTTCATA	apFAB57--apFAB904	CGCGCCTTGACATAAAGTCTAACCTATAGGCATAATTATTTCATCCGACATCTTAATCTAGCGGGGGATTTTTTCATA	ATGATTAAGAAAATCGGTGTGTTGACAAGCGGCGGTGATGCGCCAGGCATGAACGCCGCAATTCGCGGGGTTGTTCGTTCTGCGCTGACAGAAGGTCTGGAAGTAATGGGTATTTATGACGGCTATCTGGGTCTGTATGAAGACCGTATGGTACAGCTAGACCGTTACAGCGTGTCTGAC	GGTGGCGGAGGCTCGGGCGGAGGTGGGTCGGGTGGCGGCGGATCAatgggatccatgtcgaagggcgaggagctgttcaccggcgtcgtcccgatcctggtcgagctggacggtgacgtcaacggccacaagttctccgtctccggcgagggtgagggcgacgccacctacggcaagctgaccctgaagttcatctgcaccaccggtaagctgccggtcccgtggccgaccctggtcaccaccctgacctacggcgtccagtgcttctcccgctacccggaccacatgaagcgccacgacttcttcaagtccgccatgccggagggttacgtccaggagcgcaccatctccttcaaggacgacggtaactacaagacgcgtgccgaggtcaagttcgag…	4.37751
b3916_RS12	b3916	BBa_J23119	CGCGCCTTGACAGCTAGCTCAGTCCTAGGTATAATGCTAGCACGAA	BBa_J61129	TCTAGAGAAAGATTGGACGTACCATA	BBa_J23119--BBa_J61129	CGCGCCTTGACAGCTAGCTCAGTCCTAGGTATAATGCTAGCACGAATCTAGAGAAAGATTGGACGTACCATA	ATGATTAAGAAAATCGGTGTGTTGACAAGCGGCGGTGATGCGCCAGGCATGAACGCCGCAATTCGCGGGGTTGTTCGTTCTGCGCTGACAGAAGGTCTGGAAGTAATGGGTATTTATGACGGCTATCTGGGTCTGTATGAAGACCGTATGGTACAGCTAGACCGTTACAGCGTGTCTGAC	GGTGGCGGAGGCTCGGGCGGAGGTGGGTCGGGTGGCGGCGGATCAatgggatccatgtcgaagggcgaggagctgttcaccggcgtcgtcccgatcctggtcgagctggacggtgacgtcaacggccacaagttctccgtctccggcgagggtgagggcgacgccacctacggcaagctgaccctgaagttcatctgcaccaccggtaagctgccggtcccgtggccgaccctggtcaccaccctgacctacggcgtccagtgcttctcccgctacccggaccacatgaagcgccacgacttcttcaagtccgccatgccggagggttacgtccaggagcgcaccatctccttcaaggacgacggtaactacaagacgcgtgccgaggtcaagttcgag…	5.20209
b3916_RS3	b3916	apFAB46	CGCGCCAAAAAGAGTATTGACTTCGCATCTTTTTGTACCTATAATAGATTCATTGCTA	BBa_J61113	TCTAGAGAAAGAGTGGAAAAACCATA	apFAB46--BBa_J61113	CGCGCCAAAAAGAGTATTGACTTCGCATCTTTTTGTACCTATAATAGATTCATTGCTATCTAGAGAAAGAGTGGAAAAACCATA	ATGATTAAGAAAATCGGTGTGTTGACAAGCGGCGGTGATGCGCCAGGCATGAACGCCGCAATTCGCGGGGTTGTTCGTTCTGCGCTGACAGAAGGTCTGGAAGTAATGGGTATTTATGACGGCTATCTGGGTCTGTATGAAGACCGTATGGTACAGCTAGACCGTTACAGCGTGTCTGAC	GGTGGCGGAGGCTCGGGCGGAGGTGGGTCGGGTGGCGGCGGATCAatgggatccatgtcgaagggcgaggagctgttcaccggcgtcgtcccgatcctggtcgagctggacggtgacgtcaacggccacaagttctccgtctccggcgagggtgagggcgacgccacctacggcaagctgaccctgaagttcatctgcaccaccggtaagctgccggtcccgtggccgaccctggtcaccaccctgacctacggcgtccagtgcttctcccgctacccggaccacatgaagcgccacgacttcttcaagtccgccatgccggagggttacgtccaggagcgcaccatctccttcaaggacgacggtaactacaagacgcgtgccgaggtcaagttcgag…	3.54212
b3916_RS10	b3916	apFAB70	CGCGCCTTGACATCGCATCTTTTTGTACCTATAATGTGTGGATAGAGT	BBa_J61127	TCTAGAGAAAGAGTGGAACTACCATA	apFAB70--BBa_J61127	CGCGCCTTGACATCGCATCTTTTTGTACCTATAATGTGTGGATAGAGTTCTAGAGAAAGAGTGGAACTACCATA	ATGATTAAGAAAATCGGTGTGTTGACAAGCGGCGGTGATGCGCCAGGCATGAACGCCGCAATTCGCGGGGTTGTTCGTTCTGCGCTGACAGAAGGTCTGGAAGTAATGGGTATTTATGACGGCTATCTGGGTCTGTATGAAGACCGTATGGTACAGCTAGACCGTTACAGCGTGTCTGAC	GGTGGCGGAGGCTCGGGCGGAGGTGGGTCGGGTGGCGGCGGATCAatgggatccatgtcgaagggcgaggagctgttcaccggcgtcgtcccgatcctggtcgagctggacggtgacgtcaacggccacaagttctccgtctccggcgagggtgagggcgacgccacctacggcaagctgaccctgaagttcatctgcaccaccggtaagctgccggtcccgtggccgaccctggtcaccaccctgacctacggcgtccagtgcttctcccgctacccggaccacatgaagcgccacgacttcttcaagtccgccatgccggagggttacgtccaggagcgcaccatctccttcaaggacgacggtaactacaagacgcgtgccgaggtcaagttcgag…	4.93792
b3919_RS8	b3919	BBa_J23118	CGCGCCTTGACGGCTAGCTCAGTCCTAGGTATTGTGCTAGCCGTCG	apFAB923	ATCTTAATCTAGCGTGGGAGAGTTTCATA	BBa_J23118--apFAB923	CGCGCCTTGACGGCTAGCTCAGTCCTAGGTATTGTGCTAGCCGTCGATCTTAATCTAGCGTGGGAGAGTTTCATA	ATGCGACATCCTTTAGTGATGGGTAACTGGAAACTGAACGGCAGCCGCCACATGGTTCACGAGCTGGTTTCTAACCTGCGTAAAGAGCTGGCAGGTGTTGCTGGCTGTGCGGTTGCAATCGCACCACCGGAAATGTATATCGATATGGCGAAGCGCGAAGCTGAAGGCAGCCACATCATG	GGTGGCGGAGGCTCGGGCGGAGGTGGGTCGGGTGGCGGCGGATCAatgggatccatgtcgaagggcgaggagctgttcaccggcgtcgtcccgatcctggtcgagctggacggtgacgtcaacggccacaagttctccgtctccggcgagggtgagggcgacgccacctacggcaagctgaccctgaagttcatctgcaccaccggtaagctgccggtcccgtggccgaccctggtcaccaccctgacctacggcgtccagtgcttctcccgctacccggaccacatgaagcgccacgacttcttcaagtccgccatgccggagggttacgtccaggagcgcaccatctccttcaaggacgacggtaactacaagacgcgtgccgaggtcaagttcgag…	4.76843
b3919_RS15	b3919	BBa_J23109	CGCCtttacagctagctcagtcctagggactgtgctagc	apFAB917	ATCTTAATCTAGCGGAGGAGACTTTCATA	BBa_J23109--apFAB917	CGCGCCtttacagctagctcagtcctagggactgtgctagcATCTTAATCTAGCGGAGGAGACTTTCATA	ATGCGACATCCTTTAGTGATGGGTAACTGGAAACTGAACGGCAGCCGCCACATGGTTCACGAGCTGGTTTCTAACCTGCGTAAAGAGCTGGCAGGTGTTGCTGGCTGTGCGGTTGCAATCGCACCACCGGAAATGTATATCGATATGGCGAAGCGCGAAGCTGAAGGCAGCCACATCATG	GGTGGCGGAGGCTCGGGCGGAGGTGGGTCGGGTGGCGGCGGATCAatgggatccatgtcgaagggcgaggagctgttcaccggcgtcgtcccgatcctggtcgagctggacggtgacgtcaacggccacaagttctccgtctccggcgagggtgagggcgacgccacctacggcaagctgaccctgaagttcatctgcaccaccggtaagctgccggtcccgtggccgaccctggtcaccaccctgacctacggcgtccagtgcttctcccgctacccggaccacatgaagcgccacgacttcttcaagtccgccatgccggagggttacgtccaggagcgcaccatctccttcaaggacgacggtaactacaagacgcgtgccgaggtcaagttcgag…	4.01686
b3919_RS11	b3919	apFAB47	CGCGCCAAAAAGAGTATTGACTTCGCATCTTTTTGTACCCATAATTATTTCATTCACA	B0032_RBS	TCACACAGGAAAGGCCCATA	apFAB47--B0032_RBS	CGCGCCAAAAAGAGTATTGACTTCGCATCTTTTTGTACCCATAATTATTTCATTCACATCACACAGGAAAGGCCCATA	ATGCGACATCCTTTAGTGATGGGTAACTGGAAACTGAACGGCAGCCGCCACATGGTTCACGAGCTGGTTTCTAACCTGCGTAAAGAGCTGGCAGGTGTTGCTGGCTGTGCGGTTGCAATCGCACCACCGGAAATGTATATCGATATGGCGAAGCGCGAAGCTGAAGGCAGCCACATCATG	GGTGGCGGAGGCTCGGGCGGAGGTGGGTCGGGTGGCGGCGGATCAatgggatccatgtcgaagggcgaggagctgttcaccggcgtcgtcccgatcctggtcgagctggacggtgacgtcaacggccacaagttctccgtctccggcgagggtgagggcgacgccacctacggcaagctgaccctgaagttcatctgcaccaccggtaagctgccggtcccgtggccgaccctggtcaccaccctgacctacggcgtccagtgcttctcccgctacccggaccacatgaagcgccacgacttcttcaagtccgccatgccggagggttacgtccaggagcgcaccatctccttcaaggacgacggtaactacaagacgcgtgccgaggtcaagttcgag…	4.12408
b3919_RS9	b3919	apFAB55	CGCGCCTTGACATAAAGTCTAACCTATAGGTATAATGTGTGGATCTGGC	apFAB876	ATCTTAATCTAGCTAGGGATATTTTCATA	apFAB55--apFAB876	CGCGCCTTGACATAAAGTCTAACCTATAGGTATAATGTGTGGATCTGGCATCTTAATCTAGCTAGGGATATTTTCATA	ATGCGACATCCTTTAGTGATGGGTAACTGGAAACTGAACGGCAGCCGCCACATGGTTCACGAGCTGGTTTCTAACCTGCGTAAAGAGCTGGCAGGTGTTGCTGGCTGTGCGGTTGCAATCGCACCACCGGAAATGTATATCGATATGGCGAAGCGCGAAGCTGAAGGCAGCCACATCATG	GGTGGCGGAGGCTCGGGCGGAGGTGGGTCGGGTGGCGGCGGATCAatgggatccatgtcgaagggcgaggagctgttcaccggcgtcgtcccgatcctggtcgagctggacggtgacgtcaacggccacaagttctccgtctccggcgagggtgagggcgacgccacctacggcaagctgaccctgaagttcatctgcaccaccggtaagctgccggtcccgtggccgaccctggtcaccaccctgacctacggcgtccagtgcttctcccgctacccggaccacatgaagcgccacgacttcttcaagtccgccatgccggagggttacgtccaggagcgcaccatctccttcaaggacgacggtaactacaagacgcgtgccgaggtcaagttcgag…	3.41578
b3919_RS4	b3919	pTrc*	CGCGCCTTGACAATTAATCATCCGGCTCGTATAATGTGTGGAATTGTGAGATGAG	apFAB912	ATCTTAATCTAGCTAGGGAGTGTTTCATA	pTrc*--apFAB912	CGCGCCTTGACAATTAATCATCCGGCTCGTATAATGTGTGGAATTGTGAGATGAGATCTTAATCTAGCTAGGGAGTGTTTCATA	ATGCGACATCCTTTAGTGATGGGTAACTGGAAACTGAACGGCAGCCGCCACATGGTTCACGAGCTGGTTTCTAACCTGCGTAAAGAGCTGGCAGGTGTTGCTGGCTGTGCGGTTGCAATCGCACCACCGGAAATGTATATCGATATGGCGAAGCGCGAAGCTGAAGGCAGCCACATCATG	GGTGGCGGAGGCTCGGGCGGAGGTGGGTCGGGTGGCGGCGGATCAatgggatccatgtcgaagggcgaggagctgttcaccggcgtcgtcccgatcctggtcgagctggacggtgacgtcaacggccacaagttctccgtctccggcgagggtgagggcgacgccacctacggcaagctgaccctgaagttcatctgcaccaccggtaagctgccggtcccgtggccgaccctggtcaccaccctgacctacggcgtccagtgcttctcccgctacccggaccacatgaagcgccacgacttcttcaagtccgccatgccggagggttacgtccaggagcgcaccatctccttcaaggacgacggtaactacaagacgcgtgccgaggtcaagttcgag…	5.19239
b3919_RS6	b3919	BBa_J23100	CGCGCCTTGACGGCTAGCTCAGTCCTAGGTACAGTGCTAGCTTAAT	apFAB918	ATCTTAATCTAGCTAGGGAACGTTTCATA	BBa_J23100--apFAB918	CGCGCCTTGACGGCTAGCTCAGTCCTAGGTACAGTGCTAGCTTAATATCTTAATCTAGCTAGGGAACGTTTCATA	ATGCGACATCCTTTAGTGATGGGTAACTGGAAACTGAACGGCAGCCGCCACATGGTTCACGAGCTGGTTTCTAACCTGCGTAAAGAGCTGGCAGGTGTTGCTGGCTGTGCGGTTGCAATCGCACCACCGGAAATGTATATCGATATGGCGAAGCGCGAAGCTGAAGGCAGCCACATCATG	GGTGGCGGAGGCTCGGGCGGAGGTGGGTCGGGTGGCGGCGGATCAatgggatccatgtcgaagggcgaggagctgttcaccggcgtcgtcccgatcctggtcgagctggacggtgacgtcaacggccacaagttctccgtctccggcgagggtgagggcgacgccacctacggcaagctgaccctgaagttcatctgcaccaccggtaagctgccggtcccgtggccgaccctggtcaccaccctgacctacggcgtccagtgcttctcccgctacccggaccacatgaagcgccacgacttcttcaagtccgccatgccggagggttacgtccaggagcgcaccatctccttcaaggacgacggtaactacaagacgcgtgccgaggtcaagttcgag…	4.40306
b3919_RS13	b3919	apFAB277	CGCGCCTTCCCTATTAATCATCCGGCTCGTATAATGTGTGGAATTTA	apFAB876	ATCTTAATCTAGCTAGGGATATTTTCATA	apFAB277--apFAB876	CGCGCCTTCCCTATTAATCATCCGGCTCGTATAATGTGTGGAATTTAATCTTAATCTAGCTAGGGATATTTTCATA	ATGCGACATCCTTTAGTGATGGGTAACTGGAAACTGAACGGCAGCCGCCACATGGTTCACGAGCTGGTTTCTAACCTGCGTAAAGAGCTGGCAGGTGTTGCTGGCTGTGCGGTTGCAATCGCACCACCGGAAATGTATATCGATATGGCGAAGCGCGAAGCTGAAGGCAGCCACATCATG	GGTGGCGGAGGCTCGGGCGGAGGTGGGTCGGGTGGCGGCGGATCAatgggatccatgtcgaagggcgaggagctgttcaccggcgtcgtcccgatcctggtcgagctggacggtgacgtcaacggccacaagttctccgtctccggcgagggtgagggcgacgccacctacggcaagctgaccctgaagttcatctgcaccaccggtaagctgccggtcccgtggccgaccctggtcaccaccctgacctacggcgtccagtgcttctcccgctacccggaccacatgaagcgccacgacttcttcaagtccgccatgccggagggttacgtccaggagcgcaccatctccttcaaggacgacggtaactacaagacgcgtgccgaggtcaagttcgag…	3.97276
b3919_RS7	b3919	BBa_J23105	CGCGCCTTTACGGCTAGCTCAGTCCTAGGTACTATGCTAGCAAGGT	apFAB857	ATCTTAATCTAGCTGAGGAAAGTTTCATA	BBa_J23105--apFAB857	CGCGCCTTTACGGCTAGCTCAGTCCTAGGTACTATGCTAGCAAGGTATCTTAATCTAGCTGAGGAAAGTTTCATA	ATGCGACATCCTTTAGTGATGGGTAACTGGAAACTGAACGGCAGCCGCCACATGGTTCACGAGCTGGTTTCTAACCTGCGTAAAGAGCTGGCAGGTGTTGCTGGCTGTGCGGTTGCAATCGCACCACCGGAAATGTATATCGATATGGCGAAGCGCGAAGCTGAAGGCAGCCACATCATG	GGTGGCGGAGGCTCGGGCGGAGGTGGGTCGGGTGGCGGCGGATCAatgggatccatgtcgaagggcgaggagctgttcaccggcgtcgtcccgatcctggtcgagctggacggtgacgtcaacggccacaagttctccgtctccggcgagggtgagggcgacgccacctacggcaagctgaccctgaagttcatctgcaccaccggtaagctgccggtcccgtggccgaccctggtcaccaccctgacctacggcgtccagtgcttctcccgctacccggaccacatgaagcgccacgacttcttcaagtccgccatgccggagggttacgtccaggagcgcaccatctccttcaaggacgacggtaactacaagacgcgtgccgaggtcaagttcgag…	4.14052
b3919_RS14	b3919	BBa_J23115	CGCGCCTTTATAGCTAGCTCAGCCCTTGGTACAATGCTAGCGCCTG	apFAB904	ATCTTAATCTAGCGGGGGATTTTTTCATA	BBa_J23115--apFAB904	CGCGCCTTTATAGCTAGCTCAGCCCTTGGTACAATGCTAGCGCCTGATCTTAATCTAGCGGGGGATTTTTTCATA	ATGCGACATCCTTTAGTGATGGGTAACTGGAAACTGAACGGCAGCCGCCACATGGTTCACGAGCTGGTTTCTAACCTGCGTAAAGAGCTGGCAGGTGTTGCTGGCTGTGCGGTTGCAATCGCACCACCGGAAATGTATATCGATATGGCGAAGCGCGAAGCTGAAGGCAGCCACATCATG	GGTGGCGGAGGCTCGGGCGGAGGTGGGTCGGGTGGCGGCGGATCAatgggatccatgtcgaagggcgaggagctgttcaccggcgtcgtcccgatcctggtcgagctggacggtgacgtcaacggccacaagttctccgtctccggcgagggtgagggcgacgccacctacggcaagctgaccctgaagttcatctgcaccaccggtaagctgccggtcccgtggccgaccctggtcaccaccctgacctacggcgtccagtgcttctcccgctacccggaccacatgaagcgccacgacttcttcaagtccgccatgccggagggttacgtccaggagcgcaccatctccttcaaggacgacggtaactacaagacgcgtgccgaggtcaagttcgag…	4.06788
b3919_RS1	b3919	apFAB75	CGCGCCTTGACATTTATCCCTTGCGGCGATATAATGTGTGGATAAGTG	JBEI_RBS	AAAGATCTTTTAAGAAGGAGATATACATA	apFAB75--JBEI_RBS	CGCGCCTTGACATTTATCCCTTGCGGCGATATAATGTGTGGATAAGTGAAAGATCTTTTAAGAAGGAGATATACATA	ATGCGACATCCTTTAGTGATGGGTAACTGGAAACTGAACGGCAGCCGCCACATGGTTCACGAGCTGGTTTCTAACCTGCGTAAAGAGCTGGCAGGTGTTGCTGGCTGTGCGGTTGCAATCGCACCACCGGAAATGTATATCGATATGGCGAAGCGCGAAGCTGAAGGCAGCCACATCATG	GGTGGCGGAGGCTCGGGCGGAGGTGGGTCGGGTGGCGGCGGATCAatgggatccatgtcgaagggcgaggagctgttcaccggcgtcgtcccgatcctggtcgagctggacggtgacgtcaacggccacaagttctccgtctccggcgagggtgagggcgacgccacctacggcaagctgaccctgaagttcatctgcaccaccggtaagctgccggtcccgtggccgaccctggtcaccaccctgacctacggcgtccagtgcttctcccgctacccggaccacatgaagcgccacgacttcttcaagtccgccatgccggagggttacgtccaggagcgcaccatctccttcaaggacgacggtaactacaagacgcgtgccgaggtcaagttcgag…	5.30241
b3919_RS5	b3919	apFAB57	CGCGCCTTGACATAAAGTCTAACCTATAGGCATAATTATTTCATCCGAC	apFAB904	ATCTTAATCTAGCGGGGGATTTTTTCATA	apFAB57--apFAB904	CGCGCCTTGACATAAAGTCTAACCTATAGGCATAATTATTTCATCCGACATCTTAATCTAGCGGGGGATTTTTTCATA	ATGCGACATCCTTTAGTGATGGGTAACTGGAAACTGAACGGCAGCCGCCACATGGTTCACGAGCTGGTTTCTAACCTGCGTAAAGAGCTGGCAGGTGTTGCTGGCTGTGCGGTTGCAATCGCACCACCGGAAATGTATATCGATATGGCGAAGCGCGAAGCTGAAGGCAGCCACATCATG	GGTGGCGGAGGCTCGGGCGGAGGTGGGTCGGGTGGCGGCGGATCAatgggatccatgtcgaagggcgaggagctgttcaccggcgtcgtcccgatcctggtcgagctggacggtgacgtcaacggccacaagttctccgtctccggcgagggtgagggcgacgccacctacggcaagctgaccctgaagttcatctgcaccaccggtaagctgccggtcccgtggccgaccctggtcaccaccctgacctacggcgtccagtgcttctcccgctacccggaccacatgaagcgccacgacttcttcaagtccgccatgccggagggttacgtccaggagcgcaccatctccttcaaggacgacggtaactacaagacgcgtgccgaggtcaagttcgag…	5.15569
b3919_RS12	b3919	BBa_J23119	CGCGCCTTGACAGCTAGCTCAGTCCTAGGTATAATGCTAGCACGAA	BBa_J61129	TCTAGAGAAAGATTGGACGTACCATA	BBa_J23119--BBa_J61129	CGCGCCTTGACAGCTAGCTCAGTCCTAGGTATAATGCTAGCACGAATCTAGAGAAAGATTGGACGTACCATA	ATGCGACATCCTTTAGTGATGGGTAACTGGAAACTGAACGGCAGCCGCCACATGGTTCACGAGCTGGTTTCTAACCTGCGTAAAGAGCTGGCAGGTGTTGCTGGCTGTGCGGTTGCAATCGCACCACCGGAAATGTATATCGATATGGCGAAGCGCGAAGCTGAAGGCAGCCACATCATG	GGTGGCGGAGGCTCGGGCGGAGGTGGGTCGGGTGGCGGCGGATCAatgggatccatgtcgaagggcgaggagctgttcaccggcgtcgtcccgatcctggtcgagctggacggtgacgtcaacggccacaagttctccgtctccggcgagggtgagggcgacgccacctacggcaagctgaccctgaagttcatctgcaccaccggtaagctgccggtcccgtggccgaccctggtcaccaccctgacctacggcgtccagtgcttctcccgctacccggaccacatgaagcgccacgacttcttcaagtccgccatgccggagggttacgtccaggagcgcaccatctccttcaaggacgacggtaactacaagacgcgtgccgaggtcaagttcgag…	4.70787
b3919_RS3	b3919	apFAB46	CGCGCCAAAAAGAGTATTGACTTCGCATCTTTTTGTACCTATAATAGATTCATTGCTA	BBa_J61113	TCTAGAGAAAGAGTGGAAAAACCATA	apFAB46--BBa_J61113	CGCGCCAAAAAGAGTATTGACTTCGCATCTTTTTGTACCTATAATAGATTCATTGCTATCTAGAGAAAGAGTGGAAAAACCATA	ATGCGACATCCTTTAGTGATGGGTAACTGGAAACTGAACGGCAGCCGCCACATGGTTCACGAGCTGGTTTCTAACCTGCGTAAAGAGCTGGCAGGTGTTGCTGGCTGTGCGGTTGCAATCGCACCACCGGAAATGTATATCGATATGGCGAAGCGCGAAGCTGAAGGCAGCCACATCATG	GGTGGCGGAGGCTCGGGCGGAGGTGGGTCGGGTGGCGGCGGATCAatgggatccatgtcgaagggcgaggagctgttcaccggcgtcgtcccgatcctggtcgagctggacggtgacgtcaacggccacaagttctccgtctccggcgagggtgagggcgacgccacctacggcaagctgaccctgaagttcatctgcaccaccggtaagctgccggtcccgtggccgaccctggtcaccaccctgacctacggcgtccagtgcttctcccgctacccggaccacatgaagcgccacgacttcttcaagtccgccatgccggagggttacgtccaggagcgcaccatctccttcaaggacgacggtaactacaagacgcgtgccgaggtcaagttcgag…	5.01813
b3919_RS10	b3919	apFAB70	CGCGCCTTGACATCGCATCTTTTTGTACCTATAATGTGTGGATAGAGT	BBa_J61127	TCTAGAGAAAGAGTGGAACTACCATA	apFAB70--BBa_J61127	CGCGCCTTGACATCGCATCTTTTTGTACCTATAATGTGTGGATAGAGTTCTAGAGAAAGAGTGGAACTACCATA	ATGCGACATCCTTTAGTGATGGGTAACTGGAAACTGAACGGCAGCCGCCACATGGTTCACGAGCTGGTTTCTAACCTGCGTAAAGAGCTGGCAGGTGTTGCTGGCTGTGCGGTTGCAATCGCACCACCGGAAATGTATATCGATATGGCGAAGCGCGAAGCTGAAGGCAGCCACATCATG	GGTGGCGGAGGCTCGGGCGGAGGTGGGTCGGGTGGCGGCGGATCAatgggatccatgtcgaagggcgaggagctgttcaccggcgtcgtcccgatcctggtcgagctggacggtgacgtcaacggccacaagttctccgtctccggcgagggtgagggcgacgccacctacggcaagctgaccctgaagttcatctgcaccaccggtaagctgccggtcccgtggccgaccctggtcaccaccctgacctacggcgtccagtgcttctcccgctacccggaccacatgaagcgccacgacttcttcaagtccgccatgccggagggttacgtccaggagcgcaccatctccttcaaggacgacggtaactacaagacgcgtgccgaggtcaagttcgag…	4.61226
b3951_RS2	b3951	BBa_J23119	CGCGCCTTGACAGCTAGCTCAGTCCTAGGTATAATGCTAGCACGAA	apFAB917	ATCTTAATCTAGCGGAGGAGACTTTCATA	BBa_J23119--apFAB917	CGCGCCTTGACAGCTAGCTCAGTCCTAGGTATAATGCTAGCACGAAATCTTAATCTAGCGGAGGAGACTTTCATA	atgacgaatcgtatctctcgcctcaaaactgcactgtttgccaatacccgtgaaatctcgctggagcgggcgctgctttataccgccagccatcggcaaaccgaaggcgaaccggtgatattgcgccgggcgaaagcaacagcgtatatccttgaacatgttgaaatttcgattcgtgat	GGTGGCGGAGGCTCGGGCGGAGGTGGGTCGGGTGGCGGCGGATCAatgggatccatgtcgaagggcgaggagctgttcaccggcgtcgtcccgatcctggtcgagctggacggtgacgtcaacggccacaagttctccgtctccggcgagggtgagggcgacgccacctacggcaagctgaccctgaagttcatctgcaccaccggtaagctgccggtcccgtggccgaccctggtcaccaccctgacctacggcgtccagtgcttctcccgctacccggaccacatgaagcgccacgacttcttcaagtccgccatgccggagggttacgtccaggagcgcaccatctccttcaaggacgacggtaactacaagacgcgtgccgaggtcaagttcgag…	4.97013
b3951_RS8	b3951	BBa_J23118	CGCGCCTTGACGGCTAGCTCAGTCCTAGGTATTGTGCTAGCCGTCG	apFAB923	ATCTTAATCTAGCGTGGGAGAGTTTCATA	BBa_J23118--apFAB923	CGCGCCTTGACGGCTAGCTCAGTCCTAGGTATTGTGCTAGCCGTCGATCTTAATCTAGCGTGGGAGAGTTTCATA	atgacgaatcgtatctctcgcctcaaaactgcactgtttgccaatacccgtgaaatctcgctggagcgggcgctgctttataccgccagccatcggcaaaccgaaggcgaaccggtgatattgcgccgggcgaaagcaacagcgtatatccttgaacatgttgaaatttcgattcgtgat	GGTGGCGGAGGCTCGGGCGGAGGTGGGTCGGGTGGCGGCGGATCAatgggatccatgtcgaagggcgaggagctgttcaccggcgtcgtcccgatcctggtcgagctggacggtgacgtcaacggccacaagttctccgtctccggcgagggtgagggcgacgccacctacggcaagctgaccctgaagttcatctgcaccaccggtaagctgccggtcccgtggccgaccctggtcaccaccctgacctacggcgtccagtgcttctcccgctacccggaccacatgaagcgccacgacttcttcaagtccgccatgccggagggttacgtccaggagcgcaccatctccttcaaggacgacggtaactacaagacgcgtgccgaggtcaagttcgag…	3.76494
b3951_RS11	b3951	apFAB47	CGCGCCAAAAAGAGTATTGACTTCGCATCTTTTTGTACCCATAATTATTTCATTCACA	B0032_RBS	TCACACAGGAAAGGCCCATA	apFAB47--B0032_RBS	CGCGCCAAAAAGAGTATTGACTTCGCATCTTTTTGTACCCATAATTATTTCATTCACATCACACAGGAAAGGCCCATA	atgacgaatcgtatctctcgcctcaaaactgcactgtttgccaatacccgtgaaatctcgctggagcgggcgctgctttataccgccagccatcggcaaaccgaaggcgaaccggtgatattgcgccgggcgaaagcaacagcgtatatccttgaacatgttgaaatttcgattcgtgat	GGTGGCGGAGGCTCGGGCGGAGGTGGGTCGGGTGGCGGCGGATCAatgggatccatgtcgaagggcgaggagctgttcaccggcgtcgtcccgatcctggtcgagctggacggtgacgtcaacggccacaagttctccgtctccggcgagggtgagggcgacgccacctacggcaagctgaccctgaagttcatctgcaccaccggtaagctgccggtcccgtggccgaccctggtcaccaccctgacctacggcgtccagtgcttctcccgctacccggaccacatgaagcgccacgacttcttcaagtccgccatgccggagggttacgtccaggagcgcaccatctccttcaaggacgacggtaactacaagacgcgtgccgaggtcaagttcgag…	4.82768
b3951_RS9	b3951	apFAB55	CGCGCCTTGACATAAAGTCTAACCTATAGGTATAATGTGTGGATCTGGC	apFAB876	ATCTTAATCTAGCTAGGGATATTTTCATA	apFAB55--apFAB876	CGCGCCTTGACATAAAGTCTAACCTATAGGTATAATGTGTGGATCTGGCATCTTAATCTAGCTAGGGATATTTTCATA	atgacgaatcgtatctctcgcctcaaaactgcactgtttgccaatacccgtgaaatctcgctggagcgggcgctgctttataccgccagccatcggcaaaccgaaggcgaaccggtgatattgcgccgggcgaaagcaacagcgtatatccttgaacatgttgaaatttcgattcgtgat	GGTGGCGGAGGCTCGGGCGGAGGTGGGTCGGGTGGCGGCGGATCAatgggatccatgtcgaagggcgaggagctgttcaccggcgtcgtcccgatcctggtcgagctggacggtgacgtcaacggccacaagttctccgtctccggcgagggtgagggcgacgccacctacggcaagctgaccctgaagttcatctgcaccaccggtaagctgccggtcccgtggccgaccctggtcaccaccctgacctacggcgtccagtgcttctcccgctacccggaccacatgaagcgccacgacttcttcaagtccgccatgccggagggttacgtccaggagcgcaccatctccttcaaggacgacggtaactacaagacgcgtgccgaggtcaagttcgag…	3.83238
b3951_RS4	b3951	pTrc*	CGCGCCTTGACAATTAATCATCCGGCTCGTATAATGTGTGGAATTGTGAGATGAG	apFAB912	ATCTTAATCTAGCTAGGGAGTGTTTCATA	pTrc*--apFAB912	CGCGCCTTGACAATTAATCATCCGGCTCGTATAATGTGTGGAATTGTGAGATGAGATCTTAATCTAGCTAGGGAGTGTTTCATA	atgacgaatcgtatctctcgcctcaaaactgcactgtttgccaatacccgtgaaatctcgctggagcgggcgctgctttataccgccagccatcggcaaaccgaaggcgaaccggtgatattgcgccgggcgaaagcaacagcgtatatccttgaacatgttgaaatttcgattcgtgat	GGTGGCGGAGGCTCGGGCGGAGGTGGGTCGGGTGGCGGCGGATCAatgggatccatgtcgaagggcgaggagctgttcaccggcgtcgtcccgatcctggtcgagctggacggtgacgtcaacggccacaagttctccgtctccggcgagggtgagggcgacgccacctacggcaagctgaccctgaagttcatctgcaccaccggtaagctgccggtcccgtggccgaccctggtcaccaccctgacctacggcgtccagtgcttctcccgctacccggaccacatgaagcgccacgacttcttcaagtccgccatgccggagggttacgtccaggagcgcaccatctccttcaaggacgacggtaactacaagacgcgtgccgaggtcaagttcgag…	4.81701
b3951_RS6	b3951	BBa_J23100	CGCGCCTTGACGGCTAGCTCAGTCCTAGGTACAGTGCTAGCTTAAT	apFAB918	ATCTTAATCTAGCTAGGGAACGTTTCATA	BBa_J23100--apFAB918	CGCGCCTTGACGGCTAGCTCAGTCCTAGGTACAGTGCTAGCTTAATATCTTAATCTAGCTAGGGAACGTTTCATA	atgacgaatcgtatctctcgcctcaaaactgcactgtttgccaatacccgtgaaatctcgctggagcgggcgctgctttataccgccagccatcggcaaaccgaaggcgaaccggtgatattgcgccgggcgaaagcaacagcgtatatccttgaacatgttgaaatttcgattcgtgat	GGTGGCGGAGGCTCGGGCGGAGGTGGGTCGGGTGGCGGCGGATCAatgggatccatgtcgaagggcgaggagctgttcaccggcgtcgtcccgatcctggtcgagctggacggtgacgtcaacggccacaagttctccgtctccggcgagggtgagggcgacgccacctacggcaagctgaccctgaagttcatctgcaccaccggtaagctgccggtcccgtggccgaccctggtcaccaccctgacctacggcgtccagtgcttctcccgctacccggaccacatgaagcgccacgacttcttcaagtccgccatgccggagggttacgtccaggagcgcaccatctccttcaaggacgacggtaactacaagacgcgtgccgaggtcaagttcgag…	3.85977
b3951_RS13	b3951	apFAB277	CGCGCCTTCCCTATTAATCATCCGGCTCGTATAATGTGTGGAATTTA	apFAB876	ATCTTAATCTAGCTAGGGATATTTTCATA	apFAB277--apFAB876	CGCGCCTTCCCTATTAATCATCCGGCTCGTATAATGTGTGGAATTTAATCTTAATCTAGCTAGGGATATTTTCATA	atgacgaatcgtatctctcgcctcaaaactgcactgtttgccaatacccgtgaaatctcgctggagcgggcgctgctttataccgccagccatcggcaaaccgaaggcgaaccggtgatattgcgccgggcgaaagcaacagcgtatatccttgaacatgttgaaatttcgattcgtgat	GGTGGCGGAGGCTCGGGCGGAGGTGGGTCGGGTGGCGGCGGATCAatgggatccatgtcgaagggcgaggagctgttcaccggcgtcgtcccgatcctggtcgagctggacggtgacgtcaacggccacaagttctccgtctccggcgagggtgagggcgacgccacctacggcaagctgaccctgaagttcatctgcaccaccggtaagctgccggtcccgtggccgaccctggtcaccaccctgacctacggcgtccagtgcttctcccgctacccggaccacatgaagcgccacgacttcttcaagtccgccatgccggagggttacgtccaggagcgcaccatctccttcaaggacgacggtaactacaagacgcgtgccgaggtcaagttcgag…	3.76241
b3951_RS7	b3951	BBa_J23105	CGCGCCTTTACGGCTAGCTCAGTCCTAGGTACTATGCTAGCAAGGT	apFAB857	ATCTTAATCTAGCTGAGGAAAGTTTCATA	BBa_J23105--apFAB857	CGCGCCTTTACGGCTAGCTCAGTCCTAGGTACTATGCTAGCAAGGTATCTTAATCTAGCTGAGGAAAGTTTCATA	atgacgaatcgtatctctcgcctcaaaactgcactgtttgccaatacccgtgaaatctcgctggagcgggcgctgctttataccgccagccatcggcaaaccgaaggcgaaccggtgatattgcgccgggcgaaagcaacagcgtatatccttgaacatgttgaaatttcgattcgtgat	GGTGGCGGAGGCTCGGGCGGAGGTGGGTCGGGTGGCGGCGGATCAatgggatccatgtcgaagggcgaggagctgttcaccggcgtcgtcccgatcctggtcgagctggacggtgacgtcaacggccacaagttctccgtctccggcgagggtgagggcgacgccacctacggcaagctgaccctgaagttcatctgcaccaccggtaagctgccggtcccgtggccgaccctggtcaccaccctgacctacggcgtccagtgcttctcccgctacccggaccacatgaagcgccacgacttcttcaagtccgccatgccggagggttacgtccaggagcgcaccatctccttcaaggacgacggtaactacaagacgcgtgccgaggtcaagttcgag…	4.17457
b3951_RS14	b3951	BBa_J23115	CGCGCCTTTATAGCTAGCTCAGCCCTTGGTACAATGCTAGCGCCTG	apFAB904	ATCTTAATCTAGCGGGGGATTTTTTCATA	BBa_J23115--apFAB904	CGCGCCTTTATAGCTAGCTCAGCCCTTGGTACAATGCTAGCGCCTGATCTTAATCTAGCGGGGGATTTTTTCATA	atgacgaatcgtatctctcgcctcaaaactgcactgtttgccaatacccgtgaaatctcgctggagcgggcgctgctttataccgccagccatcggcaaaccgaaggcgaaccggtgatattgcgccgggcgaaagcaacagcgtatatccttgaacatgttgaaatttcgattcgtgat	GGTGGCGGAGGCTCGGGCGGAGGTGGGTCGGGTGGCGGCGGATCAatgggatccatgtcgaagggcgaggagctgttcaccggcgtcgtcccgatcctggtcgagctggacggtgacgtcaacggccacaagttctccgtctccggcgagggtgagggcgacgccacctacggcaagctgaccctgaagttcatctgcaccaccggtaagctgccggtcccgtggccgaccctggtcaccaccctgacctacggcgtccagtgcttctcccgctacccggaccacatgaagcgccacgacttcttcaagtccgccatgccggagggttacgtccaggagcgcaccatctccttcaaggacgacggtaactacaagacgcgtgccgaggtcaagttcgag…	3.68951
b3951_RS1	b3951	apFAB75	CGCGCCTTGACATTTATCCCTTGCGGCGATATAATGTGTGGATAAGTG	JBEI_RBS	AAAGATCTTTTAAGAAGGAGATATACATA	apFAB75--JBEI_RBS	CGCGCCTTGACATTTATCCCTTGCGGCGATATAATGTGTGGATAAGTGAAAGATCTTTTAAGAAGGAGATATACATA	atgacgaatcgtatctctcgcctcaaaactgcactgtttgccaatacccgtgaaatctcgctggagcgggcgctgctttataccgccagccatcggcaaaccgaaggcgaaccggtgatattgcgccgggcgaaagcaacagcgtatatccttgaacatgttgaaatttcgattcgtgat	GGTGGCGGAGGCTCGGGCGGAGGTGGGTCGGGTGGCGGCGGATCAatgggatccatgtcgaagggcgaggagctgttcaccggcgtcgtcccgatcctggtcgagctggacggtgacgtcaacggccacaagttctccgtctccggcgagggtgagggcgacgccacctacggcaagctgaccctgaagttcatctgcaccaccggtaagctgccggtcccgtggccgaccctggtcaccaccctgacctacggcgtccagtgcttctcccgctacccggaccacatgaagcgccacgacttcttcaagtccgccatgccggagggttacgtccaggagcgcaccatctccttcaaggacgacggtaactacaagacgcgtgccgaggtcaagttcgag…	4.57309
b3951_RS5	b3951	apFAB57	CGCGCCTTGACATAAAGTCTAACCTATAGGCATAATTATTTCATCCGAC	apFAB904	ATCTTAATCTAGCGGGGGATTTTTTCATA	apFAB57--apFAB904	CGCGCCTTGACATAAAGTCTAACCTATAGGCATAATTATTTCATCCGACATCTTAATCTAGCGGGGGATTTTTTCATA	atgacgaatcgtatctctcgcctcaaaactgcactgtttgccaatacccgtgaaatctcgctggagcgggcgctgctttataccgccagccatcggcaaaccgaaggcgaaccggtgatattgcgccgggcgaaagcaacagcgtatatccttgaacatgttgaaatttcgattcgtgat	GGTGGCGGAGGCTCGGGCGGAGGTGGGTCGGGTGGCGGCGGATCAatgggatccatgtcgaagggcgaggagctgttcaccggcgtcgtcccgatcctggtcgagctggacggtgacgtcaacggccacaagttctccgtctccggcgagggtgagggcgacgccacctacggcaagctgaccctgaagttcatctgcaccaccggtaagctgccggtcccgtggccgaccctggtcaccaccctgacctacggcgtccagtgcttctcccgctacccggaccacatgaagcgccacgacttcttcaagtccgccatgccggagggttacgtccaggagcgcaccatctccttcaaggacgacggtaactacaagacgcgtgccgaggtcaagttcgag…	3.9701
b3951_RS12	b3951	BBa_J23119	CGCGCCTTGACAGCTAGCTCAGTCCTAGGTATAATGCTAGCACGAA	BBa_J61129	TCTAGAGAAAGATTGGACGTACCATA	BBa_J23119--BBa_J61129	CGCGCCTTGACAGCTAGCTCAGTCCTAGGTATAATGCTAGCACGAATCTAGAGAAAGATTGGACGTACCATA	atgacgaatcgtatctctcgcctcaaaactgcactgtttgccaatacccgtgaaatctcgctggagcgggcgctgctttataccgccagccatcggcaaaccgaaggcgaaccggtgatattgcgccgggcgaaagcaacagcgtatatccttgaacatgttgaaatttcgattcgtgat	GGTGGCGGAGGCTCGGGCGGAGGTGGGTCGGGTGGCGGCGGATCAatgggatccatgtcgaagggcgaggagctgttcaccggcgtcgtcccgatcctggtcgagctggacggtgacgtcaacggccacaagttctccgtctccggcgagggtgagggcgacgccacctacggcaagctgaccctgaagttcatctgcaccaccggtaagctgccggtcccgtggccgaccctggtcaccaccctgacctacggcgtccagtgcttctcccgctacccggaccacatgaagcgccacgacttcttcaagtccgccatgccggagggttacgtccaggagcgcaccatctccttcaaggacgacggtaactacaagacgcgtgccgaggtcaagttcgag…	4.47741
b3951_RS3	b3951	apFAB46	CGCGCCAAAAAGAGTATTGACTTCGCATCTTTTTGTACCTATAATAGATTCATTGCTA	BBa_J61113	TCTAGAGAAAGAGTGGAAAAACCATA	apFAB46--BBa_J61113	CGCGCCAAAAAGAGTATTGACTTCGCATCTTTTTGTACCTATAATAGATTCATTGCTATCTAGAGAAAGAGTGGAAAAACCATA	atgacgaatcgtatctctcgcctcaaaactgcactgtttgccaatacccgtgaaatctcgctggagcgggcgctgctttataccgccagccatcggcaaaccgaaggcgaaccggtgatattgcgccgggcgaaagcaacagcgtatatccttgaacatgttgaaatttcgattcgtgat	GGTGGCGGAGGCTCGGGCGGAGGTGGGTCGGGTGGCGGCGGATCAatgggatccatgtcgaagggcgaggagctgttcaccggcgtcgtcccgatcctggtcgagctggacggtgacgtcaacggccacaagttctccgtctccggcgagggtgagggcgacgccacctacggcaagctgaccctgaagttcatctgcaccaccggtaagctgccggtcccgtggccgaccctggtcaccaccctgacctacggcgtccagtgcttctcccgctacccggaccacatgaagcgccacgacttcttcaagtccgccatgccggagggttacgtccaggagcgcaccatctccttcaaggacgacggtaactacaagacgcgtgccgaggtcaagttcgag…	4.91147
b3951_RS10	b3951	apFAB70	CGCGCCTTGACATCGCATCTTTTTGTACCTATAATGTGTGGATAGAGT	BBa_J61127	TCTAGAGAAAGAGTGGAACTACCATA	apFAB70--BBa_J61127	CGCGCCTTGACATCGCATCTTTTTGTACCTATAATGTGTGGATAGAGTTCTAGAGAAAGAGTGGAACTACCATA	atgacgaatcgtatctctcgcctcaaaactgcactgtttgccaatacccgtgaaatctcgctggagcgggcgctgctttataccgccagccatcggcaaaccgaaggcgaaccggtgatattgcgccgggcgaaagcaacagcgtatatccttgaacatgttgaaatttcgattcgtgat	GGTGGCGGAGGCTCGGGCGGAGGTGGGTCGGGTGGCGGCGGATCAatgggatccatgtcgaagggcgaggagctgttcaccggcgtcgtcccgatcctggtcgagctggacggtgacgtcaacggccacaagttctccgtctccggcgagggtgagggcgacgccacctacggcaagctgaccctgaagttcatctgcaccaccggtaagctgccggtcccgtggccgaccctggtcaccaccctgacctacggcgtccagtgcttctcccgctacccggaccacatgaagcgccacgacttcttcaagtccgccatgccggagggttacgtccaggagcgcaccatctccttcaaggacgacggtaactacaagacgcgtgccgaggtcaagttcgag…	4.51655
b3952_RS2	b3952	BBa_J23119	CGCGCCTTGACAGCTAGCTCAGTCCTAGGTATAATGCTAGCACGAA	apFAB917	ATCTTAATCTAGCGGAGGAGACTTTCATA	BBa_J23119--apFAB917	CGCGCCTTGACAGCTAGCTCAGTCCTAGGTATAATGCTAGCACGAAATCTTAATCTAGCGGAGGAGACTTTCATA	atgacatcatccgccggacagcgcatcagctgtaacgttgtggaaacgcgccgcgatgatgtggcgcgcattttcaacattcagcgttattcactgaatgacggcgagggcattcgtacggtggtcttttttaaaggctgtccgcatctttgcccgtggtgtgctaatccggagtcgatc	GGTGGCGGAGGCTCGGGCGGAGGTGGGTCGGGTGGCGGCGGATCAatgggatccatgtcgaagggcgaggagctgttcaccggcgtcgtcccgatcctggtcgagctggacggtgacgtcaacggccacaagttctccgtctccggcgagggtgagggcgacgccacctacggcaagctgaccctgaagttcatctgcaccaccggtaagctgccggtcccgtggccgaccctggtcaccaccctgacctacggcgtccagtgcttctcccgctacccggaccacatgaagcgccacgacttcttcaagtccgccatgccggagggttacgtccaggagcgcaccatctccttcaaggacgacggtaactacaagacgcgtgccgaggtcaagttcgag…	3.95455
b3952_RS8	b3952	BBa_J23118	CGCGCCTTGACGGCTAGCTCAGTCCTAGGTATTGTGCTAGCCGTCG	apFAB923	ATCTTAATCTAGCGTGGGAGAGTTTCATA	BBa_J23118--apFAB923	CGCGCCTTGACGGCTAGCTCAGTCCTAGGTATTGTGCTAGCCGTCGATCTTAATCTAGCGTGGGAGAGTTTCATA	atgacatcatccgccggacagcgcatcagctgtaacgttgtggaaacgcgccgcgatgatgtggcgcgcattttcaacattcagcgttattcactgaatgacggcgagggcattcgtacggtggtcttttttaaaggctgtccgcatctttgcccgtggtgtgctaatccggagtcgatc	GGTGGCGGAGGCTCGGGCGGAGGTGGGTCGGGTGGCGGCGGATCAatgggatccatgtcgaagggcgaggagctgttcaccggcgtcgtcccgatcctggtcgagctggacggtgacgtcaacggccacaagttctccgtctccggcgagggtgagggcgacgccacctacggcaagctgaccctgaagttcatctgcaccaccggtaagctgccggtcccgtggccgaccctggtcaccaccctgacctacggcgtccagtgcttctcccgctacccggaccacatgaagcgccacgacttcttcaagtccgccatgccggagggttacgtccaggagcgcaccatctccttcaaggacgacggtaactacaagacgcgtgccgaggtcaagttcgag…	4.21616
b3952_RS11	b3952	apFAB47	CGCGCCAAAAAGAGTATTGACTTCGCATCTTTTTGTACCCATAATTATTTCATTCACA	B0032_RBS	TCACACAGGAAAGGCCCATA	apFAB47--B0032_RBS	CGCGCCAAAAAGAGTATTGACTTCGCATCTTTTTGTACCCATAATTATTTCATTCACATCACACAGGAAAGGCCCATA	atgacatcatccgccggacagcgcatcagctgtaacgttgtggaaacgcgccgcgatgatgtggcgcgcattttcaacattcagcgttattcactgaatgacggcgagggcattcgtacggtggtcttttttaaaggctgtccgcatctttgcccgtggtgtgctaatccggagtcgatc	GGTGGCGGAGGCTCGGGCGGAGGTGGGTCGGGTGGCGGCGGATCAatgggatccatgtcgaagggcgaggagctgttcaccggcgtcgtcccgatcctggtcgagctggacggtgacgtcaacggccacaagttctccgtctccggcgagggtgagggcgacgccacctacggcaagctgaccctgaagttcatctgcaccaccggtaagctgccggtcccgtggccgaccctggtcaccaccctgacctacggcgtccagtgcttctcccgctacccggaccacatgaagcgccacgacttcttcaagtccgccatgccggagggttacgtccaggagcgcaccatctccttcaaggacgacggtaactacaagacgcgtgccgaggtcaagttcgag…	3.82366
b3952_RS9	b3952	apFAB55	CGCGCCTTGACATAAAGTCTAACCTATAGGTATAATGTGTGGATCTGGC	apFAB876	ATCTTAATCTAGCTAGGGATATTTTCATA	apFAB55--apFAB876	CGCGCCTTGACATAAAGTCTAACCTATAGGTATAATGTGTGGATCTGGCATCTTAATCTAGCTAGGGATATTTTCATA	atgacatcatccgccggacagcgcatcagctgtaacgttgtggaaacgcgccgcgatgatgtggcgcgcattttcaacattcagcgttattcactgaatgacggcgagggcattcgtacggtggtcttttttaaaggctgtccgcatctttgcccgtggtgtgctaatccggagtcgatc	GGTGGCGGAGGCTCGGGCGGAGGTGGGTCGGGTGGCGGCGGATCAatgggatccatgtcgaagggcgaggagctgttcaccggcgtcgtcccgatcctggtcgagctggacggtgacgtcaacggccacaagttctccgtctccggcgagggtgagggcgacgccacctacggcaagctgaccctgaagttcatctgcaccaccggtaagctgccggtcccgtggccgaccctggtcaccaccctgacctacggcgtccagtgcttctcccgctacccggaccacatgaagcgccacgacttcttcaagtccgccatgccggagggttacgtccaggagcgcaccatctccttcaaggacgacggtaactacaagacgcgtgccgaggtcaagttcgag…	3.72682
b3952_RS4	b3952	pTrc*	CGCGCCTTGACAATTAATCATCCGGCTCGTATAATGTGTGGAATTGTGAGATGAG	apFAB912	ATCTTAATCTAGCTAGGGAGTGTTTCATA	pTrc*--apFAB912	CGCGCCTTGACAATTAATCATCCGGCTCGTATAATGTGTGGAATTGTGAGATGAGATCTTAATCTAGCTAGGGAGTGTTTCATA	atgacatcatccgccggacagcgcatcagctgtaacgttgtggaaacgcgccgcgatgatgtggcgcgcattttcaacattcagcgttattcactgaatgacggcgagggcattcgtacggtggtcttttttaaaggctgtccgcatctttgcccgtggtgtgctaatccggagtcgatc	GGTGGCGGAGGCTCGGGCGGAGGTGGGTCGGGTGGCGGCGGATCAatgggatccatgtcgaagggcgaggagctgttcaccggcgtcgtcccgatcctggtcgagctggacggtgacgtcaacggccacaagttctccgtctccggcgagggtgagggcgacgccacctacggcaagctgaccctgaagttcatctgcaccaccggtaagctgccggtcccgtggccgaccctggtcaccaccctgacctacggcgtccagtgcttctcccgctacccggaccacatgaagcgccacgacttcttcaagtccgccatgccggagggttacgtccaggagcgcaccatctccttcaaggacgacggtaactacaagacgcgtgccgaggtcaagttcgag…	4.51519
b3952_RS6	b3952	BBa_J23100	CGCGCCTTGACGGCTAGCTCAGTCCTAGGTACAGTGCTAGCTTAAT	apFAB918	ATCTTAATCTAGCTAGGGAACGTTTCATA	BBa_J23100--apFAB918	CGCGCCTTGACGGCTAGCTCAGTCCTAGGTACAGTGCTAGCTTAATATCTTAATCTAGCTAGGGAACGTTTCATA	atgacatcatccgccggacagcgcatcagctgtaacgttgtggaaacgcgccgcgatgatgtggcgcgcattttcaacattcagcgttattcactgaatgacggcgagggcattcgtacggtggtcttttttaaaggctgtccgcatctttgcccgtggtgtgctaatccggagtcgatc	GGTGGCGGAGGCTCGGGCGGAGGTGGGTCGGGTGGCGGCGGATCAatgggatccatgtcgaagggcgaggagctgttcaccggcgtcgtcccgatcctggtcgagctggacggtgacgtcaacggccacaagttctccgtctccggcgagggtgagggcgacgccacctacggcaagctgaccctgaagttcatctgcaccaccggtaagctgccggtcccgtggccgaccctggtcaccaccctgacctacggcgtccagtgcttctcccgctacccggaccacatgaagcgccacgacttcttcaagtccgccatgccggagggttacgtccaggagcgcaccatctccttcaaggacgacggtaactacaagacgcgtgccgaggtcaagttcgag…	3.89132
b3952_RS7	b3952	BBa_J23105	CGCGCCTTTACGGCTAGCTCAGTCCTAGGTACTATGCTAGCAAGGT	apFAB857	ATCTTAATCTAGCTGAGGAAAGTTTCATA	BBa_J23105--apFAB857	CGCGCCTTTACGGCTAGCTCAGTCCTAGGTACTATGCTAGCAAGGTATCTTAATCTAGCTGAGGAAAGTTTCATA	atgacatcatccgccggacagcgcatcagctgtaacgttgtggaaacgcgccgcgatgatgtggcgcgcattttcaacattcagcgttattcactgaatgacggcgagggcattcgtacggtggtcttttttaaaggctgtccgcatctttgcccgtggtgtgctaatccggagtcgatc	GGTGGCGGAGGCTCGGGCGGAGGTGGGTCGGGTGGCGGCGGATCAatgggatccatgtcgaagggcgaggagctgttcaccggcgtcgtcccgatcctggtcgagctggacggtgacgtcaacggccacaagttctccgtctccggcgagggtgagggcgacgccacctacggcaagctgaccctgaagttcatctgcaccaccggtaagctgccggtcccgtggccgaccctggtcaccaccctgacctacggcgtccagtgcttctcccgctacccggaccacatgaagcgccacgacttcttcaagtccgccatgccggagggttacgtccaggagcgcaccatctccttcaaggacgacggtaactacaagacgcgtgccgaggtcaagttcgag…	3.83415
b3952_RS14	b3952	BBa_J23115	CGCGCCTTTATAGCTAGCTCAGCCCTTGGTACAATGCTAGCGCCTG	apFAB904	ATCTTAATCTAGCGGGGGATTTTTTCATA	BBa_J23115--apFAB904	CGCGCCTTTATAGCTAGCTCAGCCCTTGGTACAATGCTAGCGCCTGATCTTAATCTAGCGGGGGATTTTTTCATA	atgacatcatccgccggacagcgcatcagctgtaacgttgtggaaacgcgccgcgatgatgtggcgcgcattttcaacattcagcgttattcactgaatgacggcgagggcattcgtacggtggtcttttttaaaggctgtccgcatctttgcccgtggtgtgctaatccggagtcgatc	GGTGGCGGAGGCTCGGGCGGAGGTGGGTCGGGTGGCGGCGGATCAatgggatccatgtcgaagggcgaggagctgttcaccggcgtcgtcccgatcctggtcgagctggacggtgacgtcaacggccacaagttctccgtctccggcgagggtgagggcgacgccacctacggcaagctgaccctgaagttcatctgcaccaccggtaagctgccggtcccgtggccgaccctggtcaccaccctgacctacggcgtccagtgcttctcccgctacccggaccacatgaagcgccacgacttcttcaagtccgccatgccggagggttacgtccaggagcgcaccatctccttcaaggacgacggtaactacaagacgcgtgccgaggtcaagttcgag…	3.79348
b3952_RS5	b3952	apFAB57	CGCGCCTTGACATAAAGTCTAACCTATAGGCATAATTATTTCATCCGAC	apFAB904	ATCTTAATCTAGCGGGGGATTTTTTCATA	apFAB57--apFAB904	CGCGCCTTGACATAAAGTCTAACCTATAGGCATAATTATTTCATCCGACATCTTAATCTAGCGGGGGATTTTTTCATA	atgacatcatccgccggacagcgcatcagctgtaacgttgtggaaacgcgccgcgatgatgtggcgcgcattttcaacattcagcgttattcactgaatgacggcgagggcattcgtacggtggtcttttttaaaggctgtccgcatctttgcccgtggtgtgctaatccggagtcgatc	GGTGGCGGAGGCTCGGGCGGAGGTGGGTCGGGTGGCGGCGGATCAatgggatccatgtcgaagggcgaggagctgttcaccggcgtcgtcccgatcctggtcgagctggacggtgacgtcaacggccacaagttctccgtctccggcgagggtgagggcgacgccacctacggcaagctgaccctgaagttcatctgcaccaccggtaagctgccggtcccgtggccgaccctggtcaccaccctgacctacggcgtccagtgcttctcccgctacccggaccacatgaagcgccacgacttcttcaagtccgccatgccggagggttacgtccaggagcgcaccatctccttcaaggacgacggtaactacaagacgcgtgccgaggtcaagttcgag…	3.91587
b3952_RS12	b3952	BBa_J23119	CGCGCCTTGACAGCTAGCTCAGTCCTAGGTATAATGCTAGCACGAA	BBa_J61129	TCTAGAGAAAGATTGGACGTACCATA	BBa_J23119--BBa_J61129	CGCGCCTTGACAGCTAGCTCAGTCCTAGGTATAATGCTAGCACGAATCTAGAGAAAGATTGGACGTACCATA	atgacatcatccgccggacagcgcatcagctgtaacgttgtggaaacgcgccgcgatgatgtggcgcgcattttcaacattcagcgttattcactgaatgacggcgagggcattcgtacggtggtcttttttaaaggctgtccgcatctttgcccgtggtgtgctaatccggagtcgatc	GGTGGCGGAGGCTCGGGCGGAGGTGGGTCGGGTGGCGGCGGATCAatgggatccatgtcgaagggcgaggagctgttcaccggcgtcgtcccgatcctggtcgagctggacggtgacgtcaacggccacaagttctccgtctccggcgagggtgagggcgacgccacctacggcaagctgaccctgaagttcatctgcaccaccggtaagctgccggtcccgtggccgaccctggtcaccaccctgacctacggcgtccagtgcttctcccgctacccggaccacatgaagcgccacgacttcttcaagtccgccatgccggagggttacgtccaggagcgcaccatctccttcaaggacgacggtaactacaagacgcgtgccgaggtcaagttcgag…	3.72745
b3952_RS3	b3952	apFAB46	CGCGCCAAAAAGAGTATTGACTTCGCATCTTTTTGTACCTATAATAGATTCATTGCTA	BBa_J61113	TCTAGAGAAAGAGTGGAAAAACCATA	apFAB46--BBa_J61113	CGCGCCAAAAAGAGTATTGACTTCGCATCTTTTTGTACCTATAATAGATTCATTGCTATCTAGAGAAAGAGTGGAAAAACCATA	atgacatcatccgccggacagcgcatcagctgtaacgttgtggaaacgcgccgcgatgatgtggcgcgcattttcaacattcagcgttattcactgaatgacggcgagggcattcgtacggtggtcttttttaaaggctgtccgcatctttgcccgtggtgtgctaatccggagtcgatc	GGTGGCGGAGGCTCGGGCGGAGGTGGGTCGGGTGGCGGCGGATCAatgggatccatgtcgaagggcgaggagctgttcaccggcgtcgtcccgatcctggtcgagctggacggtgacgtcaacggccacaagttctccgtctccggcgagggtgagggcgacgccacctacggcaagctgaccctgaagttcatctgcaccaccggtaagctgccggtcccgtggccgaccctggtcaccaccctgacctacggcgtccagtgcttctcccgctacccggaccacatgaagcgccacgacttcttcaagtccgccatgccggagggttacgtccaggagcgcaccatctccttcaaggacgacggtaactacaagacgcgtgccgaggtcaagttcgag…	4.12461
b3952_RS10	b3952	apFAB70	CGCGCCTTGACATCGCATCTTTTTGTACCTATAATGTGTGGATAGAGT	BBa_J61127	TCTAGAGAAAGAGTGGAACTACCATA	apFAB70--BBa_J61127	CGCGCCTTGACATCGCATCTTTTTGTACCTATAATGTGTGGATAGAGTTCTAGAGAAAGAGTGGAACTACCATA	atgacatcatccgccggacagcgcatcagctgtaacgttgtggaaacgcgccgcgatgatgtggcgcgcattttcaacattcagcgttattcactgaatgacggcgagggcattcgtacggtggtcttttttaaaggctgtccgcatctttgcccgtggtgtgctaatccggagtcgatc	GGTGGCGGAGGCTCGGGCGGAGGTGGGTCGGGTGGCGGCGGATCAatgggatccatgtcgaagggcgaggagctgttcaccggcgtcgtcccgatcctggtcgagctggacggtgacgtcaacggccacaagttctccgtctccggcgagggtgagggcgacgccacctacggcaagctgaccctgaagttcatctgcaccaccggtaagctgccggtcccgtggccgaccctggtcaccaccctgacctacggcgtccagtgcttctcccgctacccggaccacatgaagcgccacgacttcttcaagtccgccatgccggagggttacgtccaggagcgcaccatctccttcaaggacgacggtaactacaagacgcgtgccgaggtcaagttcgag…	3.73081
b3956_RS15	b3956	BBa_J23109	CGCCtttacagctagctcagtcctagggactgtgctagc	apFAB917	ATCTTAATCTAGCGGAGGAGACTTTCATA	BBa_J23109--apFAB917	CGCGCCtttacagctagctcagtcctagggactgtgctagcATCTTAATCTAGCGGAGGAGACTTTCATA	atgaacgaacaatattccgcattgcgtagtaatgtcagtatgctcggcaaagtgctgggagaaaccatcaaggatgcgttgggagaacacattcttgaacgcgtagaaactatccgtaagttgtcgaaatcttcacgcgctggcaatgatgctaaccgccaggagttgctcaccacctta	GGTGGCGGAGGCTCGGGCGGAGGTGGGTCGGGTGGCGGCGGATCAatgggatccatgtcgaagggcgaggagctgttcaccggcgtcgtcccgatcctggtcgagctggacggtgacgtcaacggccacaagttctccgtctccggcgagggtgagggcgacgccacctacggcaagctgaccctgaagttcatctgcaccaccggtaagctgccggtcccgtggccgaccctggtcaccaccctgacctacggcgtccagtgcttctcccgctacccggaccacatgaagcgccacgacttcttcaagtccgccatgccggagggttacgtccaggagcgcaccatctccttcaaggacgacggtaactacaagacgcgtgccgaggtcaagttcgag…	3.71211
b3956_RS11	b3956	apFAB47	CGCGCCAAAAAGAGTATTGACTTCGCATCTTTTTGTACCCATAATTATTTCATTCACA	B0032_RBS	TCACACAGGAAAGGCCCATA	apFAB47--B0032_RBS	CGCGCCAAAAAGAGTATTGACTTCGCATCTTTTTGTACCCATAATTATTTCATTCACATCACACAGGAAAGGCCCATA	atgaacgaacaatattccgcattgcgtagtaatgtcagtatgctcggcaaagtgctgggagaaaccatcaaggatgcgttgggagaacacattcttgaacgcgtagaaactatccgtaagttgtcgaaatcttcacgcgctggcaatgatgctaaccgccaggagttgctcaccacctta	GGTGGCGGAGGCTCGGGCGGAGGTGGGTCGGGTGGCGGCGGATCAatgggatccatgtcgaagggcgaggagctgttcaccggcgtcgtcccgatcctggtcgagctggacggtgacgtcaacggccacaagttctccgtctccggcgagggtgagggcgacgccacctacggcaagctgaccctgaagttcatctgcaccaccggtaagctgccggtcccgtggccgaccctggtcaccaccctgacctacggcgtccagtgcttctcccgctacccggaccacatgaagcgccacgacttcttcaagtccgccatgccggagggttacgtccaggagcgcaccatctccttcaaggacgacggtaactacaagacgcgtgccgaggtcaagttcgag…	3.69742
b3956_RS9	b3956	apFAB55	CGCGCCTTGACATAAAGTCTAACCTATAGGTATAATGTGTGGATCTGGC	apFAB876	ATCTTAATCTAGCTAGGGATATTTTCATA	apFAB55--apFAB876	CGCGCCTTGACATAAAGTCTAACCTATAGGTATAATGTGTGGATCTGGCATCTTAATCTAGCTAGGGATATTTTCATA	atgaacgaacaatattccgcattgcgtagtaatgtcagtatgctcggcaaagtgctgggagaaaccatcaaggatgcgttgggagaacacattcttgaacgcgtagaaactatccgtaagttgtcgaaatcttcacgcgctggcaatgatgctaaccgccaggagttgctcaccacctta	GGTGGCGGAGGCTCGGGCGGAGGTGGGTCGGGTGGCGGCGGATCAatgggatccatgtcgaagggcgaggagctgttcaccggcgtcgtcccgatcctggtcgagctggacggtgacgtcaacggccacaagttctccgtctccggcgagggtgagggcgacgccacctacggcaagctgaccctgaagttcatctgcaccaccggtaagctgccggtcccgtggccgaccctggtcaccaccctgacctacggcgtccagtgcttctcccgctacccggaccacatgaagcgccacgacttcttcaagtccgccatgccggagggttacgtccaggagcgcaccatctccttcaaggacgacggtaactacaagacgcgtgccgaggtcaagttcgag…	3.65642
b3956_RS13	b3956	apFAB277	CGCGCCTTCCCTATTAATCATCCGGCTCGTATAATGTGTGGAATTTA	apFAB876	ATCTTAATCTAGCTAGGGATATTTTCATA	apFAB277--apFAB876	CGCGCCTTCCCTATTAATCATCCGGCTCGTATAATGTGTGGAATTTAATCTTAATCTAGCTAGGGATATTTTCATA	atgaacgaacaatattccgcattgcgtagtaatgtcagtatgctcggcaaagtgctgggagaaaccatcaaggatgcgttgggagaacacattcttgaacgcgtagaaactatccgtaagttgtcgaaatcttcacgcgctggcaatgatgctaaccgccaggagttgctcaccacctta	GGTGGCGGAGGCTCGGGCGGAGGTGGGTCGGGTGGCGGCGGATCAatgggatccatgtcgaagggcgaggagctgttcaccggcgtcgtcccgatcctggtcgagctggacggtgacgtcaacggccacaagttctccgtctccggcgagggtgagggcgacgccacctacggcaagctgaccctgaagttcatctgcaccaccggtaagctgccggtcccgtggccgaccctggtcaccaccctgacctacggcgtccagtgcttctcccgctacccggaccacatgaagcgccacgacttcttcaagtccgccatgccggagggttacgtccaggagcgcaccatctccttcaaggacgacggtaactacaagacgcgtgccgaggtcaagttcgag…	3.6835
b3956_RS7	b3956	BBa_J23105	CGCGCCTTTACGGCTAGCTCAGTCCTAGGTACTATGCTAGCAAGGT	apFAB857	ATCTTAATCTAGCTGAGGAAAGTTTCATA	BBa_J23105--apFAB857	CGCGCCTTTACGGCTAGCTCAGTCCTAGGTACTATGCTAGCAAGGTATCTTAATCTAGCTGAGGAAAGTTTCATA	atgaacgaacaatattccgcattgcgtagtaatgtcagtatgctcggcaaagtgctgggagaaaccatcaaggatgcgttgggagaacacattcttgaacgcgtagaaactatccgtaagttgtcgaaatcttcacgcgctggcaatgatgctaaccgccaggagttgctcaccacctta	GGTGGCGGAGGCTCGGGCGGAGGTGGGTCGGGTGGCGGCGGATCAatgggatccatgtcgaagggcgaggagctgttcaccggcgtcgtcccgatcctggtcgagctggacggtgacgtcaacggccacaagttctccgtctccggcgagggtgagggcgacgccacctacggcaagctgaccctgaagttcatctgcaccaccggtaagctgccggtcccgtggccgaccctggtcaccaccctgacctacggcgtccagtgcttctcccgctacccggaccacatgaagcgccacgacttcttcaagtccgccatgccggagggttacgtccaggagcgcaccatctccttcaaggacgacggtaactacaagacgcgtgccgaggtcaagttcgag…	4.3103
b3956_RS14	b3956	BBa_J23115	CGCGCCTTTATAGCTAGCTCAGCCCTTGGTACAATGCTAGCGCCTG	apFAB904	ATCTTAATCTAGCGGGGGATTTTTTCATA	BBa_J23115--apFAB904	CGCGCCTTTATAGCTAGCTCAGCCCTTGGTACAATGCTAGCGCCTGATCTTAATCTAGCGGGGGATTTTTTCATA	atgaacgaacaatattccgcattgcgtagtaatgtcagtatgctcggcaaagtgctgggagaaaccatcaaggatgcgttgggagaacacattcttgaacgcgtagaaactatccgtaagttgtcgaaatcttcacgcgctggcaatgatgctaaccgccaggagttgctcaccacctta	GGTGGCGGAGGCTCGGGCGGAGGTGGGTCGGGTGGCGGCGGATCAatgggatccatgtcgaagggcgaggagctgttcaccggcgtcgtcccgatcctggtcgagctggacggtgacgtcaacggccacaagttctccgtctccggcgagggtgagggcgacgccacctacggcaagctgaccctgaagttcatctgcaccaccggtaagctgccggtcccgtggccgaccctggtcaccaccctgacctacggcgtccagtgcttctcccgctacccggaccacatgaagcgccacgacttcttcaagtccgccatgccggagggttacgtccaggagcgcaccatctccttcaaggacgacggtaactacaagacgcgtgccgaggtcaagttcgag…	3.93395
b3956_RS5	b3956	apFAB57	CGCGCCTTGACATAAAGTCTAACCTATAGGCATAATTATTTCATCCGAC	apFAB904	ATCTTAATCTAGCGGGGGATTTTTTCATA	apFAB57--apFAB904	CGCGCCTTGACATAAAGTCTAACCTATAGGCATAATTATTTCATCCGACATCTTAATCTAGCGGGGGATTTTTTCATA	atgaacgaacaatattccgcattgcgtagtaatgtcagtatgctcggcaaagtgctgggagaaaccatcaaggatgcgttgggagaacacattcttgaacgcgtagaaactatccgtaagttgtcgaaatcttcacgcgctggcaatgatgctaaccgccaggagttgctcaccacctta	GGTGGCGGAGGCTCGGGCGGAGGTGGGTCGGGTGGCGGCGGATCAatgggatccatgtcgaagggcgaggagctgttcaccggcgtcgtcccgatcctggtcgagctggacggtgacgtcaacggccacaagttctccgtctccggcgagggtgagggcgacgccacctacggcaagctgaccctgaagttcatctgcaccaccggtaagctgccggtcccgtggccgaccctggtcaccaccctgacctacggcgtccagtgcttctcccgctacccggaccacatgaagcgccacgacttcttcaagtccgccatgccggagggttacgtccaggagcgcaccatctccttcaaggacgacggtaactacaagacgcgtgccgaggtcaagttcgag…	5.13579
b3956_RS12	b3956	BBa_J23119	CGCGCCTTGACAGCTAGCTCAGTCCTAGGTATAATGCTAGCACGAA	BBa_J61129	TCTAGAGAAAGATTGGACGTACCATA	BBa_J23119--BBa_J61129	CGCGCCTTGACAGCTAGCTCAGTCCTAGGTATAATGCTAGCACGAATCTAGAGAAAGATTGGACGTACCATA	atgaacgaacaatattccgcattgcgtagtaatgtcagtatgctcggcaaagtgctgggagaaaccatcaaggatgcgttgggagaacacattcttgaacgcgtagaaactatccgtaagttgtcgaaatcttcacgcgctggcaatgatgctaaccgccaggagttgctcaccacctta	GGTGGCGGAGGCTCGGGCGGAGGTGGGTCGGGTGGCGGCGGATCAatgggatccatgtcgaagggcgaggagctgttcaccggcgtcgtcccgatcctggtcgagctggacggtgacgtcaacggccacaagttctccgtctccggcgagggtgagggcgacgccacctacggcaagctgaccctgaagttcatctgcaccaccggtaagctgccggtcccgtggccgaccctggtcaccaccctgacctacggcgtccagtgcttctcccgctacccggaccacatgaagcgccacgacttcttcaagtccgccatgccggagggttacgtccaggagcgcaccatctccttcaaggacgacggtaactacaagacgcgtgccgaggtcaagttcgag…	5.16828
b3956_RS10	b3956	apFAB70	CGCGCCTTGACATCGCATCTTTTTGTACCTATAATGTGTGGATAGAGT	BBa_J61127	TCTAGAGAAAGAGTGGAACTACCATA	apFAB70--BBa_J61127	CGCGCCTTGACATCGCATCTTTTTGTACCTATAATGTGTGGATAGAGTTCTAGAGAAAGAGTGGAACTACCATA	atgaacgaacaatattccgcattgcgtagtaatgtcagtatgctcggcaaagtgctgggagaaaccatcaaggatgcgttgggagaacacattcttgaacgcgtagaaactatccgtaagttgtcgaaatcttcacgcgctggcaatgatgctaaccgccaggagttgctcaccacctta	GGTGGCGGAGGCTCGGGCGGAGGTGGGTCGGGTGGCGGCGGATCAatgggatccatgtcgaagggcgaggagctgttcaccggcgtcgtcccgatcctggtcgagctggacggtgacgtcaacggccacaagttctccgtctccggcgagggtgagggcgacgccacctacggcaagctgaccctgaagttcatctgcaccaccggtaagctgccggtcccgtggccgaccctggtcaccaccctgacctacggcgtccagtgcttctcccgctacccggaccacatgaagcgccacgacttcttcaagtccgccatgccggagggttacgtccaggagcgcaccatctccttcaaggacgacggtaactacaagacgcgtgccgaggtcaagttcgag…	3.97612
b4014_RS2	b4014	BBa_J23119	CGCGCCTTGACAGCTAGCTCAGTCCTAGGTATAATGCTAGCACGAA	apFAB917	ATCTTAATCTAGCGGAGGAGACTTTCATA	BBa_J23119--apFAB917	CGCGCCTTGACAGCTAGCTCAGTCCTAGGTATAATGCTAGCACGAAATCTTAATCTAGCGGAGGAGACTTTCATA	atgactgaacaggcaacaacaaccgatgaactggctttcacaaggccgtatggcgagcaggagaagcaaattcttactgccgaagcggtagaatttctgactgagctggtgacgcattttacgccacaacgcaataaacttctggcagcgcgcattcagcagcagcaagatattgataac	GGTGGCGGAGGCTCGGGCGGAGGTGGGTCGGGTGGCGGCGGATCAatgggatccatgtcgaagggcgaggagctgttcaccggcgtcgtcccgatcctggtcgagctggacggtgacgtcaacggccacaagttctccgtctccggcgagggtgagggcgacgccacctacggcaagctgaccctgaagttcatctgcaccaccggtaagctgccggtcccgtggccgaccctggtcaccaccctgacctacggcgtccagtgcttctcccgctacccggaccacatgaagcgccacgacttcttcaagtccgccatgccggagggttacgtccaggagcgcaccatctccttcaaggacgacggtaactacaagacgcgtgccgaggtcaagttcgag…	5.34265
b4014_RS8	b4014	BBa_J23118	CGCGCCTTGACGGCTAGCTCAGTCCTAGGTATTGTGCTAGCCGTCG	apFAB923	ATCTTAATCTAGCGTGGGAGAGTTTCATA	BBa_J23118--apFAB923	CGCGCCTTGACGGCTAGCTCAGTCCTAGGTATTGTGCTAGCCGTCGATCTTAATCTAGCGTGGGAGAGTTTCATA	atgactgaacaggcaacaacaaccgatgaactggctttcacaaggccgtatggcgagcaggagaagcaaattcttactgccgaagcggtagaatttctgactgagctggtgacgcattttacgccacaacgcaataaacttctggcagcgcgcattcagcagcagcaagatattgataac	GGTGGCGGAGGCTCGGGCGGAGGTGGGTCGGGTGGCGGCGGATCAatgggatccatgtcgaagggcgaggagctgttcaccggcgtcgtcccgatcctggtcgagctggacggtgacgtcaacggccacaagttctccgtctccggcgagggtgagggcgacgccacctacggcaagctgaccctgaagttcatctgcaccaccggtaagctgccggtcccgtggccgaccctggtcaccaccctgacctacggcgtccagtgcttctcccgctacccggaccacatgaagcgccacgacttcttcaagtccgccatgccggagggttacgtccaggagcgcaccatctccttcaaggacgacggtaactacaagacgcgtgccgaggtcaagttcgag…	4.81781
b4014_RS15	b4014	BBa_J23109	CGCCtttacagctagctcagtcctagggactgtgctagc	apFAB917	ATCTTAATCTAGCGGAGGAGACTTTCATA	BBa_J23109--apFAB917	CGCGCCtttacagctagctcagtcctagggactgtgctagcATCTTAATCTAGCGGAGGAGACTTTCATA	atgactgaacaggcaacaacaaccgatgaactggctttcacaaggccgtatggcgagcaggagaagcaaattcttactgccgaagcggtagaatttctgactgagctggtgacgcattttacgccacaacgcaataaacttctggcagcgcgcattcagcagcagcaagatattgataac	GGTGGCGGAGGCTCGGGCGGAGGTGGGTCGGGTGGCGGCGGATCAatgggatccatgtcgaagggcgaggagctgttcaccggcgtcgtcccgatcctggtcgagctggacggtgacgtcaacggccacaagttctccgtctccggcgagggtgagggcgacgccacctacggcaagctgaccctgaagttcatctgcaccaccggtaagctgccggtcccgtggccgaccctggtcaccaccctgacctacggcgtccagtgcttctcccgctacccggaccacatgaagcgccacgacttcttcaagtccgccatgccggagggttacgtccaggagcgcaccatctccttcaaggacgacggtaactacaagacgcgtgccgaggtcaagttcgag…	4.12872
b4014_RS11	b4014	apFAB47	CGCGCCAAAAAGAGTATTGACTTCGCATCTTTTTGTACCCATAATTATTTCATTCACA	B0032_RBS	TCACACAGGAAAGGCCCATA	apFAB47--B0032_RBS	CGCGCCAAAAAGAGTATTGACTTCGCATCTTTTTGTACCCATAATTATTTCATTCACATCACACAGGAAAGGCCCATA	atgactgaacaggcaacaacaaccgatgaactggctttcacaaggccgtatggcgagcaggagaagcaaattcttactgccgaagcggtagaatttctgactgagctggtgacgcattttacgccacaacgcaataaacttctggcagcgcgcattcagcagcagcaagatattgataac	GGTGGCGGAGGCTCGGGCGGAGGTGGGTCGGGTGGCGGCGGATCAatgggatccatgtcgaagggcgaggagctgttcaccggcgtcgtcccgatcctggtcgagctggacggtgacgtcaacggccacaagttctccgtctccggcgagggtgagggcgacgccacctacggcaagctgaccctgaagttcatctgcaccaccggtaagctgccggtcccgtggccgaccctggtcaccaccctgacctacggcgtccagtgcttctcccgctacccggaccacatgaagcgccacgacttcttcaagtccgccatgccggagggttacgtccaggagcgcaccatctccttcaaggacgacggtaactacaagacgcgtgccgaggtcaagttcgag…	5.21729
b4014_RS9	b4014	apFAB55	CGCGCCTTGACATAAAGTCTAACCTATAGGTATAATGTGTGGATCTGGC	apFAB876	ATCTTAATCTAGCTAGGGATATTTTCATA	apFAB55--apFAB876	CGCGCCTTGACATAAAGTCTAACCTATAGGTATAATGTGTGGATCTGGCATCTTAATCTAGCTAGGGATATTTTCATA	atgactgaacaggcaacaacaaccgatgaactggctttcacaaggccgtatggcgagcaggagaagcaaattcttactgccgaagcggtagaatttctgactgagctggtgacgcattttacgccacaacgcaataaacttctggcagcgcgcattcagcagcagcaagatattgataac	GGTGGCGGAGGCTCGGGCGGAGGTGGGTCGGGTGGCGGCGGATCAatgggatccatgtcgaagggcgaggagctgttcaccggcgtcgtcccgatcctggtcgagctggacggtgacgtcaacggccacaagttctccgtctccggcgagggtgagggcgacgccacctacggcaagctgaccctgaagttcatctgcaccaccggtaagctgccggtcccgtggccgaccctggtcaccaccctgacctacggcgtccagtgcttctcccgctacccggaccacatgaagcgccacgacttcttcaagtccgccatgccggagggttacgtccaggagcgcaccatctccttcaaggacgacggtaactacaagacgcgtgccgaggtcaagttcgag…	4.66772
b4014_RS4	b4014	pTrc*	CGCGCCTTGACAATTAATCATCCGGCTCGTATAATGTGTGGAATTGTGAGATGAG	apFAB912	ATCTTAATCTAGCTAGGGAGTGTTTCATA	pTrc*--apFAB912	CGCGCCTTGACAATTAATCATCCGGCTCGTATAATGTGTGGAATTGTGAGATGAGATCTTAATCTAGCTAGGGAGTGTTTCATA	atgactgaacaggcaacaacaaccgatgaactggctttcacaaggccgtatggcgagcaggagaagcaaattcttactgccgaagcggtagaatttctgactgagctggtgacgcattttacgccacaacgcaataaacttctggcagcgcgcattcagcagcagcaagatattgataac	GGTGGCGGAGGCTCGGGCGGAGGTGGGTCGGGTGGCGGCGGATCAatgggatccatgtcgaagggcgaggagctgttcaccggcgtcgtcccgatcctggtcgagctggacggtgacgtcaacggccacaagttctccgtctccggcgagggtgagggcgacgccacctacggcaagctgaccctgaagttcatctgcaccaccggtaagctgccggtcccgtggccgaccctggtcaccaccctgacctacggcgtccagtgcttctcccgctacccggaccacatgaagcgccacgacttcttcaagtccgccatgccggagggttacgtccaggagcgcaccatctccttcaaggacgacggtaactacaagacgcgtgccgaggtcaagttcgag…	5.29526
b4014_RS13	b4014	apFAB277	CGCGCCTTCCCTATTAATCATCCGGCTCGTATAATGTGTGGAATTTA	apFAB876	ATCTTAATCTAGCTAGGGATATTTTCATA	apFAB277--apFAB876	CGCGCCTTCCCTATTAATCATCCGGCTCGTATAATGTGTGGAATTTAATCTTAATCTAGCTAGGGATATTTTCATA	atgactgaacaggcaacaacaaccgatgaactggctttcacaaggccgtatggcgagcaggagaagcaaattcttactgccgaagcggtagaatttctgactgagctggtgacgcattttacgccacaacgcaataaacttctggcagcgcgcattcagcagcagcaagatattgataac	GGTGGCGGAGGCTCGGGCGGAGGTGGGTCGGGTGGCGGCGGATCAatgggatccatgtcgaagggcgaggagctgttcaccggcgtcgtcccgatcctggtcgagctggacggtgacgtcaacggccacaagttctccgtctccggcgagggtgagggcgacgccacctacggcaagctgaccctgaagttcatctgcaccaccggtaagctgccggtcccgtggccgaccctggtcaccaccctgacctacggcgtccagtgcttctcccgctacccggaccacatgaagcgccacgacttcttcaagtccgccatgccggagggttacgtccaggagcgcaccatctccttcaaggacgacggtaactacaagacgcgtgccgaggtcaagttcgag…	3.84224
b4014_RS7	b4014	BBa_J23105	CGCGCCTTTACGGCTAGCTCAGTCCTAGGTACTATGCTAGCAAGGT	apFAB857	ATCTTAATCTAGCTGAGGAAAGTTTCATA	BBa_J23105--apFAB857	CGCGCCTTTACGGCTAGCTCAGTCCTAGGTACTATGCTAGCAAGGTATCTTAATCTAGCTGAGGAAAGTTTCATA	atgactgaacaggcaacaacaaccgatgaactggctttcacaaggccgtatggcgagcaggagaagcaaattcttactgccgaagcggtagaatttctgactgagctggtgacgcattttacgccacaacgcaataaacttctggcagcgcgcattcagcagcagcaagatattgataac	GGTGGCGGAGGCTCGGGCGGAGGTGGGTCGGGTGGCGGCGGATCAatgggatccatgtcgaagggcgaggagctgttcaccggcgtcgtcccgatcctggtcgagctggacggtgacgtcaacggccacaagttctccgtctccggcgagggtgagggcgacgccacctacggcaagctgaccctgaagttcatctgcaccaccggtaagctgccggtcccgtggccgaccctggtcaccaccctgacctacggcgtccagtgcttctcccgctacccggaccacatgaagcgccacgacttcttcaagtccgccatgccggagggttacgtccaggagcgcaccatctccttcaaggacgacggtaactacaagacgcgtgccgaggtcaagttcgag…	4.17159
b4014_RS14	b4014	BBa_J23115	CGCGCCTTTATAGCTAGCTCAGCCCTTGGTACAATGCTAGCGCCTG	apFAB904	ATCTTAATCTAGCGGGGGATTTTTTCATA	BBa_J23115--apFAB904	CGCGCCTTTATAGCTAGCTCAGCCCTTGGTACAATGCTAGCGCCTGATCTTAATCTAGCGGGGGATTTTTTCATA	atgactgaacaggcaacaacaaccgatgaactggctttcacaaggccgtatggcgagcaggagaagcaaattcttactgccgaagcggtagaatttctgactgagctggtgacgcattttacgccacaacgcaataaacttctggcagcgcgcattcagcagcagcaagatattgataac	GGTGGCGGAGGCTCGGGCGGAGGTGGGTCGGGTGGCGGCGGATCAatgggatccatgtcgaagggcgaggagctgttcaccggcgtcgtcccgatcctggtcgagctggacggtgacgtcaacggccacaagttctccgtctccggcgagggtgagggcgacgccacctacggcaagctgaccctgaagttcatctgcaccaccggtaagctgccggtcccgtggccgaccctggtcaccaccctgacctacggcgtccagtgcttctcccgctacccggaccacatgaagcgccacgacttcttcaagtccgccatgccggagggttacgtccaggagcgcaccatctccttcaaggacgacggtaactacaagacgcgtgccgaggtcaagttcgag…	3.78804
b4014_RS1	b4014	apFAB75	CGCGCCTTGACATTTATCCCTTGCGGCGATATAATGTGTGGATAAGTG	JBEI_RBS	AAAGATCTTTTAAGAAGGAGATATACATA	apFAB75--JBEI_RBS	CGCGCCTTGACATTTATCCCTTGCGGCGATATAATGTGTGGATAAGTGAAAGATCTTTTAAGAAGGAGATATACATA	atgactgaacaggcaacaacaaccgatgaactggctttcacaaggccgtatggcgagcaggagaagcaaattcttactgccgaagcggtagaatttctgactgagctggtgacgcattttacgccacaacgcaataaacttctggcagcgcgcattcagcagcagcaagatattgataac	GGTGGCGGAGGCTCGGGCGGAGGTGGGTCGGGTGGCGGCGGATCAatgggatccatgtcgaagggcgaggagctgttcaccggcgtcgtcccgatcctggtcgagctggacggtgacgtcaacggccacaagttctccgtctccggcgagggtgagggcgacgccacctacggcaagctgaccctgaagttcatctgcaccaccggtaagctgccggtcccgtggccgaccctggtcaccaccctgacctacggcgtccagtgcttctcccgctacccggaccacatgaagcgccacgacttcttcaagtccgccatgccggagggttacgtccaggagcgcaccatctccttcaaggacgacggtaactacaagacgcgtgccgaggtcaagttcgag…	5.45952
b4014_RS12	b4014	BBa_J23119	CGCGCCTTGACAGCTAGCTCAGTCCTAGGTATAATGCTAGCACGAA	BBa_J61129	TCTAGAGAAAGATTGGACGTACCATA	BBa_J23119--BBa_J61129	CGCGCCTTGACAGCTAGCTCAGTCCTAGGTATAATGCTAGCACGAATCTAGAGAAAGATTGGACGTACCATA	atgactgaacaggcaacaacaaccgatgaactggctttcacaaggccgtatggcgagcaggagaagcaaattcttactgccgaagcggtagaatttctgactgagctggtgacgcattttacgccacaacgcaataaacttctggcagcgcgcattcagcagcagcaagatattgataac	GGTGGCGGAGGCTCGGGCGGAGGTGGGTCGGGTGGCGGCGGATCAatgggatccatgtcgaagggcgaggagctgttcaccggcgtcgtcccgatcctggtcgagctggacggtgacgtcaacggccacaagttctccgtctccggcgagggtgagggcgacgccacctacggcaagctgaccctgaagttcatctgcaccaccggtaagctgccggtcccgtggccgaccctggtcaccaccctgacctacggcgtccagtgcttctcccgctacccggaccacatgaagcgccacgacttcttcaagtccgccatgccggagggttacgtccaggagcgcaccatctccttcaaggacgacggtaactacaagacgcgtgccgaggtcaagttcgag…	5.1484
b4014_RS3	b4014	apFAB46	CGCGCCAAAAAGAGTATTGACTTCGCATCTTTTTGTACCTATAATAGATTCATTGCTA	BBa_J61113	TCTAGAGAAAGAGTGGAAAAACCATA	apFAB46--BBa_J61113	CGCGCCAAAAAGAGTATTGACTTCGCATCTTTTTGTACCTATAATAGATTCATTGCTATCTAGAGAAAGAGTGGAAAAACCATA	atgactgaacaggcaacaacaaccgatgaactggctttcacaaggccgtatggcgagcaggagaagcaaattcttactgccgaagcggtagaatttctgactgagctggtgacgcattttacgccacaacgcaataaacttctggcagcgcgcattcagcagcagcaagatattgataac	GGTGGCGGAGGCTCGGGCGGAGGTGGGTCGGGTGGCGGCGGATCAatgggatccatgtcgaagggcgaggagctgttcaccggcgtcgtcccgatcctggtcgagctggacggtgacgtcaacggccacaagttctccgtctccggcgagggtgagggcgacgccacctacggcaagctgaccctgaagttcatctgcaccaccggtaagctgccggtcccgtggccgaccctggtcaccaccctgacctacggcgtccagtgcttctcccgctacccggaccacatgaagcgccacgacttcttcaagtccgccatgccggagggttacgtccaggagcgcaccatctccttcaaggacgacggtaactacaagacgcgtgccgaggtcaagttcgag…	5.37202
b4025_RS2	b4025	BBa_J23119	CGCGCCTTGACAGCTAGCTCAGTCCTAGGTATAATGCTAGCACGAA	apFAB917	ATCTTAATCTAGCGGAGGAGACTTTCATA	BBa_J23119--apFAB917	CGCGCCTTGACAGCTAGCTCAGTCCTAGGTATAATGCTAGCACGAAATCTTAATCTAGCGGAGGAGACTTTCATA	atgaaaaacatcaatccaacgcagaccgctgcctggcaggcactacagaaacacttcgatgaaatgaaagacgttacgatcgccgatctttttgctaaagacggcgatcgtttttctaagttctccgcaaccttcgacgatcagatgctggtggattactccaaaaaccgcatcactgaa	GGTGGCGGAGGCTCGGGCGGAGGTGGGTCGGGTGGCGGCGGATCAatgggatccatgtcgaagggcgaggagctgttcaccggcgtcgtcccgatcctggtcgagctggacggtgacgtcaacggccacaagttctccgtctccggcgagggtgagggcgacgccacctacggcaagctgaccctgaagttcatctgcaccaccggtaagctgccggtcccgtggccgaccctggtcaccaccctgacctacggcgtccagtgcttctcccgctacccggaccacatgaagcgccacgacttcttcaagtccgccatgccggagggttacgtccaggagcgcaccatctccttcaaggacgacggtaactacaagacgcgtgccgaggtcaagttcgag…	5.2189
b4025_RS15	b4025	BBa_J23109	CGCCtttacagctagctcagtcctagggactgtgctagc	apFAB917	ATCTTAATCTAGCGGAGGAGACTTTCATA	BBa_J23109--apFAB917	CGCGCCtttacagctagctcagtcctagggactgtgctagcATCTTAATCTAGCGGAGGAGACTTTCATA	atgaaaaacatcaatccaacgcagaccgctgcctggcaggcactacagaaacacttcgatgaaatgaaagacgttacgatcgccgatctttttgctaaagacggcgatcgtttttctaagttctccgcaaccttcgacgatcagatgctggtggattactccaaaaaccgcatcactgaa	GGTGGCGGAGGCTCGGGCGGAGGTGGGTCGGGTGGCGGCGGATCAatgggatccatgtcgaagggcgaggagctgttcaccggcgtcgtcccgatcctggtcgagctggacggtgacgtcaacggccacaagttctccgtctccggcgagggtgagggcgacgccacctacggcaagctgaccctgaagttcatctgcaccaccggtaagctgccggtcccgtggccgaccctggtcaccaccctgacctacggcgtccagtgcttctcccgctacccggaccacatgaagcgccacgacttcttcaagtccgccatgccggagggttacgtccaggagcgcaccatctccttcaaggacgacggtaactacaagacgcgtgccgaggtcaagttcgag…	3.41379
b4025_RS11	b4025	apFAB47	CGCGCCAAAAAGAGTATTGACTTCGCATCTTTTTGTACCCATAATTATTTCATTCACA	B0032_RBS	TCACACAGGAAAGGCCCATA	apFAB47--B0032_RBS	CGCGCCAAAAAGAGTATTGACTTCGCATCTTTTTGTACCCATAATTATTTCATTCACATCACACAGGAAAGGCCCATA	atgaaaaacatcaatccaacgcagaccgctgcctggcaggcactacagaaacacttcgatgaaatgaaagacgttacgatcgccgatctttttgctaaagacggcgatcgtttttctaagttctccgcaaccttcgacgatcagatgctggtggattactccaaaaaccgcatcactgaa	GGTGGCGGAGGCTCGGGCGGAGGTGGGTCGGGTGGCGGCGGATCAatgggatccatgtcgaagggcgaggagctgttcaccggcgtcgtcccgatcctggtcgagctggacggtgacgtcaacggccacaagttctccgtctccggcgagggtgagggcgacgccacctacggcaagctgaccctgaagttcatctgcaccaccggtaagctgccggtcccgtggccgaccctggtcaccaccctgacctacggcgtccagtgcttctcccgctacccggaccacatgaagcgccacgacttcttcaagtccgccatgccggagggttacgtccaggagcgcaccatctccttcaaggacgacggtaactacaagacgcgtgccgaggtcaagttcgag…	5.32626
b4025_RS9	b4025	apFAB55	CGCGCCTTGACATAAAGTCTAACCTATAGGTATAATGTGTGGATCTGGC	apFAB876	ATCTTAATCTAGCTAGGGATATTTTCATA	apFAB55--apFAB876	CGCGCCTTGACATAAAGTCTAACCTATAGGTATAATGTGTGGATCTGGCATCTTAATCTAGCTAGGGATATTTTCATA	atgaaaaacatcaatccaacgcagaccgctgcctggcaggcactacagaaacacttcgatgaaatgaaagacgttacgatcgccgatctttttgctaaagacggcgatcgtttttctaagttctccgcaaccttcgacgatcagatgctggtggattactccaaaaaccgcatcactgaa	GGTGGCGGAGGCTCGGGCGGAGGTGGGTCGGGTGGCGGCGGATCAatgggatccatgtcgaagggcgaggagctgttcaccggcgtcgtcccgatcctggtcgagctggacggtgacgtcaacggccacaagttctccgtctccggcgagggtgagggcgacgccacctacggcaagctgaccctgaagttcatctgcaccaccggtaagctgccggtcccgtggccgaccctggtcaccaccctgacctacggcgtccagtgcttctcccgctacccggaccacatgaagcgccacgacttcttcaagtccgccatgccggagggttacgtccaggagcgcaccatctccttcaaggacgacggtaactacaagacgcgtgccgaggtcaagttcgag…	5.0425
b4025_RS4	b4025	pTrc*	CGCGCCTTGACAATTAATCATCCGGCTCGTATAATGTGTGGAATTGTGAGATGAG	apFAB912	ATCTTAATCTAGCTAGGGAGTGTTTCATA	pTrc*--apFAB912	CGCGCCTTGACAATTAATCATCCGGCTCGTATAATGTGTGGAATTGTGAGATGAGATCTTAATCTAGCTAGGGAGTGTTTCATA	atgaaaaacatcaatccaacgcagaccgctgcctggcaggcactacagaaacacttcgatgaaatgaaagacgttacgatcgccgatctttttgctaaagacggcgatcgtttttctaagttctccgcaaccttcgacgatcagatgctggtggattactccaaaaaccgcatcactgaa	GGTGGCGGAGGCTCGGGCGGAGGTGGGTCGGGTGGCGGCGGATCAatgggatccatgtcgaagggcgaggagctgttcaccggcgtcgtcccgatcctggtcgagctggacggtgacgtcaacggccacaagttctccgtctccggcgagggtgagggcgacgccacctacggcaagctgaccctgaagttcatctgcaccaccggtaagctgccggtcccgtggccgaccctggtcaccaccctgacctacggcgtccagtgcttctcccgctacccggaccacatgaagcgccacgacttcttcaagtccgccatgccggagggttacgtccaggagcgcaccatctccttcaaggacgacggtaactacaagacgcgtgccgaggtcaagttcgag…	4.91074
b4025_RS6	b4025	BBa_J23100	CGCGCCTTGACGGCTAGCTCAGTCCTAGGTACAGTGCTAGCTTAAT	apFAB918	ATCTTAATCTAGCTAGGGAACGTTTCATA	BBa_J23100--apFAB918	CGCGCCTTGACGGCTAGCTCAGTCCTAGGTACAGTGCTAGCTTAATATCTTAATCTAGCTAGGGAACGTTTCATA	atgaaaaacatcaatccaacgcagaccgctgcctggcaggcactacagaaacacttcgatgaaatgaaagacgttacgatcgccgatctttttgctaaagacggcgatcgtttttctaagttctccgcaaccttcgacgatcagatgctggtggattactccaaaaaccgcatcactgaa	GGTGGCGGAGGCTCGGGCGGAGGTGGGTCGGGTGGCGGCGGATCAatgggatccatgtcgaagggcgaggagctgttcaccggcgtcgtcccgatcctggtcgagctggacggtgacgtcaacggccacaagttctccgtctccggcgagggtgagggcgacgccacctacggcaagctgaccctgaagttcatctgcaccaccggtaagctgccggtcccgtggccgaccctggtcaccaccctgacctacggcgtccagtgcttctcccgctacccggaccacatgaagcgccacgacttcttcaagtccgccatgccggagggttacgtccaggagcgcaccatctccttcaaggacgacggtaactacaagacgcgtgccgaggtcaagttcgag…	5.10792
b4025_RS13	b4025	apFAB277	CGCGCCTTCCCTATTAATCATCCGGCTCGTATAATGTGTGGAATTTA	apFAB876	ATCTTAATCTAGCTAGGGATATTTTCATA	apFAB277--apFAB876	CGCGCCTTCCCTATTAATCATCCGGCTCGTATAATGTGTGGAATTTAATCTTAATCTAGCTAGGGATATTTTCATA	atgaaaaacatcaatccaacgcagaccgctgcctggcaggcactacagaaacacttcgatgaaatgaaagacgttacgatcgccgatctttttgctaaagacggcgatcgtttttctaagttctccgcaaccttcgacgatcagatgctggtggattactccaaaaaccgcatcactgaa	GGTGGCGGAGGCTCGGGCGGAGGTGGGTCGGGTGGCGGCGGATCAatgggatccatgtcgaagggcgaggagctgttcaccggcgtcgtcccgatcctggtcgagctggacggtgacgtcaacggccacaagttctccgtctccggcgagggtgagggcgacgccacctacggcaagctgaccctgaagttcatctgcaccaccggtaagctgccggtcccgtggccgaccctggtcaccaccctgacctacggcgtccagtgcttctcccgctacccggaccacatgaagcgccacgacttcttcaagtccgccatgccggagggttacgtccaggagcgcaccatctccttcaaggacgacggtaactacaagacgcgtgccgaggtcaagttcgag…	3.83563
b4025_RS7	b4025	BBa_J23105	CGCGCCTTTACGGCTAGCTCAGTCCTAGGTACTATGCTAGCAAGGT	apFAB857	ATCTTAATCTAGCTGAGGAAAGTTTCATA	BBa_J23105--apFAB857	CGCGCCTTTACGGCTAGCTCAGTCCTAGGTACTATGCTAGCAAGGTATCTTAATCTAGCTGAGGAAAGTTTCATA	atgaaaaacatcaatccaacgcagaccgctgcctggcaggcactacagaaacacttcgatgaaatgaaagacgttacgatcgccgatctttttgctaaagacggcgatcgtttttctaagttctccgcaaccttcgacgatcagatgctggtggattactccaaaaaccgcatcactgaa	GGTGGCGGAGGCTCGGGCGGAGGTGGGTCGGGTGGCGGCGGATCAatgggatccatgtcgaagggcgaggagctgttcaccggcgtcgtcccgatcctggtcgagctggacggtgacgtcaacggccacaagttctccgtctccggcgagggtgagggcgacgccacctacggcaagctgaccctgaagttcatctgcaccaccggtaagctgccggtcccgtggccgaccctggtcaccaccctgacctacggcgtccagtgcttctcccgctacccggaccacatgaagcgccacgacttcttcaagtccgccatgccggagggttacgtccaggagcgcaccatctccttcaaggacgacggtaactacaagacgcgtgccgaggtcaagttcgag…	4.27186
b4025_RS14	b4025	BBa_J23115	CGCGCCTTTATAGCTAGCTCAGCCCTTGGTACAATGCTAGCGCCTG	apFAB904	ATCTTAATCTAGCGGGGGATTTTTTCATA	BBa_J23115--apFAB904	CGCGCCTTTATAGCTAGCTCAGCCCTTGGTACAATGCTAGCGCCTGATCTTAATCTAGCGGGGGATTTTTTCATA	atgaaaaacatcaatccaacgcagaccgctgcctggcaggcactacagaaacacttcgatgaaatgaaagacgttacgatcgccgatctttttgctaaagacggcgatcgtttttctaagttctccgcaaccttcgacgatcagatgctggtggattactccaaaaaccgcatcactgaa	GGTGGCGGAGGCTCGGGCGGAGGTGGGTCGGGTGGCGGCGGATCAatgggatccatgtcgaagggcgaggagctgttcaccggcgtcgtcccgatcctggtcgagctggacggtgacgtcaacggccacaagttctccgtctccggcgagggtgagggcgacgccacctacggcaagctgaccctgaagttcatctgcaccaccggtaagctgccggtcccgtggccgaccctggtcaccaccctgacctacggcgtccagtgcttctcccgctacccggaccacatgaagcgccacgacttcttcaagtccgccatgccggagggttacgtccaggagcgcaccatctccttcaaggacgacggtaactacaagacgcgtgccgaggtcaagttcgag…	3.46938
b4025_RS1	b4025	apFAB75	CGCGCCTTGACATTTATCCCTTGCGGCGATATAATGTGTGGATAAGTG	JBEI_RBS	AAAGATCTTTTAAGAAGGAGATATACATA	apFAB75--JBEI_RBS	CGCGCCTTGACATTTATCCCTTGCGGCGATATAATGTGTGGATAAGTGAAAGATCTTTTAAGAAGGAGATATACATA	atgaaaaacatcaatccaacgcagaccgctgcctggcaggcactacagaaacacttcgatgaaatgaaagacgttacgatcgccgatctttttgctaaagacggcgatcgtttttctaagttctccgcaaccttcgacgatcagatgctggtggattactccaaaaaccgcatcactgaa	GGTGGCGGAGGCTCGGGCGGAGGTGGGTCGGGTGGCGGCGGATCAatgggatccatgtcgaagggcgaggagctgttcaccggcgtcgtcccgatcctggtcgagctggacggtgacgtcaacggccacaagttctccgtctccggcgagggtgagggcgacgccacctacggcaagctgaccctgaagttcatctgcaccaccggtaagctgccggtcccgtggccgaccctggtcaccaccctgacctacggcgtccagtgcttctcccgctacccggaccacatgaagcgccacgacttcttcaagtccgccatgccggagggttacgtccaggagcgcaccatctccttcaaggacgacggtaactacaagacgcgtgccgaggtcaagttcgag…	5.45729
b4025_RS5	b4025	apFAB57	CGCGCCTTGACATAAAGTCTAACCTATAGGCATAATTATTTCATCCGAC	apFAB904	ATCTTAATCTAGCGGGGGATTTTTTCATA	apFAB57--apFAB904	CGCGCCTTGACATAAAGTCTAACCTATAGGCATAATTATTTCATCCGACATCTTAATCTAGCGGGGGATTTTTTCATA	atgaaaaacatcaatccaacgcagaccgctgcctggcaggcactacagaaacacttcgatgaaatgaaagacgttacgatcgccgatctttttgctaaagacggcgatcgtttttctaagttctccgcaaccttcgacgatcagatgctggtggattactccaaaaaccgcatcactgaa	GGTGGCGGAGGCTCGGGCGGAGGTGGGTCGGGTGGCGGCGGATCAatgggatccatgtcgaagggcgaggagctgttcaccggcgtcgtcccgatcctggtcgagctggacggtgacgtcaacggccacaagttctccgtctccggcgagggtgagggcgacgccacctacggcaagctgaccctgaagttcatctgcaccaccggtaagctgccggtcccgtggccgaccctggtcaccaccctgacctacggcgtccagtgcttctcccgctacccggaccacatgaagcgccacgacttcttcaagtccgccatgccggagggttacgtccaggagcgcaccatctccttcaaggacgacggtaactacaagacgcgtgccgaggtcaagttcgag…	3.93834
b4025_RS12	b4025	BBa_J23119	CGCGCCTTGACAGCTAGCTCAGTCCTAGGTATAATGCTAGCACGAA	BBa_J61129	TCTAGAGAAAGATTGGACGTACCATA	BBa_J23119--BBa_J61129	CGCGCCTTGACAGCTAGCTCAGTCCTAGGTATAATGCTAGCACGAATCTAGAGAAAGATTGGACGTACCATA	atgaaaaacatcaatccaacgcagaccgctgcctggcaggcactacagaaacacttcgatgaaatgaaagacgttacgatcgccgatctttttgctaaagacggcgatcgtttttctaagttctccgcaaccttcgacgatcagatgctggtggattactccaaaaaccgcatcactgaa	GGTGGCGGAGGCTCGGGCGGAGGTGGGTCGGGTGGCGGCGGATCAatgggatccatgtcgaagggcgaggagctgttcaccggcgtcgtcccgatcctggtcgagctggacggtgacgtcaacggccacaagttctccgtctccggcgagggtgagggcgacgccacctacggcaagctgaccctgaagttcatctgcaccaccggtaagctgccggtcccgtggccgaccctggtcaccaccctgacctacggcgtccagtgcttctcccgctacccggaccacatgaagcgccacgacttcttcaagtccgccatgccggagggttacgtccaggagcgcaccatctccttcaaggacgacggtaactacaagacgcgtgccgaggtcaagttcgag…	5.47747
b4025_RS3	b4025	apFAB46	CGCGCCAAAAAGAGTATTGACTTCGCATCTTTTTGTACCTATAATAGATTCATTGCTA	BBa_J61113	TCTAGAGAAAGAGTGGAAAAACCATA	apFAB46--BBa_J61113	CGCGCCAAAAAGAGTATTGACTTCGCATCTTTTTGTACCTATAATAGATTCATTGCTATCTAGAGAAAGAGTGGAAAAACCATA	atgaaaaacatcaatccaacgcagaccgctgcctggcaggcactacagaaacacttcgatgaaatgaaagacgttacgatcgccgatctttttgctaaagacggcgatcgtttttctaagttctccgcaaccttcgacgatcagatgctggtggattactccaaaaaccgcatcactgaa	GGTGGCGGAGGCTCGGGCGGAGGTGGGTCGGGTGGCGGCGGATCAatgggatccatgtcgaagggcgaggagctgttcaccggcgtcgtcccgatcctggtcgagctggacggtgacgtcaacggccacaagttctccgtctccggcgagggtgagggcgacgccacctacggcaagctgaccctgaagttcatctgcaccaccggtaagctgccggtcccgtggccgaccctggtcaccaccctgacctacggcgtccagtgcttctcccgctacccggaccacatgaagcgccacgacttcttcaagtccgccatgccggagggttacgtccaggagcgcaccatctccttcaaggacgacggtaactacaagacgcgtgccgaggtcaagttcgag…	5.6726
b4025_RS10	b4025	apFAB70	CGCGCCTTGACATCGCATCTTTTTGTACCTATAATGTGTGGATAGAGT	BBa_J61127	TCTAGAGAAAGAGTGGAACTACCATA	apFAB70--BBa_J61127	CGCGCCTTGACATCGCATCTTTTTGTACCTATAATGTGTGGATAGAGTTCTAGAGAAAGAGTGGAACTACCATA	atgaaaaacatcaatccaacgcagaccgctgcctggcaggcactacagaaacacttcgatgaaatgaaagacgttacgatcgccgatctttttgctaaagacggcgatcgtttttctaagttctccgcaaccttcgacgatcagatgctggtggattactccaaaaaccgcatcactgaa	GGTGGCGGAGGCTCGGGCGGAGGTGGGTCGGGTGGCGGCGGATCAatgggatccatgtcgaagggcgaggagctgttcaccggcgtcgtcccgatcctggtcgagctggacggtgacgtcaacggccacaagttctccgtctccggcgagggtgagggcgacgccacctacggcaagctgaccctgaagttcatctgcaccaccggtaagctgccggtcccgtggccgaccctggtcaccaccctgacctacggcgtccagtgcttctcccgctacccggaccacatgaagcgccacgacttcttcaagtccgccatgccggagggttacgtccaggagcgcaccatctccttcaaggacgacggtaactacaagacgcgtgccgaggtcaagttcgag…	5.54654
b4090_RS8	b4090	BBa_J23118	CGCGCCTTGACGGCTAGCTCAGTCCTAGGTATTGTGCTAGCCGTCG	apFAB923	ATCTTAATCTAGCGTGGGAGAGTTTCATA	BBa_J23118--apFAB923	CGCGCCTTGACGGCTAGCTCAGTCCTAGGTATTGTGCTAGCCGTCGATCTTAATCTAGCGTGGGAGAGTTTCATA	atgaaaaagattgcatttggctgtgatcatgtcggtttcattttaaaacatgaaatagtggcacatttagttgagcgtggcgttgaagtgattgataaaggaacctggtcgtcagagcgtactgattatccacattacgccagtcaagtcgcactggctgttgctggcggagaggttgat	GGTGGCGGAGGCTCGGGCGGAGGTGGGTCGGGTGGCGGCGGATCAatgggatccatgtcgaagggcgaggagctgttcaccggcgtcgtcccgatcctggtcgagctggacggtgacgtcaacggccacaagttctccgtctccggcgagggtgagggcgacgccacctacggcaagctgaccctgaagttcatctgcaccaccggtaagctgccggtcccgtggccgaccctggtcaccaccctgacctacggcgtccagtgcttctcccgctacccggaccacatgaagcgccacgacttcttcaagtccgccatgccggagggttacgtccaggagcgcaccatctccttcaaggacgacggtaactacaagacgcgtgccgaggtcaagttcgag…	4.62456
b4090_RS15	b4090	BBa_J23109	CGCCtttacagctagctcagtcctagggactgtgctagc	apFAB917	ATCTTAATCTAGCGGAGGAGACTTTCATA	BBa_J23109--apFAB917	CGCGCCtttacagctagctcagtcctagggactgtgctagcATCTTAATCTAGCGGAGGAGACTTTCATA	atgaaaaagattgcatttggctgtgatcatgtcggtttcattttaaaacatgaaatagtggcacatttagttgagcgtggcgttgaagtgattgataaaggaacctggtcgtcagagcgtactgattatccacattacgccagtcaagtcgcactggctgttgctggcggagaggttgat	GGTGGCGGAGGCTCGGGCGGAGGTGGGTCGGGTGGCGGCGGATCAatgggatccatgtcgaagggcgaggagctgttcaccggcgtcgtcccgatcctggtcgagctggacggtgacgtcaacggccacaagttctccgtctccggcgagggtgagggcgacgccacctacggcaagctgaccctgaagttcatctgcaccaccggtaagctgccggtcccgtggccgaccctggtcaccaccctgacctacggcgtccagtgcttctcccgctacccggaccacatgaagcgccacgacttcttcaagtccgccatgccggagggttacgtccaggagcgcaccatctccttcaaggacgacggtaactacaagacgcgtgccgaggtcaagttcgag…	4.08111
b4090_RS9	b4090	apFAB55	CGCGCCTTGACATAAAGTCTAACCTATAGGTATAATGTGTGGATCTGGC	apFAB876	ATCTTAATCTAGCTAGGGATATTTTCATA	apFAB55--apFAB876	CGCGCCTTGACATAAAGTCTAACCTATAGGTATAATGTGTGGATCTGGCATCTTAATCTAGCTAGGGATATTTTCATA	atgaaaaagattgcatttggctgtgatcatgtcggtttcattttaaaacatgaaatagtggcacatttagttgagcgtggcgttgaagtgattgataaaggaacctggtcgtcagagcgtactgattatccacattacgccagtcaagtcgcactggctgttgctggcggagaggttgat	GGTGGCGGAGGCTCGGGCGGAGGTGGGTCGGGTGGCGGCGGATCAatgggatccatgtcgaagggcgaggagctgttcaccggcgtcgtcccgatcctggtcgagctggacggtgacgtcaacggccacaagttctccgtctccggcgagggtgagggcgacgccacctacggcaagctgaccctgaagttcatctgcaccaccggtaagctgccggtcccgtggccgaccctggtcaccaccctgacctacggcgtccagtgcttctcccgctacccggaccacatgaagcgccacgacttcttcaagtccgccatgccggagggttacgtccaggagcgcaccatctccttcaaggacgacggtaactacaagacgcgtgccgaggtcaagttcgag…	4.52867
b4090_RS4	b4090	pTrc*	CGCGCCTTGACAATTAATCATCCGGCTCGTATAATGTGTGGAATTGTGAGATGAG	apFAB912	ATCTTAATCTAGCTAGGGAGTGTTTCATA	pTrc*--apFAB912	CGCGCCTTGACAATTAATCATCCGGCTCGTATAATGTGTGGAATTGTGAGATGAGATCTTAATCTAGCTAGGGAGTGTTTCATA	atgaaaaagattgcatttggctgtgatcatgtcggtttcattttaaaacatgaaatagtggcacatttagttgagcgtggcgttgaagtgattgataaaggaacctggtcgtcagagcgtactgattatccacattacgccagtcaagtcgcactggctgttgctggcggagaggttgat	GGTGGCGGAGGCTCGGGCGGAGGTGGGTCGGGTGGCGGCGGATCAatgggatccatgtcgaagggcgaggagctgttcaccggcgtcgtcccgatcctggtcgagctggacggtgacgtcaacggccacaagttctccgtctccggcgagggtgagggcgacgccacctacggcaagctgaccctgaagttcatctgcaccaccggtaagctgccggtcccgtggccgaccctggtcaccaccctgacctacggcgtccagtgcttctcccgctacccggaccacatgaagcgccacgacttcttcaagtccgccatgccggagggttacgtccaggagcgcaccatctccttcaaggacgacggtaactacaagacgcgtgccgaggtcaagttcgag…	5.0779
b4090_RS13	b4090	apFAB277	CGCGCCTTCCCTATTAATCATCCGGCTCGTATAATGTGTGGAATTTA	apFAB876	ATCTTAATCTAGCTAGGGATATTTTCATA	apFAB277--apFAB876	CGCGCCTTCCCTATTAATCATCCGGCTCGTATAATGTGTGGAATTTAATCTTAATCTAGCTAGGGATATTTTCATA	atgaaaaagattgcatttggctgtgatcatgtcggtttcattttaaaacatgaaatagtggcacatttagttgagcgtggcgttgaagtgattgataaaggaacctggtcgtcagagcgtactgattatccacattacgccagtcaagtcgcactggctgttgctggcggagaggttgat	GGTGGCGGAGGCTCGGGCGGAGGTGGGTCGGGTGGCGGCGGATCAatgggatccatgtcgaagggcgaggagctgttcaccggcgtcgtcccgatcctggtcgagctggacggtgacgtcaacggccacaagttctccgtctccggcgagggtgagggcgacgccacctacggcaagctgaccctgaagttcatctgcaccaccggtaagctgccggtcccgtggccgaccctggtcaccaccctgacctacggcgtccagtgcttctcccgctacccggaccacatgaagcgccacgacttcttcaagtccgccatgccggagggttacgtccaggagcgcaccatctccttcaaggacgacggtaactacaagacgcgtgccgaggtcaagttcgag…	3.80996
b4090_RS7	b4090	BBa_J23105	CGCGCCTTTACGGCTAGCTCAGTCCTAGGTACTATGCTAGCAAGGT	apFAB857	ATCTTAATCTAGCTGAGGAAAGTTTCATA	BBa_J23105--apFAB857	CGCGCCTTTACGGCTAGCTCAGTCCTAGGTACTATGCTAGCAAGGTATCTTAATCTAGCTGAGGAAAGTTTCATA	atgaaaaagattgcatttggctgtgatcatgtcggtttcattttaaaacatgaaatagtggcacatttagttgagcgtggcgttgaagtgattgataaaggaacctggtcgtcagagcgtactgattatccacattacgccagtcaagtcgcactggctgttgctggcggagaggttgat	GGTGGCGGAGGCTCGGGCGGAGGTGGGTCGGGTGGCGGCGGATCAatgggatccatgtcgaagggcgaggagctgttcaccggcgtcgtcccgatcctggtcgagctggacggtgacgtcaacggccacaagttctccgtctccggcgagggtgagggcgacgccacctacggcaagctgaccctgaagttcatctgcaccaccggtaagctgccggtcccgtggccgaccctggtcaccaccctgacctacggcgtccagtgcttctcccgctacccggaccacatgaagcgccacgacttcttcaagtccgccatgccggagggttacgtccaggagcgcaccatctccttcaaggacgacggtaactacaagacgcgtgccgaggtcaagttcgag…	4.15574
b4090_RS14	b4090	BBa_J23115	CGCGCCTTTATAGCTAGCTCAGCCCTTGGTACAATGCTAGCGCCTG	apFAB904	ATCTTAATCTAGCGGGGGATTTTTTCATA	BBa_J23115--apFAB904	CGCGCCTTTATAGCTAGCTCAGCCCTTGGTACAATGCTAGCGCCTGATCTTAATCTAGCGGGGGATTTTTTCATA	atgaaaaagattgcatttggctgtgatcatgtcggtttcattttaaaacatgaaatagtggcacatttagttgagcgtggcgttgaagtgattgataaaggaacctggtcgtcagagcgtactgattatccacattacgccagtcaagtcgcactggctgttgctggcggagaggttgat	GGTGGCGGAGGCTCGGGCGGAGGTGGGTCGGGTGGCGGCGGATCAatgggatccatgtcgaagggcgaggagctgttcaccggcgtcgtcccgatcctggtcgagctggacggtgacgtcaacggccacaagttctccgtctccggcgagggtgagggcgacgccacctacggcaagctgaccctgaagttcatctgcaccaccggtaagctgccggtcccgtggccgaccctggtcaccaccctgacctacggcgtccagtgcttctcccgctacccggaccacatgaagcgccacgacttcttcaagtccgccatgccggagggttacgtccaggagcgcaccatctccttcaaggacgacggtaactacaagacgcgtgccgaggtcaagttcgag…	3.8659
b4090_RS12	b4090	BBa_J23119	CGCGCCTTGACAGCTAGCTCAGTCCTAGGTATAATGCTAGCACGAA	BBa_J61129	TCTAGAGAAAGATTGGACGTACCATA	BBa_J23119--BBa_J61129	CGCGCCTTGACAGCTAGCTCAGTCCTAGGTATAATGCTAGCACGAATCTAGAGAAAGATTGGACGTACCATA	atgaaaaagattgcatttggctgtgatcatgtcggtttcattttaaaacatgaaatagtggcacatttagttgagcgtggcgttgaagtgattgataaaggaacctggtcgtcagagcgtactgattatccacattacgccagtcaagtcgcactggctgttgctggcggagaggttgat	GGTGGCGGAGGCTCGGGCGGAGGTGGGTCGGGTGGCGGCGGATCAatgggatccatgtcgaagggcgaggagctgttcaccggcgtcgtcccgatcctggtcgagctggacggtgacgtcaacggccacaagttctccgtctccggcgagggtgagggcgacgccacctacggcaagctgaccctgaagttcatctgcaccaccggtaagctgccggtcccgtggccgaccctggtcaccaccctgacctacggcgtccagtgcttctcccgctacccggaccacatgaagcgccacgacttcttcaagtccgccatgccggagggttacgtccaggagcgcaccatctccttcaaggacgacggtaactacaagacgcgtgccgaggtcaagttcgag…	5.07385
b4090_RS3	b4090	apFAB46	CGCGCCAAAAAGAGTATTGACTTCGCATCTTTTTGTACCTATAATAGATTCATTGCTA	BBa_J61113	TCTAGAGAAAGAGTGGAAAAACCATA	apFAB46--BBa_J61113	CGCGCCAAAAAGAGTATTGACTTCGCATCTTTTTGTACCTATAATAGATTCATTGCTATCTAGAGAAAGAGTGGAAAAACCATA	atgaaaaagattgcatttggctgtgatcatgtcggtttcattttaaaacatgaaatagtggcacatttagttgagcgtggcgttgaagtgattgataaaggaacctggtcgtcagagcgtactgattatccacattacgccagtcaagtcgcactggctgttgctggcggagaggttgat	GGTGGCGGAGGCTCGGGCGGAGGTGGGTCGGGTGGCGGCGGATCAatgggatccatgtcgaagggcgaggagctgttcaccggcgtcgtcccgatcctggtcgagctggacggtgacgtcaacggccacaagttctccgtctccggcgagggtgagggcgacgccacctacggcaagctgaccctgaagttcatctgcaccaccggtaagctgccggtcccgtggccgaccctggtcaccaccctgacctacggcgtccagtgcttctcccgctacccggaccacatgaagcgccacgacttcttcaagtccgccatgccggagggttacgtccaggagcgcaccatctccttcaaggacgacggtaactacaagacgcgtgccgaggtcaagttcgag…	5.1344
b4090_RS10	b4090	apFAB70	CGCGCCTTGACATCGCATCTTTTTGTACCTATAATGTGTGGATAGAGT	BBa_J61127	TCTAGAGAAAGAGTGGAACTACCATA	apFAB70--BBa_J61127	CGCGCCTTGACATCGCATCTTTTTGTACCTATAATGTGTGGATAGAGTTCTAGAGAAAGAGTGGAACTACCATA	atgaaaaagattgcatttggctgtgatcatgtcggtttcattttaaaacatgaaatagtggcacatttagttgagcgtggcgttgaagtgattgataaaggaacctggtcgtcagagcgtactgattatccacattacgccagtcaagtcgcactggctgttgctggcggagaggttgat	GGTGGCGGAGGCTCGGGCGGAGGTGGGTCGGGTGGCGGCGGATCAatgggatccatgtcgaagggcgaggagctgttcaccggcgtcgtcccgatcctggtcgagctggacggtgacgtcaacggccacaagttctccgtctccggcgagggtgagggcgacgccacctacggcaagctgaccctgaagttcatctgcaccaccggtaagctgccggtcccgtggccgaccctggtcaccaccctgacctacggcgtccagtgcttctcccgctacccggaccacatgaagcgccacgacttcttcaagtccgccatgccggagggttacgtccaggagcgcaccatctccttcaaggacgacggtaactacaagacgcgtgccgaggtcaagttcgag…	4.94579
b4232_RS2	b4232	BBa_J23119	CGCGCCTTGACAGCTAGCTCAGTCCTAGGTATAATGCTAGCACGAA	apFAB917	ATCTTAATCTAGCGGAGGAGACTTTCATA	BBa_J23119--apFAB917	CGCGCCTTGACAGCTAGCTCAGTCCTAGGTATAATGCTAGCACGAAATCTTAATCTAGCGGAGGAGACTTTCATA	atgaaaacgttaggtgaatttattgtcgaaaagcagcacgagttttctcatgctaccggtgagctcactgctttgctgtcggcaataaaactgggcgccaagattatccatcgcgatatcaacaaagcaggactggttgatatcctgggtgccagcggtgctgagaacgtgcagggcgag	GGTGGCGGAGGCTCGGGCGGAGGTGGGTCGGGTGGCGGCGGATCAatgggatccatgtcgaagggcgaggagctgttcaccggcgtcgtcccgatcctggtcgagctggacggtgacgtcaacggccacaagttctccgtctccggcgagggtgagggcgacgccacctacggcaagctgaccctgaagttcatctgcaccaccggtaagctgccggtcccgtggccgaccctggtcaccaccctgacctacggcgtccagtgcttctcccgctacccggaccacatgaagcgccacgacttcttcaagtccgccatgccggagggttacgtccaggagcgcaccatctccttcaaggacgacggtaactacaagacgcgtgccgaggtcaagttcgag…	5.32294
b4232_RS8	b4232	BBa_J23118	CGCGCCTTGACGGCTAGCTCAGTCCTAGGTATTGTGCTAGCCGTCG	apFAB923	ATCTTAATCTAGCGTGGGAGAGTTTCATA	BBa_J23118--apFAB923	CGCGCCTTGACGGCTAGCTCAGTCCTAGGTATTGTGCTAGCCGTCGATCTTAATCTAGCGTGGGAGAGTTTCATA	atgaaaacgttaggtgaatttattgtcgaaaagcagcacgagttttctcatgctaccggtgagctcactgctttgctgtcggcaataaaactgggcgccaagattatccatcgcgatatcaacaaagcaggactggttgatatcctgggtgccagcggtgctgagaacgtgcagggcgag	GGTGGCGGAGGCTCGGGCGGAGGTGGGTCGGGTGGCGGCGGATCAatgggatccatgtcgaagggcgaggagctgttcaccggcgtcgtcccgatcctggtcgagctggacggtgacgtcaacggccacaagttctccgtctccggcgagggtgagggcgacgccacctacggcaagctgaccctgaagttcatctgcaccaccggtaagctgccggtcccgtggccgaccctggtcaccaccctgacctacggcgtccagtgcttctcccgctacccggaccacatgaagcgccacgacttcttcaagtccgccatgccggagggttacgtccaggagcgcaccatctccttcaaggacgacggtaactacaagacgcgtgccgaggtcaagttcgag…	4.1726
b4232_RS15	b4232	BBa_J23109	CGCCtttacagctagctcagtcctagggactgtgctagc	apFAB917	ATCTTAATCTAGCGGAGGAGACTTTCATA	BBa_J23109--apFAB917	CGCGCCtttacagctagctcagtcctagggactgtgctagcATCTTAATCTAGCGGAGGAGACTTTCATA	atgaaaacgttaggtgaatttattgtcgaaaagcagcacgagttttctcatgctaccggtgagctcactgctttgctgtcggcaataaaactgggcgccaagattatccatcgcgatatcaacaaagcaggactggttgatatcctgggtgccagcggtgctgagaacgtgcagggcgag	GGTGGCGGAGGCTCGGGCGGAGGTGGGTCGGGTGGCGGCGGATCAatgggatccatgtcgaagggcgaggagctgttcaccggcgtcgtcccgatcctggtcgagctggacggtgacgtcaacggccacaagttctccgtctccggcgagggtgagggcgacgccacctacggcaagctgaccctgaagttcatctgcaccaccggtaagctgccggtcccgtggccgaccctggtcaccaccctgacctacggcgtccagtgcttctcccgctacccggaccacatgaagcgccacgacttcttcaagtccgccatgccggagggttacgtccaggagcgcaccatctccttcaaggacgacggtaactacaagacgcgtgccgaggtcaagttcgag…	3.88333
b4232_RS11	b4232	apFAB47	CGCGCCAAAAAGAGTATTGACTTCGCATCTTTTTGTACCCATAATTATTTCATTCACA	B0032_RBS	TCACACAGGAAAGGCCCATA	apFAB47--B0032_RBS	CGCGCCAAAAAGAGTATTGACTTCGCATCTTTTTGTACCCATAATTATTTCATTCACATCACACAGGAAAGGCCCATA	atgaaaacgttaggtgaatttattgtcgaaaagcagcacgagttttctcatgctaccggtgagctcactgctttgctgtcggcaataaaactgggcgccaagattatccatcgcgatatcaacaaagcaggactggttgatatcctgggtgccagcggtgctgagaacgtgcagggcgag	GGTGGCGGAGGCTCGGGCGGAGGTGGGTCGGGTGGCGGCGGATCAatgggatccatgtcgaagggcgaggagctgttcaccggcgtcgtcccgatcctggtcgagctggacggtgacgtcaacggccacaagttctccgtctccggcgagggtgagggcgacgccacctacggcaagctgaccctgaagttcatctgcaccaccggtaagctgccggtcccgtggccgaccctggtcaccaccctgacctacggcgtccagtgcttctcccgctacccggaccacatgaagcgccacgacttcttcaagtccgccatgccggagggttacgtccaggagcgcaccatctccttcaaggacgacggtaactacaagacgcgtgccgaggtcaagttcgag…	4.89033
b4232_RS9	b4232	apFAB55	CGCGCCTTGACATAAAGTCTAACCTATAGGTATAATGTGTGGATCTGGC	apFAB876	ATCTTAATCTAGCTAGGGATATTTTCATA	apFAB55--apFAB876	CGCGCCTTGACATAAAGTCTAACCTATAGGTATAATGTGTGGATCTGGCATCTTAATCTAGCTAGGGATATTTTCATA	atgaaaacgttaggtgaatttattgtcgaaaagcagcacgagttttctcatgctaccggtgagctcactgctttgctgtcggcaataaaactgggcgccaagattatccatcgcgatatcaacaaagcaggactggttgatatcctgggtgccagcggtgctgagaacgtgcagggcgag	GGTGGCGGAGGCTCGGGCGGAGGTGGGTCGGGTGGCGGCGGATCAatgggatccatgtcgaagggcgaggagctgttcaccggcgtcgtcccgatcctggtcgagctggacggtgacgtcaacggccacaagttctccgtctccggcgagggtgagggcgacgccacctacggcaagctgaccctgaagttcatctgcaccaccggtaagctgccggtcccgtggccgaccctggtcaccaccctgacctacggcgtccagtgcttctcccgctacccggaccacatgaagcgccacgacttcttcaagtccgccatgccggagggttacgtccaggagcgcaccatctccttcaaggacgacggtaactacaagacgcgtgccgaggtcaagttcgag…	4.11164
b4232_RS4	b4232	pTrc*	CGCGCCTTGACAATTAATCATCCGGCTCGTATAATGTGTGGAATTGTGAGATGAG	apFAB912	ATCTTAATCTAGCTAGGGAGTGTTTCATA	pTrc*--apFAB912	CGCGCCTTGACAATTAATCATCCGGCTCGTATAATGTGTGGAATTGTGAGATGAGATCTTAATCTAGCTAGGGAGTGTTTCATA	atgaaaacgttaggtgaatttattgtcgaaaagcagcacgagttttctcatgctaccggtgagctcactgctttgctgtcggcaataaaactgggcgccaagattatccatcgcgatatcaacaaagcaggactggttgatatcctgggtgccagcggtgctgagaacgtgcagggcgag	GGTGGCGGAGGCTCGGGCGGAGGTGGGTCGGGTGGCGGCGGATCAatgggatccatgtcgaagggcgaggagctgttcaccggcgtcgtcccgatcctggtcgagctggacggtgacgtcaacggccacaagttctccgtctccggcgagggtgagggcgacgccacctacggcaagctgaccctgaagttcatctgcaccaccggtaagctgccggtcccgtggccgaccctggtcaccaccctgacctacggcgtccagtgcttctcccgctacccggaccacatgaagcgccacgacttcttcaagtccgccatgccggagggttacgtccaggagcgcaccatctccttcaaggacgacggtaactacaagacgcgtgccgaggtcaagttcgag…	5.30935
b4232_RS6	b4232	BBa_J23100	CGCGCCTTGACGGCTAGCTCAGTCCTAGGTACAGTGCTAGCTTAAT	apFAB918	ATCTTAATCTAGCTAGGGAACGTTTCATA	BBa_J23100--apFAB918	CGCGCCTTGACGGCTAGCTCAGTCCTAGGTACAGTGCTAGCTTAATATCTTAATCTAGCTAGGGAACGTTTCATA	atgaaaacgttaggtgaatttattgtcgaaaagcagcacgagttttctcatgctaccggtgagctcactgctttgctgtcggcaataaaactgggcgccaagattatccatcgcgatatcaacaaagcaggactggttgatatcctgggtgccagcggtgctgagaacgtgcagggcgag	GGTGGCGGAGGCTCGGGCGGAGGTGGGTCGGGTGGCGGCGGATCAatgggatccatgtcgaagggcgaggagctgttcaccggcgtcgtcccgatcctggtcgagctggacggtgacgtcaacggccacaagttctccgtctccggcgagggtgagggcgacgccacctacggcaagctgaccctgaagttcatctgcaccaccggtaagctgccggtcccgtggccgaccctggtcaccaccctgacctacggcgtccagtgcttctcccgctacccggaccacatgaagcgccacgacttcttcaagtccgccatgccggagggttacgtccaggagcgcaccatctccttcaaggacgacggtaactacaagacgcgtgccgaggtcaagttcgag…	3.97755
b4232_RS13	b4232	apFAB277	CGCGCCTTCCCTATTAATCATCCGGCTCGTATAATGTGTGGAATTTA	apFAB876	ATCTTAATCTAGCTAGGGATATTTTCATA	apFAB277--apFAB876	CGCGCCTTCCCTATTAATCATCCGGCTCGTATAATGTGTGGAATTTAATCTTAATCTAGCTAGGGATATTTTCATA	atgaaaacgttaggtgaatttattgtcgaaaagcagcacgagttttctcatgctaccggtgagctcactgctttgctgtcggcaataaaactgggcgccaagattatccatcgcgatatcaacaaagcaggactggttgatatcctgggtgccagcggtgctgagaacgtgcagggcgag	GGTGGCGGAGGCTCGGGCGGAGGTGGGTCGGGTGGCGGCGGATCAatgggatccatgtcgaagggcgaggagctgttcaccggcgtcgtcccgatcctggtcgagctggacggtgacgtcaacggccacaagttctccgtctccggcgagggtgagggcgacgccacctacggcaagctgaccctgaagttcatctgcaccaccggtaagctgccggtcccgtggccgaccctggtcaccaccctgacctacggcgtccagtgcttctcccgctacccggaccacatgaagcgccacgacttcttcaagtccgccatgccggagggttacgtccaggagcgcaccatctccttcaaggacgacggtaactacaagacgcgtgccgaggtcaagttcgag…	3.7953
b4232_RS7	b4232	BBa_J23105	CGCGCCTTTACGGCTAGCTCAGTCCTAGGTACTATGCTAGCAAGGT	apFAB857	ATCTTAATCTAGCTGAGGAAAGTTTCATA	BBa_J23105--apFAB857	CGCGCCTTTACGGCTAGCTCAGTCCTAGGTACTATGCTAGCAAGGTATCTTAATCTAGCTGAGGAAAGTTTCATA	atgaaaacgttaggtgaatttattgtcgaaaagcagcacgagttttctcatgctaccggtgagctcactgctttgctgtcggcaataaaactgggcgccaagattatccatcgcgatatcaacaaagcaggactggttgatatcctgggtgccagcggtgctgagaacgtgcagggcgag	GGTGGCGGAGGCTCGGGCGGAGGTGGGTCGGGTGGCGGCGGATCAatgggatccatgtcgaagggcgaggagctgttcaccggcgtcgtcccgatcctggtcgagctggacggtgacgtcaacggccacaagttctccgtctccggcgagggtgagggcgacgccacctacggcaagctgaccctgaagttcatctgcaccaccggtaagctgccggtcccgtggccgaccctggtcaccaccctgacctacggcgtccagtgcttctcccgctacccggaccacatgaagcgccacgacttcttcaagtccgccatgccggagggttacgtccaggagcgcaccatctccttcaaggacgacggtaactacaagacgcgtgccgaggtcaagttcgag…	4.16423
b4232_RS14	b4232	BBa_J23115	CGCGCCTTTATAGCTAGCTCAGCCCTTGGTACAATGCTAGCGCCTG	apFAB904	ATCTTAATCTAGCGGGGGATTTTTTCATA	BBa_J23115--apFAB904	CGCGCCTTTATAGCTAGCTCAGCCCTTGGTACAATGCTAGCGCCTGATCTTAATCTAGCGGGGGATTTTTTCATA	atgaaaacgttaggtgaatttattgtcgaaaagcagcacgagttttctcatgctaccggtgagctcactgctttgctgtcggcaataaaactgggcgccaagattatccatcgcgatatcaacaaagcaggactggttgatatcctgggtgccagcggtgctgagaacgtgcagggcgag	GGTGGCGGAGGCTCGGGCGGAGGTGGGTCGGGTGGCGGCGGATCAatgggatccatgtcgaagggcgaggagctgttcaccggcgtcgtcccgatcctggtcgagctggacggtgacgtcaacggccacaagttctccgtctccggcgagggtgagggcgacgccacctacggcaagctgaccctgaagttcatctgcaccaccggtaagctgccggtcccgtggccgaccctggtcaccaccctgacctacggcgtccagtgcttctcccgctacccggaccacatgaagcgccacgacttcttcaagtccgccatgccggagggttacgtccaggagcgcaccatctccttcaaggacgacggtaactacaagacgcgtgccgaggtcaagttcgag…	3.76442
b4232_RS5	b4232	apFAB57	CGCGCCTTGACATAAAGTCTAACCTATAGGCATAATTATTTCATCCGAC	apFAB904	ATCTTAATCTAGCGGGGGATTTTTTCATA	apFAB57--apFAB904	CGCGCCTTGACATAAAGTCTAACCTATAGGCATAATTATTTCATCCGACATCTTAATCTAGCGGGGGATTTTTTCATA	atgaaaacgttaggtgaatttattgtcgaaaagcagcacgagttttctcatgctaccggtgagctcactgctttgctgtcggcaataaaactgggcgccaagattatccatcgcgatatcaacaaagcaggactggttgatatcctgggtgccagcggtgctgagaacgtgcagggcgag	GGTGGCGGAGGCTCGGGCGGAGGTGGGTCGGGTGGCGGCGGATCAatgggatccatgtcgaagggcgaggagctgttcaccggcgtcgtcccgatcctggtcgagctggacggtgacgtcaacggccacaagttctccgtctccggcgagggtgagggcgacgccacctacggcaagctgaccctgaagttcatctgcaccaccggtaagctgccggtcccgtggccgaccctggtcaccaccctgacctacggcgtccagtgcttctcccgctacccggaccacatgaagcgccacgacttcttcaagtccgccatgccggagggttacgtccaggagcgcaccatctccttcaaggacgacggtaactacaagacgcgtgccgaggtcaagttcgag…	4.59616
b4232_RS12	b4232	BBa_J23119	CGCGCCTTGACAGCTAGCTCAGTCCTAGGTATAATGCTAGCACGAA	BBa_J61129	TCTAGAGAAAGATTGGACGTACCATA	BBa_J23119--BBa_J61129	CGCGCCTTGACAGCTAGCTCAGTCCTAGGTATAATGCTAGCACGAATCTAGAGAAAGATTGGACGTACCATA	atgaaaacgttaggtgaatttattgtcgaaaagcagcacgagttttctcatgctaccggtgagctcactgctttgctgtcggcaataaaactgggcgccaagattatccatcgcgatatcaacaaagcaggactggttgatatcctgggtgccagcggtgctgagaacgtgcagggcgag	GGTGGCGGAGGCTCGGGCGGAGGTGGGTCGGGTGGCGGCGGATCAatgggatccatgtcgaagggcgaggagctgttcaccggcgtcgtcccgatcctggtcgagctggacggtgacgtcaacggccacaagttctccgtctccggcgagggtgagggcgacgccacctacggcaagctgaccctgaagttcatctgcaccaccggtaagctgccggtcccgtggccgaccctggtcaccaccctgacctacggcgtccagtgcttctcccgctacccggaccacatgaagcgccacgacttcttcaagtccgccatgccggagggttacgtccaggagcgcaccatctccttcaaggacgacggtaactacaagacgcgtgccgaggtcaagttcgag…	4.61296
b4232_RS3	b4232	apFAB46	CGCGCCAAAAAGAGTATTGACTTCGCATCTTTTTGTACCTATAATAGATTCATTGCTA	BBa_J61113	TCTAGAGAAAGAGTGGAAAAACCATA	apFAB46--BBa_J61113	CGCGCCAAAAAGAGTATTGACTTCGCATCTTTTTGTACCTATAATAGATTCATTGCTATCTAGAGAAAGAGTGGAAAAACCATA	atgaaaacgttaggtgaatttattgtcgaaaagcagcacgagttttctcatgctaccggtgagctcactgctttgctgtcggcaataaaactgggcgccaagattatccatcgcgatatcaacaaagcaggactggttgatatcctgggtgccagcggtgctgagaacgtgcagggcgag	GGTGGCGGAGGCTCGGGCGGAGGTGGGTCGGGTGGCGGCGGATCAatgggatccatgtcgaagggcgaggagctgttcaccggcgtcgtcccgatcctggtcgagctggacggtgacgtcaacggccacaagttctccgtctccggcgagggtgagggcgacgccacctacggcaagctgaccctgaagttcatctgcaccaccggtaagctgccggtcccgtggccgaccctggtcaccaccctgacctacggcgtccagtgcttctcccgctacccggaccacatgaagcgccacgacttcttcaagtccgccatgccggagggttacgtccaggagcgcaccatctccttcaaggacgacggtaactacaagacgcgtgccgaggtcaagttcgag…	5.13923
b4232_RS10	b4232	apFAB70	CGCGCCTTGACATCGCATCTTTTTGTACCTATAATGTGTGGATAGAGT	BBa_J61127	TCTAGAGAAAGAGTGGAACTACCATA	apFAB70--BBa_J61127	CGCGCCTTGACATCGCATCTTTTTGTACCTATAATGTGTGGATAGAGTTCTAGAGAAAGAGTGGAACTACCATA	atgaaaacgttaggtgaatttattgtcgaaaagcagcacgagttttctcatgctaccggtgagctcactgctttgctgtcggcaataaaactgggcgccaagattatccatcgcgatatcaacaaagcaggactggttgatatcctgggtgccagcggtgctgagaacgtgcagggcgag	GGTGGCGGAGGCTCGGGCGGAGGTGGGTCGGGTGGCGGCGGATCAatgggatccatgtcgaagggcgaggagctgttcaccggcgtcgtcccgatcctggtcgagctggacggtgacgtcaacggccacaagttctccgtctccggcgagggtgagggcgacgccacctacggcaagctgaccctgaagttcatctgcaccaccggtaagctgccggtcccgtggccgaccctggtcaccaccctgacctacggcgtccagtgcttctcccgctacccggaccacatgaagcgccacgacttcttcaagtccgccatgccggagggttacgtccaggagcgcaccatctccttcaaggacgacggtaactacaagacgcgtgccgaggtcaagttcgag…	4.42139
BSU36010_RS2	BSU36010	BBa_J23119	CGCGCCTTGACAGCTAGCTCAGTCCTAGGTATAATGCTAGCACGAA	apFAB917	ATCTTAATCTAGCGGAGGAGACTTTCATA	BBa_J23119--apFAB917	CGCGCCTTGACAGCTAGCTCAGTCCTAGGTATAATGCTAGCACGAAATCTTAATCTAGCGGAGGAGACTTTCATA	Atgacaaaagcaacaaaagaacaaaaatcccttgtgaaaaacagaggggcggagcttgttgttgattgcttagtggagcaaggtgtcacacatgtatttggcattccaggtgcaaaaattgatgcggtatttgacgctttacaagataaaggacctgaaattatcgttgcccggcacgaa	GGTGGCGGAGGCTCGGGCGGAGGTGGGTCGGGTGGCGGCGGATCAatgggatccatgtcgaagggcgaggagctgttcaccggcgtcgtcccgatcctggtcgagctggacggtgacgtcaacggccacaagttctccgtctccggcgagggtgagggcgacgccacctacggcaagctgaccctgaagttcatctgcaccaccggtaagctgccggtcccgtggccgaccctggtcaccaccctgacctacggcgtccagtgcttctcccgctacccggaccacatgaagcgccacgacttcttcaagtccgccatgccggagggttacgtccaggagcgcaccatctccttcaaggacgacggtaactacaagacgcgtgccgaggtcaagttcgag…	5.804
BSU36010_RS8	BSU36010	BBa_J23118	CGCGCCTTGACGGCTAGCTCAGTCCTAGGTATTGTGCTAGCCGTCG	apFAB923	ATCTTAATCTAGCGTGGGAGAGTTTCATA	BBa_J23118--apFAB923	CGCGCCTTGACGGCTAGCTCAGTCCTAGGTATTGTGCTAGCCGTCGATCTTAATCTAGCGTGGGAGAGTTTCATA	Atgacaaaagcaacaaaagaacaaaaatcccttgtgaaaaacagaggggcggagcttgttgttgattgcttagtggagcaaggtgtcacacatgtatttggcattccaggtgcaaaaattgatgcggtatttgacgctttacaagataaaggacctgaaattatcgttgcccggcacgaa	GGTGGCGGAGGCTCGGGCGGAGGTGGGTCGGGTGGCGGCGGATCAatgggatccatgtcgaagggcgaggagctgttcaccggcgtcgtcccgatcctggtcgagctggacggtgacgtcaacggccacaagttctccgtctccggcgagggtgagggcgacgccacctacggcaagctgaccctgaagttcatctgcaccaccggtaagctgccggtcccgtggccgaccctggtcaccaccctgacctacggcgtccagtgcttctcccgctacccggaccacatgaagcgccacgacttcttcaagtccgccatgccggagggttacgtccaggagcgcaccatctccttcaaggacgacggtaactacaagacgcgtgccgaggtcaagttcgag…	5.15747
BSU36010_RS11	BSU36010	apFAB47	CGCGCCAAAAAGAGTATTGACTTCGCATCTTTTTGTACCCATAATTATTTCATTCACA	B0032_RBS	TCACACAGGAAAGGCCCATA	apFAB47--B0032_RBS	CGCGCCAAAAAGAGTATTGACTTCGCATCTTTTTGTACCCATAATTATTTCATTCACATCACACAGGAAAGGCCCATA	Atgacaaaagcaacaaaagaacaaaaatcccttgtgaaaaacagaggggcggagcttgttgttgattgcttagtggagcaaggtgtcacacatgtatttggcattccaggtgcaaaaattgatgcggtatttgacgctttacaagataaaggacctgaaattatcgttgcccggcacgaa	GGTGGCGGAGGCTCGGGCGGAGGTGGGTCGGGTGGCGGCGGATCAatgggatccatgtcgaagggcgaggagctgttcaccggcgtcgtcccgatcctggtcgagctggacggtgacgtcaacggccacaagttctccgtctccggcgagggtgagggcgacgccacctacggcaagctgaccctgaagttcatctgcaccaccggtaagctgccggtcccgtggccgaccctggtcaccaccctgacctacggcgtccagtgcttctcccgctacccggaccacatgaagcgccacgacttcttcaagtccgccatgccggagggttacgtccaggagcgcaccatctccttcaaggacgacggtaactacaagacgcgtgccgaggtcaagttcgag…	5.44005
BSU36010_RS4	BSU36010	pTrc*	CGCGCCTTGACAATTAATCATCCGGCTCGTATAATGTGTGGAATTGTGAGATGAG	apFAB912	ATCTTAATCTAGCTAGGGAGTGTTTCATA	pTrc*--apFAB912	CGCGCCTTGACAATTAATCATCCGGCTCGTATAATGTGTGGAATTGTGAGATGAGATCTTAATCTAGCTAGGGAGTGTTTCATA	Atgacaaaagcaacaaaagaacaaaaatcccttgtgaaaaacagaggggcggagcttgttgttgattgcttagtggagcaaggtgtcacacatgtatttggcattccaggtgcaaaaattgatgcggtatttgacgctttacaagataaaggacctgaaattatcgttgcccggcacgaa	GGTGGCGGAGGCTCGGGCGGAGGTGGGTCGGGTGGCGGCGGATCAatgggatccatgtcgaagggcgaggagctgttcaccggcgtcgtcccgatcctggtcgagctggacggtgacgtcaacggccacaagttctccgtctccggcgagggtgagggcgacgccacctacggcaagctgaccctgaagttcatctgcaccaccggtaagctgccggtcccgtggccgaccctggtcaccaccctgacctacggcgtccagtgcttctcccgctacccggaccacatgaagcgccacgacttcttcaagtccgccatgccggagggttacgtccaggagcgcaccatctccttcaaggacgacggtaactacaagacgcgtgccgaggtcaagttcgag…	5.63635
BSU36010_RS6	BSU36010	BBa_J23100	CGCGCCTTGACGGCTAGCTCAGTCCTAGGTACAGTGCTAGCTTAAT	apFAB918	ATCTTAATCTAGCTAGGGAACGTTTCATA	BBa_J23100--apFAB918	CGCGCCTTGACGGCTAGCTCAGTCCTAGGTACAGTGCTAGCTTAATATCTTAATCTAGCTAGGGAACGTTTCATA	Atgacaaaagcaacaaaagaacaaaaatcccttgtgaaaaacagaggggcggagcttgttgttgattgcttagtggagcaaggtgtcacacatgtatttggcattccaggtgcaaaaattgatgcggtatttgacgctttacaagataaaggacctgaaattatcgttgcccggcacgaa	GGTGGCGGAGGCTCGGGCGGAGGTGGGTCGGGTGGCGGCGGATCAatgggatccatgtcgaagggcgaggagctgttcaccggcgtcgtcccgatcctggtcgagctggacggtgacgtcaacggccacaagttctccgtctccggcgagggtgagggcgacgccacctacggcaagctgaccctgaagttcatctgcaccaccggtaagctgccggtcccgtggccgaccctggtcaccaccctgacctacggcgtccagtgcttctcccgctacccggaccacatgaagcgccacgacttcttcaagtccgccatgccggagggttacgtccaggagcgcaccatctccttcaaggacgacggtaactacaagacgcgtgccgaggtcaagttcgag…	4.82815
BSU36010_RS13	BSU36010	apFAB277	CGCGCCTTCCCTATTAATCATCCGGCTCGTATAATGTGTGGAATTTA	apFAB876	ATCTTAATCTAGCTAGGGATATTTTCATA	apFAB277--apFAB876	CGCGCCTTCCCTATTAATCATCCGGCTCGTATAATGTGTGGAATTTAATCTTAATCTAGCTAGGGATATTTTCATA	Atgacaaaagcaacaaaagaacaaaaatcccttgtgaaaaacagaggggcggagcttgttgttgattgcttagtggagcaaggtgtcacacatgtatttggcattccaggtgcaaaaattgatgcggtatttgacgctttacaagataaaggacctgaaattatcgttgcccggcacgaa	GGTGGCGGAGGCTCGGGCGGAGGTGGGTCGGGTGGCGGCGGATCAatgggatccatgtcgaagggcgaggagctgttcaccggcgtcgtcccgatcctggtcgagctggacggtgacgtcaacggccacaagttctccgtctccggcgagggtgagggcgacgccacctacggcaagctgaccctgaagttcatctgcaccaccggtaagctgccggtcccgtggccgaccctggtcaccaccctgacctacggcgtccagtgcttctcccgctacccggaccacatgaagcgccacgacttcttcaagtccgccatgccggagggttacgtccaggagcgcaccatctccttcaaggacgacggtaactacaagacgcgtgccgaggtcaagttcgag…	3.71713
BSU36010_RS7	BSU36010	BBa_J23105	CGCGCCTTTACGGCTAGCTCAGTCCTAGGTACTATGCTAGCAAGGT	apFAB857	ATCTTAATCTAGCTGAGGAAAGTTTCATA	BBa_J23105--apFAB857	CGCGCCTTTACGGCTAGCTCAGTCCTAGGTACTATGCTAGCAAGGTATCTTAATCTAGCTGAGGAAAGTTTCATA	Atgacaaaagcaacaaaagaacaaaaatcccttgtgaaaaacagaggggcggagcttgttgttgattgcttagtggagcaaggtgtcacacatgtatttggcattccaggtgcaaaaattgatgcggtatttgacgctttacaagataaaggacctgaaattatcgttgcccggcacgaa	GGTGGCGGAGGCTCGGGCGGAGGTGGGTCGGGTGGCGGCGGATCAatgggatccatgtcgaagggcgaggagctgttcaccggcgtcgtcccgatcctggtcgagctggacggtgacgtcaacggccacaagttctccgtctccggcgagggtgagggcgacgccacctacggcaagctgaccctgaagttcatctgcaccaccggtaagctgccggtcccgtggccgaccctggtcaccaccctgacctacggcgtccagtgcttctcccgctacccggaccacatgaagcgccacgacttcttcaagtccgccatgccggagggttacgtccaggagcgcaccatctccttcaaggacgacggtaactacaagacgcgtgccgaggtcaagttcgag…	4.37434
[truncated: 31 more rows]
